# Supplementary material for: Proteomic analysis of extracellular vesicles from tick hemolymph and uptake of extracellular vesicles by salivary glands and ovary cells
Source: Parasit Vectors. 2023 Apr 13;16:125. doi: 10.1186/s13071-023-05753-w (PMC10100430; doi:10.1186/s13071-023-05753-w)
Supplement: Supplementary file 6 — Additional file 6: Table S2. Protein content of Rhipicephalus haemaphysaloides hemolymph-derived EVs identified using the MASCOT search engine [file 13071_2023_5753_MOESM6_ESM.xls]

## Sheet: Sheet2
Additional file 6: Table S2. Protein content of R. haemaphysaloides hemolymph-derived EVs identified using the MASCOT search engine.
Protein ID	Protein Name	Protein Group	Fasta Headers	Proteins	Peptides	Unique Peptides	Coverage (%)	Molecular Weight (kDa)
G8ZF12	Alpha-globin 1	tr|G8ZF12|G8ZF12_RABIT;tr|G8ZF10|G8ZF10_RABIT;sp|P01948|HBA_RABIT;tr|A0A1Z5LHY7|A0A1Z5LHY7_ORNMO;tr|B8K132|B8K132_RABIT;tr|A0A1Z5LG37|A0A1Z5LG37_ORNMO;tr|G8ZF40|G8ZF40_RABIT;tr|Q28694|Q28694_RABIT	tr|G8ZF12|G8ZF12_RABIT Alpha-globin 1 OS=Oryctolagus cuniculus OX=9986 GN=HBA1 PE=3 SV=1;tr|G8ZF10|G8ZF10_RABIT Alpha-globin 1 OS=Oryctolagus cuniculus OX=9986 GN=HBA1 PE=3 SV=1;sp|P01948|HBA_RABIT Hemoglobin subunit alpha-1/2 OS=Oryctolagus cuniculus OX=9	8	5	1	65.5	15.602
B8K174	Hemoglobin, beta (Predicted)	tr|B8K174|B8K174_RABIT;sp|P02057|HBB_RABIT;tr|Q28696|Q28696_RABIT;tr|Q28695|Q28695_RABIT	tr|B8K174|B8K174_RABIT Hemoglobin, beta (Predicted) OS=Oryctolagus cuniculus OX=9986 GN=HBB PE=3 SV=1;sp|P02057|HBB_RABIT Hemoglobin subunit beta-1/2 OS=Oryctolagus cuniculus OX=9986 GN=HBB1 PE=1 SV=2	4	8	4	71.4	16.132
A0A5F9CE05	Albumin	tr|A0A5F9CE05|A0A5F9CE05_RABIT;tr|G1U9S2|G1U9S2_RABIT;sp|P49065|ALBU_RABIT	tr|A0A5F9CE05|A0A5F9CE05_RABIT Albumin OS=Oryctolagus cuniculus OX=9986 GN=ALB PE=4 SV=1;tr|G1U9S2|G1U9S2_RABIT Albumin OS=Oryctolagus cuniculus OX=9986 GN=ALB PE=1 SV=1;sp|P49065|ALBU_RABIT Albumin OS=Oryctolagus cuniculus OX=9986 GN=ALB PE=1 SV=2	3	7	4	13.1	68.819
G1TIS5	Annexin	tr|G1TIS5|G1TIS5_RABIT;sp|P51662|ANXA1_RABIT	tr|G1TIS5|G1TIS5_RABIT Annexin OS=Oryctolagus cuniculus OX=9986 GN=ANXA1 PE=3 SV=2;sp|P51662|ANXA1_RABIT Annexin A1 OS=Oryctolagus cuniculus OX=9986 GN=ANXA1 PE=1 SV=1	2	1	1	4.5	37.431
P60710	Actin, cytoplasmic 1	sp|P60710|ACTB_MOUSE;sp|P60712|ACTB_BOVIN;tr|A0A4D5RZP8|A0A4D5RZP8_IXOSC;sp|P29751|ACTB_RABIT;sp|P63258|ACTG_BOVIN;sp|P63260|ACTG_MOUSE;tr|G1SPU6|G1SPU6_RABIT;tr|A0A023GII2|A0A023GII2_AMBTT;tr|A0A6G4ZWZ2|A0A6G4ZWZ2_RHIMP;tr|A0A293MN64|A0A293MN64_ORNER;tr|A0A293MFX5|A0A293MFX5_ORNER;tr|Q9BGH4|Q9BGH4_RABIT;tr|A0A6P7VU94|A0A6P7VU94_IXOSC;tr|A0A293MKF8|A0A293MKF8_ORNER;tr|Q6R128|Q6R128_RHIMP;tr|Q6R12…	sp|P60710|ACTB_MOUSE Actin, cytoplasmic 1 OS=Mus musculus OX=10090 GN=Actb PE=1 SV=1;sp|P60712|ACTB_BOVIN Actin, cytoplasmic 1 OS=Bos taurus OX=9913 GN=ACTB PE=1 SV=1;tr|A0A4D5RZP8|A0A4D5RZP8_IXOSC Putative beta actin variant (Fragment) OS=Ixodes scapulari	29	11	1	48.3	41.736
Q86G63	40S ribosomal protein S11	tr|Q86G63|Q86G63_DERVA;tr|A0A6M2E444|A0A6M2E444_9ACAR;tr|A0A6G5A1N7|A0A6G5A1N7_RHIMP;tr|A0A224Z8R4|A0A224Z8R4_9ACAR;tr|A0A1E1X1W9|A0A1E1X1W9_9ACAR;tr|A0A131YSI9|A0A131YSI9_RHIAP;tr|A0A131XPT7|A0A131XPT7_9ACAR;tr|A0A0C9SAT2|A0A0C9SAT2_AMBAM;tr|A0A023GEN0|A0A023GEN0_AMBTT;tr|A0A023FWN1|A0A023FWN1_AMBPA;tr|A0A023FFN1|A0A023FFN1_AMBCJ;tr|L7M2A7|L7M2A7_RHIPC	tr|Q86G63|Q86G63_DERVA 40S ribosomal protein S11 OS=Dermacentor variabilis OX=34621 PE=2 SV=1;tr|A0A6M2E444|A0A6M2E444_9ACAR 40S ribosomal protein S11 OS=Amblyomma tuberculatum OX=48802 PE=3 SV=1;tr|A0A6G5A1N7|A0A6G5A1N7_RHIMP 40S ribosomal protein S11 OS=	12	1	1	11.5	18.007
A0A023FGQ4	Histone H2A	tr|A0A023FGQ4|A0A023FGQ4_AMBCJ;tr|L7M671|L7M671_RHIPC;tr|A0A4D5RWU4|A0A4D5RWU4_IXOSC;tr|V5HJX3|V5HJX3_IXORI;tr|G3MN11|G3MN11_AMBMU;tr|G3MN09|G3MN09_AMBMU;tr|B7PSI5|B7PSI5_IXOSC;tr|A0A6P7W921|A0A6P7W921_IXOSC;tr|A0A6P7VLQ3|A0A6P7VLQ3_IXOSC;tr|A0A6P3CZH3|A0A6P3CZH3_IXOSC;tr|A0A6M2E2J1|A0A6M2E2J1_9ACAR;tr|A0A6G4ZXR0|A0A6G4ZXR0_RHIMP;tr|A0A2R5LGI1|A0A2R5LGI1_9ACAR;tr|A0A2I4K566|A0A2I4K566_9ACAR;tr|A0…	tr|A0A023FGQ4|A0A023FGQ4_AMBCJ Histone H2A OS=Amblyomma cajennense OX=34607 PE=2 SV=1;tr|L7M671|L7M671_RHIPC Histone H2A OS=Rhipicephalus pulchellus OX=72859 PE=2 SV=1;tr|A0A4D5RWU4|A0A4D5RWU4_IXOSC Histone H2A (Fragment) OS=Ixodes scapularis OX=6945 PE=3	28	2	0	25.8	13.363
E2J6X0	Ribosomal protein S16 (Fragment)	tr|E2J6X0|E2J6X0_9ACAR;tr|Q4PM67|Q4PM67_IXOSC;tr|A0A6P7U1W5|A0A6P7U1W5_IXOSC;tr|A0A4D5RKZ1|A0A4D5RKZ1_IXOSC;tr|A0A1Z5L8M6|A0A1Z5L8M6_ORNMO;tr|Q09JP6|Q09JP6_ARGMO;tr|A0A023FH17|A0A023FH17_AMBCJ;tr|L7M3S8|L7M3S8_RHIPC;tr|B2D2B2|B2D2B2_ORNCO;tr|A0A6M2E6I3|A0A6M2E6I3_9ACAR;tr|A0A6G5A0Q0|A0A6G5A0Q0_RHIMP;tr|A0A6G5A051|A0A6G5A051_RHIMP;tr|A0A2R5LEI6|A0A2R5LEI6_9ACAR;tr|A0A131Y512|A0A131Y512_IXORI;tr|A0…	tr|E2J6X0|E2J6X0_9ACAR Ribosomal protein S16 (Fragment) OS=Hyalomma rufipes OX=72862 PE=2 SV=1;tr|Q4PM67|Q4PM67_IXOSC Ribosomal protein S16 OS=Ixodes scapularis OX=6945 PE=2 SV=1;tr|A0A6P7U1W5|A0A6P7U1W5_IXOSC 40S ribosomal protein S16 OS=Ixodes scapularis	25	1	1	9.1	12.696
A0A6M2CRC6	Ribosomal protein L15	tr|A0A6M2CRC6|A0A6M2CRC6_RHIMP;tr|A0A023FHY7|A0A023FHY7_AMBCJ;tr|A0A023FJ95|A0A023FJ95_AMBCJ;tr|A0A023FU84|A0A023FU84_AMBPA;tr|A0A131Z6K4|A0A131Z6K4_RHIAP;tr|A0A224YS90|A0A224YS90_9ACAR;tr|A0A023FHY6|A0A023FHY6_AMBCJ;tr|A0A0K8RI48|A0A0K8RI48_IXORI;tr|A0A6M2E4T3|A0A6M2E4T3_9ACAR;tr|Q4PM43|Q4PM43_IXOSC;tr|V5IK30|V5IK30_IXORI;tr|A0A2R5LHS5|A0A2R5LHS5_9ACAR;tr|A6N9M3|A6N9M3_ORNPR;tr|A0A4D5S527|A0A4D5…	tr|A0A6M2CRC6|A0A6M2CRC6_RHIMP Ribosomal protein L15 OS=Rhipicephalus microplus OX=6941 PE=3 SV=1;tr|A0A023FHY7|A0A023FHY7_AMBCJ Ribosomal protein L15 OS=Amblyomma cajennense OX=34607 PE=2 SV=1;tr|A0A023FJ95|A0A023FJ95_AMBCJ Ribosomal protein L15 OS=Amblyo	17	3	1	15.7	24.29
A0A1E1XUI0	60S ribosomal protein L6	tr|A0A1E1XUI0|A0A1E1XUI0_9ACAR;tr|A0A131Z2Z1|A0A131Z2Z1_RHIAP;tr|A0A224YSG1|A0A224YSG1_9ACAR;tr|A0A023FIN7|A0A023FIN7_AMBCJ;tr|A0A023FIX9|A0A023FIX9_AMBCJ;tr|A0A6M2E593|A0A6M2E593_9ACAR;tr|A0A023FKS1|A0A023FKS1_AMBCJ;tr|A0A023FY86|A0A023FY86_AMBPA;tr|A0A0C9SBZ9|A0A0C9SBZ9_AMBAM;tr|A0A1E1XAU5|A0A1E1XAU5_9ACAR;tr|B7P169|B7P169_IXOSC;tr|Q6B8B0|Q6B8B0_9ACAR;tr|F0J982|F0J982_AMBVA;tr|V5HD78|V5HD78_IXO…	tr|A0A1E1XUI0|A0A1E1XUI0_9ACAR 60S ribosomal protein L6 OS=Amblyomma sculptum OX=1581419 PE=2 SV=1;tr|A0A131Z2Z1|A0A131Z2Z1_RHIAP 60S ribosomal protein L6 OS=Rhipicephalus appendiculatus OX=34631 PE=3 SV=1;tr|A0A224YSG1|A0A224YSG1_9ACAR 60S ribosomal prote	18	4	1	13.8	32.149
F0J955	26S proteasome subunit RPN7 (Fragment)	tr|F0J955|F0J955_AMBVA;tr|A0A023FVV3|A0A023FVV3_AMBPA;tr|L7LYF3|L7LYF3_RHIPC;tr|A0A023GJG0|A0A023GJG0_AMBTT;tr|G3MMA7|G3MMA7_AMBMU;tr|A0A6G4ZZT9|A0A6G4ZZT9_RHIMP;tr|A0A224YG89|A0A224YG89_9ACAR;tr|A0A1E1XU29|A0A1E1XU29_9ACAR;tr|A0A1E1X547|A0A1E1X547_9ACAR;tr|A0A131Z3Q8|A0A131Z3Q8_RHIAP;tr|A0A131XLJ7|A0A131XLJ7_9ACAR;tr|A0A023GJL1|A0A023GJL1_AMBTT;tr|A0A023FLA7|A0A023FLA7_AMBCJ;tr|A0A023FIQ7|A0A023…	tr|F0J955|F0J955_AMBVA 26S proteasome subunit RPN7 (Fragment) OS=Amblyomma variegatum OX=34610 PE=2 SV=1;tr|A0A023FVV3|A0A023FVV3_AMBPA 26S proteasome non-ATPase regulatory subunit 6 (Fragment) OS=Amblyomma parvum OX=251391 PE=2 SV=1;tr|L7LYF3|L7LYF3_RHIPC	15	1	1	5.9	25.554
F0J8L8	Putative ribosomal protein L8e (Fragment)	tr|F0J8L8|F0J8L8_AMBVA;tr|A0A6G5A1Z9|A0A6G5A1Z9_RHIMP;tr|A0A1E1XHR1|A0A1E1XHR1_9ACAR;tr|A0A131XM04|A0A131XM04_9ACAR;tr|A0A6M2EA61|A0A6M2EA61_9ACAR;tr|A0A023FUY8|A0A023FUY8_AMBPA;tr|A0A023FY66|A0A023FY66_AMBPA;tr|A0A023FJ58|A0A023FJ58_AMBCJ;tr|A0A224Z0W8|A0A224Z0W8_9ACAR;tr|A0A6M2CR90|A0A6M2CR90_RHIMP;tr|A0A131Z3Q0|A0A131Z3Q0_RHIAP;tr|A0A023FK88|A0A023FK88_AMBCJ;tr|A0A023FVP0|A0A023FVP0_AMBPA;tr|A…	tr|F0J8L8|F0J8L8_AMBVA Putative ribosomal protein L8e (Fragment) OS=Amblyomma variegatum OX=34610 PE=2 SV=1;tr|A0A6G5A1Z9|A0A6G5A1Z9_RHIMP 60S ribosomal protein L8 OS=Rhipicephalus microplus OX=6941 PE=4 SV=1;tr|A0A1E1XHR1|A0A1E1XHR1_9ACAR 60S ribosomal pr	17	3	3	18.8	21.006
A0A6G5A282	40S ribosomal protein S2	tr|A0A6G5A282|A0A6G5A282_RHIMP;tr|A0A023FVZ8|A0A023FVZ8_AMBPA;tr|A0A131XN39|A0A131XN39_9ACAR;tr|A0A131YNJ7|A0A131YNJ7_RHIAP;tr|A0A224Z8T8|A0A224Z8T8_9ACAR;tr|E2J6R1|E2J6R1_9ACAR;tr|E2J6V7|E2J6V7_9ACAR;tr|L7M5X2|L7M5X2_RHIPC;tr|A0A6M2CNM2|A0A6M2CNM2_RHIMP;tr|A0A6G5A0N0|A0A6G5A0N0_RHIMP;tr|E2J6W0|E2J6W0_9ACAR;tr|A0A023FJ88|A0A023FJ88_AMBCJ;tr|A0A023GHR2|A0A023GHR2_AMBTT;tr|A0A1E1X9C5|A0A1E1X9C5_9AC…	tr|A0A6G5A282|A0A6G5A282_RHIMP 40S ribosomal protein S2 OS=Rhipicephalus microplus OX=6941 PE=3 SV=1;tr|A0A023FVZ8|A0A023FVZ8_AMBPA 40S ribosomal protein S2 OS=Amblyomma parvum OX=251391 PE=2 SV=1;tr|A0A131XN39|A0A131XN39_9ACAR 40S ribosomal protein S2 OS=	29	6	6	29.3	32.477
G3MTE8	60S ribosomal protein L6	tr|G3MTE8|G3MTE8_AMBMU;tr|A0A023FJD5|A0A023FJD5_AMBCJ;tr|A0A131XRP8|A0A131XRP8_9ACAR;tr|A0A6G4ZZU3|A0A6G4ZZU3_RHIMP;tr|E2J6Z7|E2J6Z7_9ACAR;tr|A0A023GFA2|A0A023GFA2_AMBTT	tr|G3MTE8|G3MTE8_AMBMU 60S ribosomal protein L6 OS=Amblyomma maculatum OX=34609 PE=2 SV=1;tr|A0A023FJD5|A0A023FJD5_AMBCJ 60S ribosomal protein L6 OS=Amblyomma cajennense OX=34607 PE=2 SV=1;tr|A0A131XRP8|A0A131XRP8_9ACAR 60S ribosomal protein L6 OS=Hyalomma	6	4	1	13.8	32.122
A0A1E1WYZ1	60S ribosomal protein L35a (Fragment)	tr|A0A1E1WYZ1|A0A1E1WYZ1_9ACAR;tr|A0A224Z3J0|A0A224Z3J0_9ACAR;tr|G3MP52|G3MP52_AMBMU;tr|A0A293LB14|A0A293LB14_ORNER;tr|A0A0K8R3G6|A0A0K8R3G6_IXORI;tr|Q4PM17|Q4PM17_IXOSC;tr|A0A6P7UTB5|A0A6P7UTB5_IXOSC;tr|A0A131XQZ4|A0A131XQZ4_9ACAR;tr|A0A6G4ZZJ6|A0A6G4ZZJ6_RHIMP;tr|A0A023FMZ4|A0A023FMZ4_AMBCJ;tr|A0A293N4L8|A0A293N4L8_ORNER;tr|A0A023G9I9|A0A023G9I9_AMBTT;tr|A0A6M2E2P9|A0A6M2E2P9_9ACAR;tr|A0A023G0P…	tr|A0A1E1WYZ1|A0A1E1WYZ1_9ACAR 60S ribosomal protein L35a (Fragment) OS=Amblyomma aureolatum OX=187763 PE=2 SV=1;tr|A0A224Z3J0|A0A224Z3J0_9ACAR 60S ribosomal protein L35a OS=Rhipicephalus zambeziensis OX=60191 PE=3 SV=1;tr|G3MP52|G3MP52_AMBMU 60S ribosomal	17	1	1	9	12.599
A0A0K8RPP2	Putative collagen alpha chain type iv (Fragment)	tr|A0A0K8RPP2|A0A0K8RPP2_IXORI;tr|A0A6G5A6T9|A0A6G5A6T9_RHIMP;tr|A0A023FX12|A0A023FX12_AMBPA;tr|A0A023GNU2|A0A023GNU2_AMBTT;tr|A0A6M2D160|A0A6M2D160_RHIMP;tr|B7Q9Z7|B7Q9Z7_IXOSC;tr|V5HR98|V5HR98_IXORI;tr|L7M5S2|L7M5S2_RHIPC;tr|A0A224YUP2|A0A224YUP2_9ACAR;tr|A0A131Z2H1|A0A131Z2H1_RHIAP;tr|V5ICX9|V5ICX9_IXORI;tr|A0A4D5RKT6|A0A4D5RKT6_IXOSC;tr|A0A6P7WD99|A0A6P7WD99_IXOSC	tr|A0A0K8RPP2|A0A0K8RPP2_IXORI Putative collagen alpha chain type iv (Fragment) OS=Ixodes ricinus OX=34613 PE=2 SV=1;tr|A0A6G5A6T9|A0A6G5A6T9_RHIMP Putative collagens type xv (Fragment) OS=Rhipicephalus microplus OX=6941 PE=4 SV=1;tr|A0A023FX12|A0A023FX12_	13	1	1	4.1	35.697
A0A0C9SBR5	Putative 60s ribosomal protein l23 (Fragment)	tr|A0A0C9SBR5|A0A0C9SBR5_AMBAM;tr|A9P3C3|A9P3C3_RHIMP;tr|A5I8N9|A5I8N9_9ACAR;tr|A5H1Q6|A5H1Q6_HAELO;tr|E2J6V8|E2J6V8_9ACAR;tr|A0A1E1XAS2|A0A1E1XAS2_9ACAR;tr|A0A023FZ44|A0A023FZ44_AMBPA;tr|G3MMK9|G3MMK9_AMBMU;tr|A0A6M2E4U9|A0A6M2E4U9_9ACAR;tr|A0A023G6F3|A0A023G6F3_AMBTT;tr|A0A6G5A1V8|A0A6G5A1V8_RHIMP;tr|A0A224YUA8|A0A224YUA8_9ACAR;tr|A0A131Z3J3|A0A131Z3J3_RHIAP;tr|A0A131XN25|A0A131XN25_9ACAR;tr|L7…	tr|A0A0C9SBR5|A0A0C9SBR5_AMBAM Putative 60s ribosomal protein l23 (Fragment) OS=Amblyomma americanum OX=6943 PE=2 SV=1;tr|A9P3C3|A9P3C3_RHIMP Ribosomal protein L23 (Fragment) OS=Rhipicephalus microplus OX=6941 PE=2 SV=1;tr|A5I8N9|A5I8N9_9ACAR Ribosomal pro	15	1	1	19.2	11.308
A0A023G0E1	Putative vitellogenin-2	tr|A0A023G0E1|A0A023G0E1_AMBPA;tr|A0A6M2E296|A0A6M2E296_9ACAR;tr|A0A0C9RTH2|A0A0C9RTH2_AMBAM	tr|A0A023G0E1|A0A023G0E1_AMBPA Putative vitellogenin-2 OS=Amblyomma parvum OX=251391 PE=2 SV=1	3	10	1	6.8	177.46
A0A131XCH2	Putative failed axon connections fax protein/glutathione s-transferase-like protein (Fragment)	tr|A0A131XCH2|A0A131XCH2_9ACAR;tr|A0A1E1XC67|A0A1E1XC67_9ACAR;tr|A0A023G3L6|A0A023G3L6_AMBTT;tr|L7M6D4|L7M6D4_RHIPC;tr|A0A224YMR9|A0A224YMR9_9ACAR;tr|A0A131YSZ3|A0A131YSZ3_RHIAP;tr|A0A6M2CX72|A0A6M2CX72_RHIMP;tr|B7PUR9|B7PUR9_IXOSC;tr|A0A6P3CYS3|A0A6P3CYS3_IXOSC;tr|V5HWG6|V5HWG6_IXORI;tr|A0A131YAI7|A0A131YAI7_IXORI;tr|A0A2R5LND2|A0A2R5LND2_9ACAR	tr|A0A131XCH2|A0A131XCH2_9ACAR Putative failed axon connections fax protein/glutathione s-transferase-like protein (Fragment) OS=Hyalomma excavatum OX=257692 PE=2 SV=1;tr|A0A1E1XC67|A0A1E1XC67_9ACAR Putative failed axon connections fax protein/glutathione	12	2	2	8.4	40.58
G3MPJ3	Ferritin	tr|G3MPJ3|G3MPJ3_AMBMU;tr|A0A023G561|A0A023G561_AMBTT	tr|G3MPJ3|G3MPJ3_AMBMU Ferritin OS=Amblyomma maculatum OX=34609 PE=2 SV=1;tr|A0A023G561|A0A023G561_AMBTT Ferritin OS=Amblyomma triste OX=251400 PE=2 SV=1	2	1	1	4.1	22.296
A0A023GDS5	Putative microtubule associated complex (Fragment)	tr|A0A023GDS5|A0A023GDS5_AMBTT	tr|A0A023GDS5|A0A023GDS5_AMBTT Putative microtubule associated complex (Fragment) OS=Amblyomma triste OX=251400 PE=2 SV=1	1	2	1	2.9	117.06
A0A023GME3	Putative vitellogenin-1 (Fragment)	tr|A0A023GME3|A0A023GME3_AMBTT	tr|A0A023GME3|A0A023GME3_AMBTT Putative vitellogenin-1 (Fragment) OS=Amblyomma triste OX=251400 PE=2 SV=1	1	17	2	11.1	153.63
A0A023GP67	Putative animal-type fatty acid synthase (Fragment)	tr|A0A023GP67|A0A023GP67_AMBTT	tr|A0A023GP67|A0A023GP67_AMBTT Putative animal-type fatty acid synthase (Fragment) OS=Amblyomma triste OX=251400 PE=2 SV=1	1	1	1	1	132.59
A0A6M2CRZ3	Putative catalytically inactive chitinase-like lectin	tr|A0A6M2CRZ3|A0A6M2CRZ3_RHIMP;tr|A0A6M2CR01|A0A6M2CR01_RHIMP;tr|A0A131XRU7|A0A131XRU7_9ACAR;tr|A0A224YQ52|A0A224YQ52_9ACAR;tr|A0A131Z4Y8|A0A131Z4Y8_RHIAP;tr|G3MSH7|G3MSH7_AMBMU;tr|A0A023GPG0|A0A023GPG0_AMBTT;tr|A0A6M2CT80|A0A6M2CT80_RHIMP;tr|A0A0C9S5J8|A0A0C9S5J8_AMBAM;tr|A0A0K8RJL4|A0A0K8RJL4_IXORI;tr|A0A6P7W139|A0A6P7W139_IXOSC;tr|A0A147BGP5|A0A147BGP5_IXORI;tr|A0A023FNB7|A0A023FNB7_AMBCJ;tr|A…	tr|A0A6M2CRZ3|A0A6M2CRZ3_RHIMP Putative catalytically inactive chitinase-like lectin OS=Rhipicephalus microplus OX=6941 PE=4 SV=1;tr|A0A6M2CR01|A0A6M2CR01_RHIMP Putative catalytically inactive chitinase-like lectin OS=Rhipicephalus microplus OX=6941 PE=4 S	15	4	4	12.6	40.672
A0A034WTS6	Putative vitellogenin 2	tr|A0A034WTS6|A0A034WTS6_RHIMP;tr|A0A6M2CIT8|A0A6M2CIT8_RHIMP;tr|A0A6M2CJB0|A0A6M2CJB0_RHIMP;tr|A0A6G5AEG2|A0A6G5AEG2_RHIMP;tr|A0A6G5ACL4|A0A6G5ACL4_RHIMP;tr|A0A6G5AD92|A0A6G5AD92_RHIMP;tr|A0A1E1XME1|A0A1E1XME1_9ACAR;tr|A0A6G5AD43|A0A6G5AD43_RHIMP;tr|G9M4L6|G9M4L6_HAELO	tr|A0A034WTS6|A0A034WTS6_RHIMP Putative vitellogenin 2 OS=Rhipicephalus microplus OX=6941 PE=4 SV=1;tr|A0A6M2CIT8|A0A6M2CIT8_RHIMP Putative vitellogenin 2 (Fragment) OS=Rhipicephalus microplus OX=6941 PE=4 SV=1;tr|A0A6M2CJB0|A0A6M2CJB0_RHIMP Putative vitel	9	13	1	11.4	189.88
A0A034WXH1	Vitellogenin 5 (Fragment)	tr|A0A034WXH1|A0A034WXH1_RHIMP	tr|A0A034WXH1|A0A034WXH1_RHIMP Vitellogenin 5 (Fragment) OS=Rhipicephalus microplus OX=6941 PE=4 SV=1	1	8	1	23.9	56.247
A0A034WXH7	Putative vitellogenin 4 midgut overexpressed (Fragment)	tr|A0A034WXH7|A0A034WXH7_RHIMP;tr|A0A6G5ABY3|A0A6G5ABY3_RHIMP	tr|A0A034WXH7|A0A034WXH7_RHIMP Putative vitellogenin 4 midgut overexpressed (Fragment) OS=Rhipicephalus microplus OX=6941 PE=4 SV=1;tr|A0A6G5ABY3|A0A6G5ABY3_RHIMP VWFD domain-containing protein (Fragment) OS=Rhipicephalus microplus OX=6941 PE=4 SV=1	2	24	3	27.8	108.47
A0A034WXL7	Glutathione peroxidase (Fragment)	tr|A0A034WXL7|A0A034WXL7_RHIMP;tr|A0A224YNL1|A0A224YNL1_9ACAR;tr|A0A131YFB2|A0A131YFB2_RHIAP	tr|A0A034WXL7|A0A034WXL7_RHIMP Glutathione peroxidase (Fragment) OS=Rhipicephalus microplus OX=6941 PE=3 SV=1;tr|A0A224YNL1|A0A224YNL1_9ACAR Glutathione peroxidase OS=Rhipicephalus zambeziensis OX=60191 PE=3 SV=1;tr|A0A131YFB2|A0A131YFB2_RHIAP Glutathione	3	2	2	17	17.64
A0A034WXN6	Hemelipoprotein HeLp 2 (Fragment)	tr|A0A034WXN6|A0A034WXN6_RHIMP	tr|A0A034WXN6|A0A034WXN6_RHIMP Hemelipoprotein HeLp 2 (Fragment) OS=Rhipicephalus microplus OX=6941 PE=4 SV=1	1	4	2	12.4	30.505
A0A034WZ42	Hemelipoprotein HeLp (Fragment)	tr|A0A034WZ42|A0A034WZ42_RHIMP;tr|A0A034WZ31|A0A034WZ31_RHIMP	tr|A0A034WZ42|A0A034WZ42_RHIMP Hemelipoprotein HeLp (Fragment) OS=Rhipicephalus microplus OX=6941 PE=4 SV=1;tr|A0A034WZ31|A0A034WZ31_RHIMP Hemelipoprotein HeLp 3 (Fragment) OS=Rhipicephalus microplus OX=6941 PE=4 SV=1	2	35	4	26.2	146.73
A0A0A7MGQ1	Cystatin type 2	tr|A0A0A7MGQ1|A0A0A7MGQ1_9ACAR;tr|L7LRJ0|L7LRJ0_RHIPC	tr|A0A0A7MGQ1|A0A0A7MGQ1_9ACAR Cystatin type 2 OS=Rhipicephalus haemaphysaloides OX=237073 PE=2 SV=1;tr|L7LRJ0|L7LRJ0_RHIPC Putative tick salivary cystatin OS=Rhipicephalus pulchellus OX=72859 PE=2 SV=1	2	1	1	13.7	15.295
A0A0K8R5S7	Putative serine protease	tr|A0A0K8R5S7|A0A0K8R5S7_IXORI;tr|V5IEV6|V5IEV6_IXORI;tr|A0A6P7UNZ5|A0A6P7UNZ5_IXOSC;tr|A0A6B0V9V3|A0A6B0V9V3_IXORI;tr|A0A6P7UE68|A0A6P7UE68_IXOSC;tr|A0A6B0VB80|A0A6B0VB80_IXORI;tr|A0A4D5RJV5|A0A4D5RJV5_IXOSC;tr|B7PQ94|B7PQ94_IXOSC	tr|A0A0K8R5S7|A0A0K8R5S7_IXORI Putative serine protease OS=Ixodes ricinus OX=34613 PE=2 SV=1;tr|V5IEV6|V5IEV6_IXORI Putative trypsin-like serine protease OS=Ixodes ricinus OX=34613 PE=2 SV=1;tr|A0A6P7UNZ5|A0A6P7UNZ5_IXOSC phenoloxidase-activating factor 2	8	5	1	16.7	43.417
A0A0K8R7B1	Putative glutathione s-transferase 1	tr|A0A0K8R7B1|A0A0K8R7B1_IXORI	tr|A0A0K8R7B1|A0A0K8R7B1_IXORI Putative glutathione s-transferase 1 OS=Ixodes ricinus OX=34613 PE=2 SV=1	1	1	1	2.9	27.788
V5IJ43	40S ribosomal protein S12 (Fragment)	tr|V5IJ43|V5IJ43_IXORI;tr|A0A131XQ46|A0A131XQ46_9ACAR;tr|Q4PM65|Q4PM65_IXOSC;tr|A0A224YGA4|A0A224YGA4_9ACAR;tr|A0A1E1WZ12|A0A1E1WZ12_9ACAR;tr|A0A131Z7E5|A0A131Z7E5_RHIAP;tr|Q86FP6|Q86FP6_DERVA;tr|A0A0K8RHY9|A0A0K8RHY9_IXORI;tr|B7PD38|B7PD38_IXOSC;tr|A0A0C9RSB6|A0A0C9RSB6_AMBAM;tr|G1SFR8|G1SFR8_RABIT;tr|A6N9Z9|A6N9Z9_ORNPR;tr|A0A6M2E2X9|A0A6M2E2X9_9ACAR;tr|A0A6G4ZZJ4|A0A6G4ZZJ4_RHIMP;tr|A0A1Z5L7Z4…	tr|V5IJ43|V5IJ43_IXORI 40S ribosomal protein S12 (Fragment) OS=Ixodes ricinus OX=34613 PE=2 SV=1;tr|A0A131XQ46|A0A131XQ46_9ACAR 40S ribosomal protein S12 OS=Hyalomma excavatum OX=257692 PE=2 SV=1;tr|Q4PM65|Q4PM65_IXOSC 40S ribosomal protein S12 OS=Ixodes s	24	2	2	27.3	11.767
A0A0K8RR36	Putative salivary lipocalin (Fragment)	tr|A0A0K8RR36|A0A0K8RR36_IXORI	tr|A0A0K8RR36|A0A0K8RR36_IXORI Putative salivary lipocalin (Fragment) OS=Ixodes ricinus OX=34613 PE=2 SV=1	1	1	1	4.6	30.641
A0A0S1EUX7	Ferritin	tr|A0A0S1EUX7|A0A0S1EUX7_9ACAR;tr|A0A0S1EU22|A0A0S1EU22_9ACAR;tr|A0A0S1ETX5|A0A0S1ETX5_9ACAR;tr|A0A172WBZ9|A0A172WBZ9_9ACAR;tr|A0A0S1EU32|A0A0S1EU32_9ACAR;tr|M1H857|M1H857_RHIAP	tr|A0A0S1EUX7|A0A0S1EUX7_9ACAR Ferritin OS=Hyalomma anatolicum OX=176092 PE=2 SV=1;tr|A0A0S1EU22|A0A0S1EU22_9ACAR Ferritin OS=Hyalomma anatolicum OX=176092 PE=2 SV=1;tr|A0A0S1ETX5|A0A0S1ETX5_9ACAR Ferritin OS=Hyalomma anatolicum OX=176092 PE=2 SV=1;tr|A0A1	6	3	3	43.7	21.606
Q7YW74	Cathepsin L-like cysteine proteinase B	tr|Q7YW74|Q7YW74_9ACAR;tr|A0A0S2ZX71|A0A0S2ZX71_9ACAR;tr|A0A6G4ZZE9|A0A6G4ZZE9_RHIMP;tr|A0A6G4ZYV3|A0A6G4ZYV3_RHIMP;tr|A0A224YBR4|A0A224YBR4_9ACAR;tr|A0A131Z0I1|A0A131Z0I1_RHIAP;tr|A0A6M2D3E9|A0A6M2D3E9_RHIMP;tr|Q86GZ4|Q86GZ4_RHIAP;tr|A0A411HE54|A0A411HE54_HAEFA;tr|A0A2R5LIH6|A0A2R5LIH6_9ACAR;tr|A0A293LD98|A0A293LD98_ORNER;tr|A0A023GN18|A0A023GN18_AMBTT;tr|A0A023GN26|A0A023GN26_AMBTT;tr|G3MHB0|G3…	tr|Q7YW74|Q7YW74_9ACAR Cathepsin L-like cysteine proteinase B OS=Rhipicephalus haemaphysaloides haemaphysaloides OX=237075 GN=CysB PE=2 SV=1;tr|A0A0S2ZX71|A0A0S2ZX71_9ACAR Cathepsin L OS=Rhipicephalus haemaphysaloides haemaphysaloides OX=237075 PE=2 SV=1;t	14	4	4	20.9	37.563
A0A6M2D057	Beta-N-acetylhexosaminidase (Fragment)	tr|A0A6M2D057|A0A6M2D057_RHIMP;tr|A0A131Z6I2|A0A131Z6I2_RHIAP;tr|A0A224Z0C2|A0A224Z0C2_9ACAR;tr|A0A6M2CWF3|A0A6M2CWF3_RHIMP;tr|L7MA36|L7MA36_RHIPC;tr|A0A131XA87|A0A131XA87_9ACAR	tr|A0A6M2D057|A0A6M2D057_RHIMP Beta-N-acetylhexosaminidase (Fragment) OS=Rhipicephalus microplus OX=6941 PE=3 SV=1;tr|A0A131Z6I2|A0A131Z6I2_RHIAP Beta-N-acetylhexosaminidase OS=Rhipicephalus appendiculatus OX=34631 PE=3 SV=1;tr|A0A224Z0C2|A0A224Z0C2_9ACAR	6	1	1	2.7	51.543
A0A131XB18	Putative chaperone protein dnaj (Fragment)	tr|A0A131XB18|A0A131XB18_9ACAR	tr|A0A131XB18|A0A131XB18_9ACAR Putative chaperone protein dnaj (Fragment) OS=Hyalomma excavatum OX=257692 PE=2 SV=1	1	1	1	8.1	21.53
A0A224Z7D0	Scar	tr|A0A224Z7D0|A0A224Z7D0_9ACAR;tr|A0A131YGS2|A0A131YGS2_RHIAP;tr|A0A131YJ12|A0A131YJ12_RHIAP;tr|A0A131XG83|A0A131XG83_9ACAR;tr|L7M5V9|L7M5V9_RHIPC	tr|A0A224Z7D0|A0A224Z7D0_9ACAR Scar OS=Rhipicephalus zambeziensis OX=60191 PE=3 SV=1;tr|A0A131YGS2|A0A131YGS2_RHIAP Wiskott-Aldrich syndrome protein family member OS=Rhipicephalus appendiculatus OX=34631 PE=3 SV=1;tr|A0A131YJ12|A0A131YJ12_RHIAP Wiskott-Ald	5	1	1	9.7	21.833
A0A6G4ZYL0	Putative heat shock-related protein	tr|A0A6G4ZYL0|A0A6G4ZYL0_RHIMP;tr|A0A6G5A0P6|A0A6G5A0P6_RHIMP;tr|A0A131XK37|A0A131XK37_9ACAR;tr|A0A224YKD3|A0A224YKD3_9ACAR;tr|A0A131YY72|A0A131YY72_RHIAP;tr|A0A131YWU9|A0A131YWU9_RHIAP;tr|A0A6M2CZH7|A0A6M2CZH7_RHIMP	tr|A0A6G4ZYL0|A0A6G4ZYL0_RHIMP Putative heat shock-related protein OS=Rhipicephalus microplus OX=6941 PE=3 SV=1;tr|A0A6G5A0P6|A0A6G5A0P6_RHIMP Putative heat shock-related protein OS=Rhipicephalus microplus OX=6941 PE=3 SV=1;tr|A0A131XK37|A0A131XK37_9ACAR P	7	1	1	9.1	19.993
A0A131XM65	60S acidic ribosomal protein P0	tr|A0A131XM65|A0A131XM65_9ACAR;tr|S5FVY5|S5FVY5_RHIMP;tr|A0A0C5PNS0|A0A0C5PNS0_RHISA;tr|A0A224YGD4|A0A224YGD4_9ACAR;tr|L7MM43|L7MM43_RHIPC;tr|A0A0P0D331|A0A0P0D331_9ACAR;tr|A0A6G5A1U1|A0A6G5A1U1_RHIMP;tr|A0A023FKN1|A0A023FKN1_AMBCJ;tr|A0A0C5PTI6|A0A0C5PTI6_AMBCJ;tr|A0A023FIA8|A0A023FIA8_AMBCJ;tr|A0A0C9R2E6|A0A0C9R2E6_AMBAM;tr|A0A0C5Q1J9|A0A0C5Q1J9_DERNI;tr|A0A4D5S4L9|A0A4D5S4L9_IXOSC;tr|Q4PMB4|Q4…	tr|A0A131XM65|A0A131XM65_9ACAR 60S acidic ribosomal protein P0 OS=Hyalomma excavatum OX=257692 PE=2 SV=1;tr|S5FVY5|S5FVY5_RHIMP 60S acidic ribosomal protein P0 OS=Rhipicephalus microplus OX=6941 PE=2 SV=1;tr|A0A0C5PNS0|A0A0C5PNS0_RHISA 60S acidic ribosomal	37	7	7	40.6	34.74
A0A131XNY6	Putative hemolectin (Fragment)	tr|A0A131XNY6|A0A131XNY6_9ACAR	tr|A0A131XNY6|A0A131XNY6_9ACAR Putative hemolectin (Fragment) OS=Hyalomma excavatum OX=257692 PE=2 SV=1	1	16	8	29.7	75.286
A0A131YFQ8	Neurexin iii alpha	tr|A0A131YFQ8|A0A131YFQ8_RHIAP;tr|A0A224Z312|A0A224Z312_9ACAR;tr|A0A6M2D6P0|A0A6M2D6P0_RHIMP;tr|A0A6M2D8L8|A0A6M2D8L8_RHIMP	tr|A0A131YFQ8|A0A131YFQ8_RHIAP Neurexin iii alpha OS=Rhipicephalus appendiculatus OX=34631 PE=4 SV=1	4	17	0	7.1	400.24
A0A131YHC3	Lipoprotein amino terminal region	tr|A0A131YHC3|A0A131YHC3_RHIAP	tr|A0A131YHC3|A0A131YHC3_RHIAP Lipoprotein amino terminal region OS=Rhipicephalus appendiculatus OX=34631 PE=4 SV=1	1	44	3	36.2	137.61
A0A131YI46	Apolipoprotein b	tr|A0A131YI46|A0A131YI46_RHIAP;tr|A0A224YRJ6|A0A224YRJ6_9ACAR	tr|A0A131YI46|A0A131YI46_RHIAP Apolipoprotein b OS=Rhipicephalus appendiculatus OX=34631 PE=4 SV=1	2	4	4	2.4	265.79
A0A131YI62	NAD(P)H oxidase (H(2)O(2)-forming)	tr|A0A131YI62|A0A131YI62_RHIAP;tr|A0A2I6EDJ7|A0A2I6EDJ7_RHIMP;tr|A0A6M2D1P9|A0A6M2D1P9_RHIMP;tr|A0A6P7VKZ6|A0A6P7VKZ6_IXOSC;tr|A0A6M2D5C7|A0A6M2D5C7_RHIMP;tr|A0A2R5LKD3|A0A2R5LKD3_9ACAR;tr|A0A1E1XGD3|A0A1E1XGD3_9ACAR	tr|A0A131YI62|A0A131YI62_RHIAP NAD(P)H oxidase (H(2)O(2)-forming) OS=Rhipicephalus appendiculatus OX=34631 PE=3 SV=1;tr|A0A2I6EDJ7|A0A2I6EDJ7_RHIMP NAD(P)H oxidase (H(2)O(2)-forming) OS=Rhipicephalus microplus OX=6941 GN=DuoxB PE=2 SV=1	7	9	9	7.6	186.35
A0A131YJS1	TIL domain containing protein	tr|A0A131YJS1|A0A131YJS1_RHIAP;tr|A0A224YRF8|A0A224YRF8_9ACAR	tr|A0A131YJS1|A0A131YJS1_RHIAP TIL domain containing protein OS=Rhipicephalus appendiculatus OX=34631 PE=3 SV=1;tr|A0A224YRF8|A0A224YRF8_9ACAR TIL domain containing protein OS=Rhipicephalus zambeziensis OX=60191 PE=3 SV=1	2	15	15	6.6	441.99
A0A224YHJ1	Uncharacterized protein	tr|A0A224YHJ1|A0A224YHJ1_9ACAR;tr|A0A224Z9G9|A0A224Z9G9_9ACAR;tr|A0A131YK94|A0A131YK94_RHIAP	tr|A0A224YHJ1|A0A224YHJ1_9ACAR Uncharacterized protein OS=Rhipicephalus zambeziensis OX=60191 PE=4 SV=1;tr|A0A224Z9G9|A0A224Z9G9_9ACAR Superoxide dismutase OS=Rhipicephalus zambeziensis OX=60191 PE=4 SV=1;tr|A0A131YK94|A0A131YK94_RHIAP Superoxide dismutase	3	3	1	14.1	21.17
A0A224YJ94	Carbonic anhydrase	tr|A0A224YJ94|A0A224YJ94_9ACAR;tr|A0A131YKX5|A0A131YKX5_RHIAP	tr|A0A224YJ94|A0A224YJ94_9ACAR Carbonic anhydrase OS=Rhipicephalus zambeziensis OX=60191 PE=3 SV=1;tr|A0A131YKX5|A0A131YKX5_RHIAP Carbonic anhydrase OS=Rhipicephalus appendiculatus OX=34631 PE=3 SV=1	2	2	2	15.5	35.705
A0A131YN02	Beta-glucuronidase	tr|A0A131YN02|A0A131YN02_RHIAP;tr|A0A6M2CHE0|A0A6M2CHE0_RHIMP	tr|A0A131YN02|A0A131YN02_RHIAP Beta-glucuronidase OS=Rhipicephalus appendiculatus OX=34631 PE=3 SV=1;tr|A0A6M2CHE0|A0A6M2CHE0_RHIMP Putative beta-galactosidase/beta-glucuronid (Fragment) OS=Rhipicephalus microplus OX=6941 PE=3 SV=1	2	2	2	4.5	72.461
A0A224Y1U7	Basic tail secreted protein (Fragment)	tr|A0A224Y1U7|A0A224Y1U7_9ACAR;tr|A0A1E1XJ81|A0A1E1XJ81_9ACAR;tr|A0A131ZC79|A0A131ZC79_RHIAP;tr|A0A131YNF5|A0A131YNF5_RHIAP;tr|L7ML39|L7ML39_RHIPC;tr|A0A6M2D6F5|A0A6M2D6F5_RHIMP	tr|A0A224Y1U7|A0A224Y1U7_9ACAR Basic tail secreted protein (Fragment) OS=Rhipicephalus zambeziensis OX=60191 PE=4 SV=1;tr|A0A1E1XJ81|A0A1E1XJ81_9ACAR Putative dna polymerase iii subunit gamma and tau (Fragment) OS=Amblyomma aureolatum OX=187763 PE=2 SV=1;t	6	1	1	4	24.041
A0A131YP26	Chorion peroxidase like protein	tr|A0A131YP26|A0A131YP26_RHIAP	tr|A0A131YP26|A0A131YP26_RHIAP Chorion peroxidase like protein OS=Rhipicephalus appendiculatus OX=34631 PE=4 SV=1	1	26	1	45.7	90.256
A0A131YPI6	Large subunit ribosomal protein L4e	tr|A0A131YPI6|A0A131YPI6_RHIAP;tr|A0A6G5ADS2|A0A6G5ADS2_RHIMP;tr|A0A224Z3F9|A0A224Z3F9_9ACAR;tr|A0A131XR05|A0A131XR05_9ACAR;tr|A0A023FJS3|A0A023FJS3_AMBCJ;tr|A0A0C9RV84|A0A0C9RV84_AMBAM;tr|A0A023FK19|A0A023FK19_AMBCJ;tr|A0A023FTB1|A0A023FTB1_AMBPA;tr|A0A023GM69|A0A023GM69_AMBTT;tr|G3MHF7|G3MHF7_AMBMU;tr|A0A023GK63|A0A023GK63_AMBTT;tr|A0A023FLF0|A0A023FLF0_AMBCJ;tr|A0A023FZ13|A0A023FZ13_AMBPA;tr|A…	tr|A0A131YPI6|A0A131YPI6_RHIAP Large subunit ribosomal protein L4e OS=Rhipicephalus appendiculatus OX=34631 PE=3 SV=1;tr|A0A6G5ADS2|A0A6G5ADS2_RHIMP Putative ribosomal protein OS=Rhipicephalus microplus OX=6941 PE=3 SV=1;tr|A0A224Z3F9|A0A224Z3F9_9ACAR Larg	24	8	8	23.2	47.774
A0A224Y8B2	Uncharacterized protein	tr|A0A224Y8B2|A0A224Y8B2_9ACAR;tr|A0A131YSJ6|A0A131YSJ6_RHIAP;tr|A0A023G2E6|A0A023G2E6_AMBTT;tr|A0A6M2D2I4|A0A6M2D2I4_RHIMP	tr|A0A224Y8B2|A0A224Y8B2_9ACAR Uncharacterized protein OS=Rhipicephalus zambeziensis OX=60191 PE=4 SV=1;tr|A0A131YSJ6|A0A131YSJ6_RHIAP Uncharacterized protein OS=Rhipicephalus appendiculatus OX=34631 PE=4 SV=1;tr|A0A023G2E6|A0A023G2E6_AMBTT Putative secret	4	2	2	14.4	19.327
A0A224YDQ2	Fibrinogen-related domain containing protein	tr|A0A224YDQ2|A0A224YDQ2_9ACAR;tr|A0A131YSJ7|A0A131YSJ7_RHIAP	tr|A0A224YDQ2|A0A224YDQ2_9ACAR Fibrinogen-related domain containing protein OS=Rhipicephalus zambeziensis OX=60191 PE=4 SV=1;tr|A0A131YSJ7|A0A131YSJ7_RHIAP Fibrinogen-related domain containing protein OS=Rhipicephalus appendiculatus OX=34631 PE=4 SV=1	2	1	1	5.4	33.107
A0A131YSR5	Vitellogenin B	tr|A0A131YSR5|A0A131YSR5_RHIAP;tr|A0A346JM08|A0A346JM08_HAEFA;tr|A0A6G5AD35|A0A6G5AD35_RHIMP;tr|B7PH02|B7PH02_IXOSC;tr|A0A131XXM6|A0A131XXM6_IXORI;tr|A0A1E1XRH2|A0A1E1XRH2_9ACAR;tr|A0A6P7WJD6|A0A6P7WJD6_IXOSC;tr|V5HMG5|V5HMG5_IXORI;tr|V5ICY8|V5ICY8_IXORI;tr|A0A6P7VUE0|A0A6P7VUE0_IXOSC	tr|A0A131YSR5|A0A131YSR5_RHIAP Vitellogenin B OS=Rhipicephalus appendiculatus OX=34631 PE=4 SV=1	10	23	1	11.3	353.15
A0A131Z9H5	Laminin, beta 1 (Fragment)	tr|A0A131Z9H5|A0A131Z9H5_RHIAP;tr|A0A131YUY1|A0A131YUY1_RHIAP;tr|A0A224Z1L4|A0A224Z1L4_9ACAR;tr|A0A1E1XKS5|A0A1E1XKS5_9ACAR;tr|A0A131Y4A5|A0A131Y4A5_IXORI;tr|V5GYP2|V5GYP2_IXORI;tr|V5GLN1|V5GLN1_IXORI;tr|A0A6P7WMJ3|A0A6P7WMJ3_IXOSC;tr|A0A4D5RS45|A0A4D5RS45_IXOSC;tr|B7QHE0|B7QHE0_IXOSC;tr|A0A6B0VI09|A0A6B0VI09_IXORI;tr|A0A023GLZ9|A0A023GLZ9_AMBTT;tr|A0A023FTG7|A0A023FTG7_AMBPA;tr|A0A293MIA7|A0A293…	tr|A0A131Z9H5|A0A131Z9H5_RHIAP Laminin, beta 1 (Fragment) OS=Rhipicephalus appendiculatus OX=34631 PE=4 SV=1;tr|A0A131YUY1|A0A131YUY1_RHIAP Laminin, beta 1 OS=Rhipicephalus appendiculatus OX=34631 PE=4 SV=1;tr|A0A224Z1L4|A0A224Z1L4_9ACAR Laminin beta 1 OS=	16	20	20	17.8	196.13
A0A131YWH0	Tick thioester protein	tr|A0A131YWH0|A0A131YWH0_RHIAP;tr|L7M812|L7M812_RHIPC;tr|L7M982|L7M982_RHIPC;tr|L7M8R2|L7M8R2_RHIPC;tr|A0A023FY55|A0A023FY55_AMBPA;tr|A0A1E1XEL3|A0A1E1XEL3_9ACAR;tr|A0A131Z7V7|A0A131Z7V7_RHIAP;tr|A0A023GPI0|A0A023GPI0_AMBTT;tr|A0A6G5A071|A0A6G5A071_RHIMP;tr|A0A023FNW2|A0A023FNW2_AMBCJ;tr|A0A023GPC7|A0A023GPC7_AMBTT;tr|A0A224YT88|A0A224YT88_9ACAR;tr|B8R3M2|B8R3M2_IXORI;tr|A0A7L9DJ15|A0A7L9DJ15_IXO…	tr|A0A131YWH0|A0A131YWH0_RHIAP Tick thioester protein OS=Rhipicephalus appendiculatus OX=34631 PE=3 SV=1;tr|L7M812|L7M812_RHIPC Putative tick thioester protein OS=Rhipicephalus pulchellus OX=72859 PE=2 SV=1;tr|L7M982|L7M982_RHIPC Putative tick thioester pr	33	32	0	30.3	165.42
A0A131YWM0	CD109 antigen (Gov platelet alloantigens)	tr|A0A131YWM0|A0A131YWM0_RHIAP	tr|A0A131YWM0|A0A131YWM0_RHIAP CD109 antigen (Gov platelet alloantigens) OS=Rhipicephalus appendiculatus OX=34631 PE=4 SV=1	1	8	1	4.9	188.27
A0A131YWP6	Vitellogenin 3	tr|A0A131YWP6|A0A131YWP6_RHIAP;tr|A0A034WWF8|A0A034WWF8_RHIMP;tr|A8WAA7|A8WAA7_DERVA	tr|A0A131YWP6|A0A131YWP6_RHIAP Vitellogenin 3 OS=Rhipicephalus appendiculatus OX=34631 PE=4 SV=1;tr|A0A034WWF8|A0A034WWF8_RHIMP Putative vitellogenin 3 OS=Rhipicephalus microplus OX=6941 PE=4 SV=1	3	4	4	3.3	216.33
A0A131YX75	Uncharacterized protein	tr|A0A131YX75|A0A131YX75_RHIAP;tr|A0A224YJB0|A0A224YJB0_9ACAR;tr|A0A034WZ55|A0A034WZ55_RHIMP;tr|A0A034WXV3|A0A034WXV3_RHIMP;tr|A0A6G5A7H3|A0A6G5A7H3_RHIMP;tr|A0A6M2D7G0|A0A6M2D7G0_RHIMP;tr|A0A023G260|A0A023G260_AMBTT	tr|A0A131YX75|A0A131YX75_RHIAP Uncharacterized protein OS=Rhipicephalus appendiculatus OX=34631 PE=4 SV=1;tr|A0A224YJB0|A0A224YJB0_9ACAR Uncharacterized protein OS=Rhipicephalus zambeziensis OX=60191 PE=4 SV=1;tr|A0A034WZ55|A0A034WZ55_RHIMP Putative secret	7	6	6	17.6	51.631
A0A224YM27	Abl interactor 1	tr|A0A224YM27|A0A224YM27_9ACAR;tr|A0A131Z013|A0A131Z013_RHIAP;tr|A0A1E1XKQ1|A0A1E1XKQ1_9ACAR;tr|A0A1E1X2E5|A0A1E1X2E5_9ACAR;tr|A0A224YSL1|A0A224YSL1_9ACAR;tr|A0A131Z115|A0A131Z115_RHIAP;tr|L7LYP0|L7LYP0_RHIPC;tr|A0A6M2CT19|A0A6M2CT19_RHIMP	tr|A0A224YM27|A0A224YM27_9ACAR Abl interactor 1 OS=Rhipicephalus zambeziensis OX=60191 PE=3 SV=1;tr|A0A131Z013|A0A131Z013_RHIAP Abl interactor 1 OS=Rhipicephalus appendiculatus OX=34631 PE=3 SV=1;tr|A0A1E1XKQ1|A0A1E1XKQ1_9ACAR Putative abl interactor abi-1	8	1	1	3.2	54.5
A0A131Z0W9	Tick transposon	tr|A0A131Z0W9|A0A131Z0W9_RHIAP;tr|L7LY76|L7LY76_RHIPC	tr|A0A131Z0W9|A0A131Z0W9_RHIAP Tick transposon OS=Rhipicephalus appendiculatus OX=34631 PE=4 SV=1;tr|L7LY76|L7LY76_RHIPC Putative tick transposon OS=Rhipicephalus pulchellus OX=72859 PE=2 SV=1	2	1	1	3.5	33.987
A0A131Z172	Laminin, gamma 1	tr|A0A131Z172|A0A131Z172_RHIAP;tr|A0A131ZAT8|A0A131ZAT8_RHIAP;tr|A0A131YDL0|A0A131YDL0_RHIAP;tr|A0A1E1XFA2|A0A1E1XFA2_9ACAR;tr|A0A023GDS1|A0A023GDS1_AMBTT;tr|A0A1Z5KV84|A0A1Z5KV84_ORNMO;tr|A0A6P7UPB1|A0A6P7UPB1_IXOSC;tr|V5HJY9|V5HJY9_IXORI;tr|A0A2R5LCD2|A0A2R5LCD2_9ACAR;tr|V5ICQ8|V5ICQ8_IXORI;tr|A0A4D5RHI0|A0A4D5RHI0_IXOSC	tr|A0A131Z172|A0A131Z172_RHIAP Laminin, gamma 1 OS=Rhipicephalus appendiculatus OX=34631 PE=4 SV=1;tr|A0A131ZAT8|A0A131ZAT8_RHIAP Laminin, gamma 1 (Fragment) OS=Rhipicephalus appendiculatus OX=34631 PE=4 SV=1;tr|A0A131YDL0|A0A131YDL0_RHIAP Laminin, gamma 1	11	12	1	13.6	173.75
A0A224Z3N2	Myosin I	tr|A0A224Z3N2|A0A224Z3N2_9ACAR;tr|A0A131Z2L1|A0A131Z2L1_RHIAP	tr|A0A224Z3N2|A0A224Z3N2_9ACAR Myosin I OS=Rhipicephalus zambeziensis OX=60191 PE=3 SV=1;tr|A0A131Z2L1|A0A131Z2L1_RHIAP Myosin I OS=Rhipicephalus appendiculatus OX=34631 PE=3 SV=1	2	1	1	2.6	114.74
A0A131Z3D1	Glutathione peroxidase	tr|A0A131Z3D1|A0A131Z3D1_RHIAP	tr|A0A131Z3D1|A0A131Z3D1_RHIAP Glutathione peroxidase OS=Rhipicephalus appendiculatus OX=34631 PE=4 SV=1	1	1	1	12.5	8.8744
A0A131Z3M3	Transforming growth factor-beta-induced protein	tr|A0A131Z3M3|A0A131Z3M3_RHIAP;tr|A0A224ZAI3|A0A224ZAI3_9ACAR;tr|A0A224Z6H8|A0A224Z6H8_9ACAR	tr|A0A131Z3M3|A0A131Z3M3_RHIAP Transforming growth factor-beta-induced protein OS=Rhipicephalus appendiculatus OX=34631 PE=4 SV=1;tr|A0A224ZAI3|A0A224ZAI3_9ACAR Transforming growth factor-beta-induced protein OS=Rhipicephalus zambeziensis OX=60191 PE=4 SV=	3	4	1	9.2	83.743
A0A224Z2W7	Large subunit ribosomal protein LP1	tr|A0A224Z2W7|A0A224Z2W7_9ACAR;tr|A0A131Z5J8|A0A131Z5J8_RHIAP;tr|A0A6G4ZZN5|A0A6G4ZZN5_RHIMP;tr|A0A6G5A1X3|A0A6G5A1X3_RHIMP	tr|A0A224Z2W7|A0A224Z2W7_9ACAR Large subunit ribosomal protein LP1 OS=Rhipicephalus zambeziensis OX=60191 PE=3 SV=1;tr|A0A131Z5J8|A0A131Z5J8_RHIAP Large subunit ribosomal protein LP1 OS=Rhipicephalus appendiculatus OX=34631 PE=3 SV=1;tr|A0A6G4ZZN5|A0A6G4ZZ	4	2	1	43.1	11.71
A0A131Z678	TIL domain containing protein (Fragment)	tr|A0A131Z678|A0A131Z678_RHIAP;tr|L7ML76|L7ML76_RHIPC;tr|A0A6G4ZXJ2|A0A6G4ZXJ2_RHIMP;tr|A0A4D5RDM6|A0A4D5RDM6_IXOSC;tr|A0A6P7ULI3|A0A6P7ULI3_IXOSC	tr|A0A131Z678|A0A131Z678_RHIAP TIL domain containing protein (Fragment) OS=Rhipicephalus appendiculatus OX=34631 PE=3 SV=1	5	44	36	31.2	204.98
A0A224Z438	Saposin	tr|A0A224Z438|A0A224Z438_9ACAR;tr|A0A131Z867|A0A131Z867_RHIAP;tr|A0A131Z7S7|A0A131Z7S7_RHIAP	tr|A0A224Z438|A0A224Z438_9ACAR Saposin OS=Rhipicephalus zambeziensis OX=60191 PE=4 SV=1;tr|A0A131Z867|A0A131Z867_RHIAP Saposin (Fragment) OS=Rhipicephalus appendiculatus OX=34631 PE=4 SV=1;tr|A0A131Z7S7|A0A131Z7S7_RHIAP Saposin (Fragment) OS=Rhipicephalus	3	2	2	5.8	69.978
A0A224YZP2	Glycine rich cell wall structural protein 18	tr|A0A224YZP2|A0A224YZP2_9ACAR;tr|A0A131Z8H9|A0A131Z8H9_RHIAP	tr|A0A224YZP2|A0A224YZP2_9ACAR Glycine rich cell wall structural protein 18 OS=Rhipicephalus zambeziensis OX=60191 PE=4 SV=1;tr|A0A131Z8H9|A0A131Z8H9_RHIAP Glycine rich cell wall structural protein 18 (Fragment) OS=Rhipicephalus appendiculatus OX=34631 PE=	2	1	1	2.7	47.349
A0A224YT51	Gov platelet alloantigens	tr|A0A224YT51|A0A224YT51_9ACAR;tr|A0A131Z8N3|A0A131Z8N3_RHIAP	tr|A0A224YT51|A0A224YT51_9ACAR Gov platelet alloantigens OS=Rhipicephalus zambeziensis OX=60191 PE=4 SV=1;tr|A0A131Z8N3|A0A131Z8N3_RHIAP CD109 antigen (Gov platelet alloantigens) (Fragment) OS=Rhipicephalus appendiculatus OX=34631 PE=4 SV=1	2	2	2	1.3	187.83
A0A131ZBI6	Beta-N-acetylhexosaminidase (Fragment)	tr|A0A131ZBI6|A0A131ZBI6_RHIAP	tr|A0A131ZBI6|A0A131ZBI6_RHIAP Beta-N-acetylhexosaminidase (Fragment) OS=Rhipicephalus appendiculatus OX=34631 PE=3 SV=1	1	1	1	5.1	35.269
A0A131ZBK6	Peptidase inhibitor (Fragment)	tr|A0A131ZBK6|A0A131ZBK6_RHIAP	tr|A0A131ZBK6|A0A131ZBK6_RHIAP Peptidase inhibitor (Fragment) OS=Rhipicephalus appendiculatus OX=34631 PE=4 SV=1	1	2	2	4.8	46.575
A0A224YXA7	Glycine rich cell wall structural protein 18 (Fragment)	tr|A0A224YXA7|A0A224YXA7_9ACAR;tr|A0A131ZCA7|A0A131ZCA7_RHIAP	tr|A0A224YXA7|A0A224YXA7_9ACAR Glycine rich cell wall structural protein 18 (Fragment) OS=Rhipicephalus zambeziensis OX=60191 PE=4 SV=1;tr|A0A131ZCA7|A0A131ZCA7_RHIAP Glycine rich cell wall structural protein 18 (Fragment) OS=Rhipicephalus appendiculatus O	2	1	1	12.4	18.52
A0A131ZDX3	TIL domain containing protein (Fragment)	tr|A0A131ZDX3|A0A131ZDX3_RHIAP	tr|A0A131ZDX3|A0A131ZDX3_RHIAP TIL domain containing protein (Fragment) OS=Rhipicephalus appendiculatus OX=34631 PE=3 SV=1	1	36	35	20.7	246.42
A0A147BFR4	Putative ryanodine receptor (Fragment)	tr|A0A147BFR4|A0A147BFR4_IXORI	tr|A0A147BFR4|A0A147BFR4_IXORI Putative ryanodine receptor (Fragment) OS=Ixodes ricinus OX=34613 PE=4 SV=1	1	1	1	2.5	59.745
A0A6P7WII3	lachesin	tr|A0A6P7WII3|A0A6P7WII3_IXOSC;tr|A0A147BKT8|A0A147BKT8_IXORI	tr|A0A6P7WII3|A0A6P7WII3_IXOSC lachesin OS=Ixodes scapularis OX=6945 GN=LOC8024452 PE=4 SV=1;tr|A0A147BKT8|A0A147BKT8_IXORI Putative lachesin-like protein OS=Ixodes ricinus OX=34613 PE=4 SV=1	2	1	1	3.9	49.891
A0A1E1X1V8	Putative secreted protein (Fragment)	tr|A0A1E1X1V8|A0A1E1X1V8_9ACAR	tr|A0A1E1X1V8|A0A1E1X1V8_9ACAR Putative secreted protein (Fragment) OS=Amblyomma aureolatum OX=187763 PE=2 SV=1	1	1	1	5.3	21.286
A0A1E1X380	Putative netrin axonal chemotropic factor (Fragment)	tr|A0A1E1X380|A0A1E1X380_9ACAR;tr|A0A4D5REW0|A0A4D5REW0_IXOSC;tr|A0A147BGE8|A0A147BGE8_IXORI;tr|A0A6P7UVE5|A0A6P7UVE5_IXOSC;tr|A0A6P7V6A8|A0A6P7V6A8_IXOSC;tr|A0A6B0VG42|A0A6B0VG42_IXORI;tr|A0A6G5AAY8|A0A6G5AAY8_RHIMP;tr|B7PN44|B7PN44_IXOSC;tr|V5IDM5|V5IDM5_IXORI;tr|A0A090X8V9|A0A090X8V9_IXORI;tr|A0A023GCH5|A0A023GCH5_AMBTT;tr|A0A4D5RHD5|A0A4D5RHD5_IXOSC	tr|A0A1E1X380|A0A1E1X380_9ACAR Putative netrin axonal chemotropic factor (Fragment) OS=Amblyomma aureolatum OX=187763 PE=2 SV=1	12	8	1	3.5	397.51
A0A1E1XL53	Putative tick transposon (Fragment)	tr|A0A1E1XL53|A0A1E1XL53_9ACAR;tr|A0A1E1X3N4|A0A1E1X3N4_9ACAR	tr|A0A1E1XL53|A0A1E1XL53_9ACAR Putative tick transposon (Fragment) OS=Amblyomma sculptum OX=1581419 PE=2 SV=1;tr|A0A1E1X3N4|A0A1E1X3N4_9ACAR Putative tick transposon (Fragment) OS=Amblyomma aureolatum OX=187763 PE=2 SV=1	2	1	1	4.8	46.624
A0A1E1XFE3	Putative extracellular matrix glycoprotein laminin subunit beta (Fragment)	tr|A0A1E1XFE3|A0A1E1XFE3_9ACAR	tr|A0A1E1XFE3|A0A1E1XFE3_9ACAR Putative extracellular matrix glycoprotein laminin subunit beta (Fragment) OS=Amblyomma aureolatum OX=187763 PE=2 SV=1	1	2	2	2.1	205.58
A0A1E1XMT8	Putative lipoprotein amino terminal region (Fragment)	tr|A0A1E1XMT8|A0A1E1XMT8_9ACAR;tr|A0A1E1XBG7|A0A1E1XBG7_9ACAR	tr|A0A1E1XMT8|A0A1E1XMT8_9ACAR Putative lipoprotein amino terminal region (Fragment) OS=Amblyomma sculptum OX=1581419 PE=2 SV=1;tr|A0A1E1XBG7|A0A1E1XBG7_9ACAR Putative lipoprotein amino terminal region (Fragment) OS=Amblyomma aureolatum OX=187763 PE=2 SV=1	2	2	2	1.5	264.24
A0A1E1XRX9	Reticulon-like protein (Fragment)	tr|A0A1E1XRX9|A0A1E1XRX9_9ACAR	tr|A0A1E1XRX9|A0A1E1XRX9_9ACAR Reticulon-like protein (Fragment) OS=Amblyomma sculptum OX=1581419 PE=2 SV=1	1	3	1	18.2	24.025
A0A1E1XVS9	Putative myosin class ii heavy chain (Fragment)	tr|A0A1E1XVS9|A0A1E1XVS9_9ACAR	tr|A0A1E1XVS9|A0A1E1XVS9_9ACAR Putative myosin class ii heavy chain (Fragment) OS=Amblyomma sculptum OX=1581419 PE=2 SV=1	1	1	1	2.8	87.84
A0A1K0GV16	Globin A1	tr|A0A1K0GV16|A0A1K0GV16_RABIT;tr|A0A5F9D756|A0A5F9D756_RABIT;tr|Q28698|Q28698_RABIT;tr|A0A140TAV6|A0A140TAV6_RABIT;tr|G1TPE2|G1TPE2_RABIT;tr|A0A5S8HV93|A0A5S8HV93_RABIT;tr|A0A5F9DPQ3|A0A5F9DPQ3_RABIT	tr|A0A1K0GV16|A0A1K0GV16_RABIT Globin A1 OS=Oryctolagus cuniculus OX=9986 GN=GLNA1 PE=3 SV=1;tr|A0A5F9D756|A0A5F9D756_RABIT Hemoglobin subunit gamma OS=Oryctolagus cuniculus OX=9986 PE=3 SV=1;tr|Q28698|Q28698_RABIT Deadenylyl-beta-globin (Fragment) OS=Oryc	7	6	2	52.4	16.141
A0A1Z5KXS2	Uncharacterized protein (Fragment)	tr|A0A1Z5KXS2|A0A1Z5KXS2_ORNMO	tr|A0A1Z5KXS2|A0A1Z5KXS2_ORNMO Uncharacterized protein (Fragment) OS=Ornithodoros moubata OX=6938 PE=3 SV=1	1	1	1	1.6	107.91
A0A224YDI0	Proclotting enzyme (Fragment)	tr|A0A224YDI0|A0A224YDI0_9ACAR;tr|A0A131Z9F5|A0A131Z9F5_RHIAP;tr|L7M2C3|L7M2C3_RHIPC	tr|A0A224YDI0|A0A224YDI0_9ACAR Proclotting enzyme (Fragment) OS=Rhipicephalus zambeziensis OX=60191 PE=4 SV=1;tr|A0A131Z9F5|A0A131Z9F5_RHIAP Proclotting enzyme (Fragment) OS=Rhipicephalus appendiculatus OX=34631 PE=4 SV=1;tr|L7M2C3|L7M2C3_RHIPC Peptidase S	3	2	2	6	43.371
A0A224YJB7	Alpha-2-macroglobiln splicing variant 1	tr|A0A224YJB7|A0A224YJB7_9ACAR;tr|A0A131Z8W2|A0A131Z8W2_RHIAP;tr|A0A224YR27|A0A224YR27_9ACAR	tr|A0A224YJB7|A0A224YJB7_9ACAR Alpha-2-macroglobiln splicing variant 1 OS=Rhipicephalus zambeziensis OX=60191 PE=3 SV=1;tr|A0A131Z8W2|A0A131Z8W2_RHIAP Tick thioester protein (Fragment) OS=Rhipicephalus appendiculatus OX=34631 PE=3 SV=1	3	33	1	30.9	166.44
A0A224YNP9	Glycine rich cell wall structural protein (Fragment)	tr|A0A224YNP9|A0A224YNP9_9ACAR	tr|A0A224YNP9|A0A224YNP9_9ACAR Glycine rich cell wall structural protein (Fragment) OS=Rhipicephalus zambeziensis OX=60191 PE=4 SV=1	1	2	1	8.7	53.804
A0A224YQ43	Gamma-glutamyltranspeptidase / glutathione hydrolase / leukotriene-C4 hydrolase	tr|A0A224YQ43|A0A224YQ43_9ACAR	tr|A0A224YQ43|A0A224YQ43_9ACAR Gamma-glutamyltranspeptidase / glutathione hydrolase / leukotriene-C4 hydrolase OS=Rhipicephalus zambeziensis OX=60191 PE=4 SV=1	1	1	1	3.2	65.209
A0A224YU33	Gov platelet alloantigens	tr|A0A224YU33|A0A224YU33_9ACAR;tr|A0A224YUW9|A0A224YUW9_9ACAR;tr|A0A1E1XL07|A0A1E1XL07_9ACAR	tr|A0A224YU33|A0A224YU33_9ACAR Gov platelet alloantigens OS=Rhipicephalus zambeziensis OX=60191 PE=4 SV=1;tr|A0A224YUW9|A0A224YUW9_9ACAR Gov platelet alloantigens OS=Rhipicephalus zambeziensis OX=60191 PE=4 SV=1;tr|A0A1E1XL07|A0A1E1XL07_9ACAR Putative alph	3	2	2	1.7	206.41
A0A224YUL1	Lipoprotein amino terminal region	tr|A0A224YUL1|A0A224YUL1_9ACAR;tr|A0A1E1XR06|A0A1E1XR06_9ACAR	tr|A0A224YUL1|A0A224YUL1_9ACAR Lipoprotein amino terminal region OS=Rhipicephalus zambeziensis OX=60191 PE=4 SV=1	2	52	1	35.1	177.65
L7M921	Putative lysosomal & prostatic acid phosphatase	tr|L7M921|L7M921_RHIPC;tr|A0A224YUR7|A0A224YUR7_9ACAR;tr|A0A131YS08|A0A131YS08_RHIAP;tr|G8C7A0|G8C7A0_HAELO;tr|A0A6M2D445|A0A6M2D445_RHIMP;tr|K7N8B2|K7N8B2_HAELO;tr|A0A1E1XJF2|A0A1E1XJF2_9ACAR;tr|A0A0C9R483|A0A0C9R483_AMBAM;tr|A0A1Z5LHF4|A0A1Z5LHF4_ORNMO;tr|A0A6G4ZZJ0|A0A6G4ZZJ0_RHIMP;tr|A0A1Z5L707|A0A1Z5L707_ORNMO;tr|G3MSN9|G3MSN9_AMBMU;tr|A0A023GPF2|A0A023GPF2_AMBTT;tr|A0A023GN38|A0A023GN38_AMB…	tr|L7M921|L7M921_RHIPC Putative lysosomal & prostatic acid phosphatase OS=Rhipicephalus pulchellus OX=72859 PE=2 SV=1;tr|A0A224YUR7|A0A224YUR7_9ACAR Lysosomal acid phosphatase OS=Rhipicephalus zambeziensis OX=60191 PE=4 SV=1;tr|A0A131YS08|A0A131YS08_RHIAP	16	5	5	17.5	42.256
A0A224YVA6	Gov platelet alloantigens	tr|A0A224YVA6|A0A224YVA6_9ACAR	tr|A0A224YVA6|A0A224YVA6_9ACAR Gov platelet alloantigens OS=Rhipicephalus zambeziensis OX=60191 PE=4 SV=1	1	9	2	5.1	187.59
A0A224YYX5	Microtubule associated complex	tr|A0A224YYX5|A0A224YYX5_9ACAR	tr|A0A224YYX5|A0A224YYX5_9ACAR Microtubule associated complex OS=Rhipicephalus zambeziensis OX=60191 PE=4 SV=1	1	13	2	3.9	495.86
A0A224Z9R0	Vitellogenin B	tr|A0A224Z9R0|A0A224Z9R0_9ACAR	tr|A0A224Z9R0|A0A224Z9R0_9ACAR Vitellogenin B OS=Rhipicephalus zambeziensis OX=60191 PE=4 SV=1	1	22	0	10.8	353.21
A0A293M4J3	Uncharacterized protein (Fragment)	tr|A0A293M4J3|A0A293M4J3_ORNER	tr|A0A293M4J3|A0A293M4J3_ORNER Uncharacterized protein (Fragment) OS=Ornithodoros erraticus OX=265619 PE=4 SV=1	1	1	1	7.9	12.803
A0A293M4Q0	Uncharacterized protein (Fragment)	tr|A0A293M4Q0|A0A293M4Q0_ORNER	tr|A0A293M4Q0|A0A293M4Q0_ORNER Uncharacterized protein (Fragment) OS=Ornithodoros erraticus OX=265619 PE=4 SV=1	1	1	1	15.7	7.7747
A0A346JM05	Vitellogenin-1	tr|A0A346JM05|A0A346JM05_HAEFA	tr|A0A346JM05|A0A346JM05_HAEFA Vitellogenin-1 OS=Haemaphysalis flava OX=181088 GN=Vg-1 PE=2 SV=1	1	11	1	6.6	196.76
A0A346JM06	Vitellogenin-2	tr|A0A346JM06|A0A346JM06_HAEFA;tr|K7N8B7|K7N8B7_HAELO	tr|A0A346JM06|A0A346JM06_HAEFA Vitellogenin-2 OS=Haemaphysalis flava OX=181088 GN=Vg-2 PE=2 SV=1;tr|K7N8B7|K7N8B7_HAELO Vitellogenin-C (Fragment) OS=Haemaphysalis longicornis OX=44386 PE=2 SV=1	2	4	0	2.2	177.73
A0A5C0ZTD3	Vitellogenin-2	tr|A0A5C0ZTD3|A0A5C0ZTD3_9ACAR;tr|A0A023G980|A0A023G980_AMBTT;tr|A0A023GBP6|A0A023GBP6_AMBTT	tr|A0A5C0ZTD3|A0A5C0ZTD3_9ACAR Vitellogenin-2 OS=Rhipicephalus haemaphysaloides OX=237073 PE=2 SV=1	3	107	45	70.7	177.82
A0A5C0ZU70	Vitellogenin-1 (Fragment)	tr|A0A5C0ZU70|A0A5C0ZU70_9ACAR;tr|A0A224Z324|A0A224Z324_9ACAR	tr|A0A5C0ZU70|A0A5C0ZU70_9ACAR Vitellogenin-1 (Fragment) OS=Rhipicephalus haemaphysaloides OX=237073 PE=2 SV=1	2	58	27	58.7	145.21
A0A5C0ZWE6	Vitellogenin-3 (Fragment)	tr|A0A5C0ZWE6|A0A5C0ZWE6_9ACAR	tr|A0A5C0ZWE6|A0A5C0ZWE6_9ACAR Vitellogenin-3 (Fragment) OS=Rhipicephalus haemaphysaloides OX=237073 PE=2 SV=1	1	30	15	26.4	172.72
G1U6R8	Uncharacterized protein	tr|G1U6R8|G1U6R8_RABIT;tr|A0A5F9C8Z8|A0A5F9C8Z8_RABIT;tr|A0A5F9D2M1|A0A5F9D2M1_RABIT;tr|A0A5F9DRJ7|A0A5F9DRJ7_RABIT;tr|A0A5F9DLN0|A0A5F9DLN0_RABIT;tr|A0A5F9DH12|A0A5F9DH12_RABIT;tr|A0A5F9CQY8|A0A5F9CQY8_RABIT;tr|G1SQV9|G1SQV9_RABIT;tr|A0A5F9C1C5|A0A5F9C1C5_RABIT	tr|G1U6R8|G1U6R8_RABIT Uncharacterized protein OS=Oryctolagus cuniculus OX=9986 PE=3 SV=2;tr|A0A5F9C8Z8|A0A5F9C8Z8_RABIT Uncharacterized protein OS=Oryctolagus cuniculus OX=9986 PE=3 SV=1;tr|A0A5F9D2M1|A0A5F9D2M1_RABIT Uncharacterized protein OS=Oryctolagu	9	1	1	1.7	143.93
A0A5F9C2C1	ArfGAP with RhoGAP domain, ankyrin repeat and PH domain 2	tr|A0A5F9C2C1|A0A5F9C2C1_RABIT;tr|G1T9Z6|G1T9Z6_RABIT	tr|A0A5F9C2C1|A0A5F9C2C1_RABIT ArfGAP with RhoGAP domain, ankyrin repeat and PH domain 2 OS=Oryctolagus cuniculus OX=9986 GN=ARAP2 PE=4 SV=1;tr|G1T9Z6|G1T9Z6_RABIT ArfGAP with RhoGAP domain, ankyrin repeat and PH domain 2 OS=Oryctolagus cuniculus OX=9986 G	2	1	1	1	98.997
A0A5F9CQC0	Alpha-2-macroglobulin	tr|A0A5F9CQC0|A0A5F9CQC0_RABIT;tr|A0A5F9CAH6|A0A5F9CAH6_RABIT;tr|G1SQ70|G1SQ70_RABIT;tr|A0A5F9CPY6|A0A5F9CPY6_RABIT;tr|A0A5F9CNX4|A0A5F9CNX4_RABIT	tr|A0A5F9CQC0|A0A5F9CQC0_RABIT Alpha-2-macroglobulin OS=Oryctolagus cuniculus OX=9986 GN=A2M PE=3 SV=1;tr|A0A5F9CAH6|A0A5F9CAH6_RABIT Alpha-2-macroglobulin OS=Oryctolagus cuniculus OX=9986 GN=A2M PE=3 SV=1;tr|G1SQ70|G1SQ70_RABIT Alpha-2-macroglobulin OS=Or	5	9	9	10.3	161.38
A0A5F9CBF0	Solute carrier family 4 member 1 (Diego blood group)	tr|A0A5F9CBF0|A0A5F9CBF0_RABIT;tr|G1SLY0|G1SLY0_RABIT;tr|A0A5F9CLR7|A0A5F9CLR7_RABIT	tr|A0A5F9CBF0|A0A5F9CBF0_RABIT Solute carrier family 4 member 1 (Diego blood group) OS=Oryctolagus cuniculus OX=9986 GN=SLC4A1 PE=3 SV=1;tr|G1SLY0|G1SLY0_RABIT Anion exchange protein OS=Oryctolagus cuniculus OX=9986 GN=SLC4A1 PE=3 SV=2;tr|A0A5F9CLR7|A0A5F9	3	3	3	6.6	60.674
A0A5F9CC91	Acetoacetyl-CoA synthetase	tr|A0A5F9CC91|A0A5F9CC91_RABIT;tr|A0A5F9DW43|A0A5F9DW43_RABIT;tr|A0A5F9DEV0|A0A5F9DEV0_RABIT;tr|G1T5H7|G1T5H7_RABIT	tr|A0A5F9CC91|A0A5F9CC91_RABIT Acetoacetyl-CoA synthetase OS=Oryctolagus cuniculus OX=9986 GN=AACS PE=3 SV=1;tr|A0A5F9DW43|A0A5F9DW43_RABIT Acetoacetyl-CoA synthetase OS=Oryctolagus cuniculus OX=9986 GN=AACS PE=3 SV=1;tr|A0A5F9DEV0|A0A5F9DEV0_RABIT Acetoac	4	1	1	3.2	68.342
G1TMN0	Histone H2A	tr|G1TMN0|G1TMN0_RABIT;tr|A0A5F9DN85|A0A5F9DN85_RABIT;tr|G1TUJ8|G1TUJ8_RABIT;tr|G1TXN5|G1TXN5_RABIT;tr|G1U2Q4|G1U2Q4_RABIT;tr|G1TGN3|G1TGN3_RABIT;tr|G1SVP6|G1SVP6_RABIT;tr|G1U2G1|G1U2G1_RABIT;tr|A0A5F9D8N0|A0A5F9D8N0_RABIT;tr|G1T0Z2|G1T0Z2_RABIT;tr|G1TE68|G1TE68_RABIT;tr|A0A5F9CKJ6|A0A5F9CKJ6_RABIT;tr|G1T7F6|G1T7F6_RABIT;tr|A0A131YWD3|A0A131YWD3_RHIAP;tr|A0A1Z5L7A8|A0A1Z5L7A8_ORNMO;tr|A0A023GER7|…	tr|G1TMN0|G1TMN0_RABIT Histone H2A OS=Oryctolagus cuniculus OX=9986 GN=H2AC7 PE=3 SV=1;tr|A0A5F9DN85|A0A5F9DN85_RABIT Histone H2A OS=Oryctolagus cuniculus OX=9986 PE=3 SV=1;tr|G1TUJ8|G1TUJ8_RABIT Histone H2A OS=Oryctolagus cuniculus OX=9986 PE=3 SV=1;tr|G1	62	3	2	43.8	14.135
A0A6B0UCG0	Uncharacterized protein	tr|A0A6B0UCG0|A0A6B0UCG0_IXORI	tr|A0A6B0UCG0|A0A6B0UCG0_IXORI Uncharacterized protein OS=Ixodes ricinus OX=34613 PE=4 SV=1	1	1	1	19.4	10.211
A0A6M2CFP6	Putative conserved secreted protein midgut overexpressed	tr|A0A6M2CFP6|A0A6M2CFP6_RHIMP;tr|A0A6G5A544|A0A6G5A544_RHIMP	tr|A0A6M2CFP6|A0A6M2CFP6_RHIMP Putative conserved secreted protein midgut overexpressed OS=Rhipicephalus microplus OX=6941 PE=4 SV=1;tr|A0A6G5A544|A0A6G5A544_RHIMP Putative conserved secreted protein OS=Rhipicephalus microplus OX=6941 PE=4 SV=1	2	1	1	11.3	12.224
A0A6G5A607	Putative ficolin/ixoderin (Fragment)	tr|A0A6G5A607|A0A6G5A607_RHIMP;tr|A0A6M2CRT5|A0A6M2CRT5_RHIMP	tr|A0A6G5A607|A0A6G5A607_RHIMP Putative ficolin/ixoderin (Fragment) OS=Rhipicephalus microplus OX=6941 PE=4 SV=1;tr|A0A6M2CRT5|A0A6M2CRT5_RHIMP Putative ixoderin OS=Rhipicephalus microplus OX=6941 PE=4 SV=1	2	1	1	3.5	22.062
A0A6G5ACK4	Putative vitellogenin-1 (Fragment)	tr|A0A6G5ACK4|A0A6G5ACK4_RHIMP;tr|A0A6P7URU4|A0A6P7URU4_IXOSC;tr|B7Q406|B7Q406_IXOSC	tr|A0A6G5ACK4|A0A6G5ACK4_RHIMP Putative vitellogenin-1 (Fragment) OS=Rhipicephalus microplus OX=6941 PE=4 SV=1	3	30	1	23	158.11
A0A6G5ACM4	Putative microtubule associated complex (Fragment)	tr|A0A6G5ACM4|A0A6G5ACM4_RHIMP	tr|A0A6G5ACM4|A0A6G5ACM4_RHIMP Putative microtubule associated complex (Fragment) OS=Rhipicephalus microplus OX=6941 PE=4 SV=1	1	8	3	3.2	378.44
A0A6G5AD58	Putative lipoprotein amino terminal region (Fragment)	tr|A0A6G5AD58|A0A6G5AD58_RHIMP	tr|A0A6G5AD58|A0A6G5AD58_RHIMP Putative lipoprotein amino terminal region (Fragment) OS=Rhipicephalus microplus OX=6941 PE=4 SV=1	1	29	1	20.2	181.62
A0A6G5AF62	Uncharacterized protein (Fragment)	tr|A0A6G5AF62|A0A6G5AF62_RHIMP	tr|A0A6G5AF62|A0A6G5AF62_RHIMP Uncharacterized protein (Fragment) OS=Rhipicephalus microplus OX=6941 PE=4 SV=1	1	4	1	9.1	63.419
A0A6M2CHD4	Carboxylic ester hydrolase (Fragment)	tr|A0A6M2CHD4|A0A6M2CHD4_RHIMP	tr|A0A6M2CHD4|A0A6M2CHD4_RHIMP Carboxylic ester hydrolase (Fragment) OS=Rhipicephalus microplus OX=6941 PE=3 SV=1	1	1	1	5.8	45.593
A0A6M2CIZ8	Alpha-mannosidase (Fragment)	tr|A0A6M2CIZ8|A0A6M2CIZ8_RHIMP	tr|A0A6M2CIZ8|A0A6M2CIZ8_RHIMP Alpha-mannosidase (Fragment) OS=Rhipicephalus microplus OX=6941 PE=3 SV=1	1	1	1	1.9	102.36
A0A6M2CJ96	Putative heat shock-related protein	tr|A0A6M2CJ96|A0A6M2CJ96_RHIMP;tr|A0A131YW70|A0A131YW70_RHIAP;tr|A0A6G5A0U1|A0A6G5A0U1_RHIMP;tr|L7M6Q5|L7M6Q5_RHIPC;tr|A0A224Z8P9|A0A224Z8P9_9ACAR;tr|A0A6G5A1A7|A0A6G5A1A7_RHIMP;tr|A0A6M2CUL3|A0A6M2CUL3_RHIMP;tr|A0A224YKB2|A0A224YKB2_9ACAR;tr|A0A131YZ25|A0A131YZ25_RHIAP;tr|A0A131YEC0|A0A131YEC0_RHIAP;tr|A0A131YD65|A0A131YD65_RHIAP;tr|A0A131YC01|A0A131YC01_RHIAP;tr|A0A6G4ZZQ4|A0A6G4ZZQ4_RHIMP	tr|A0A6M2CJ96|A0A6M2CJ96_RHIMP Putative heat shock-related protein OS=Rhipicephalus microplus OX=6941 PE=3 SV=1;tr|A0A131YW70|A0A131YW70_RHIAP Crystallin, alpha B OS=Rhipicephalus appendiculatus OX=34631 PE=3 SV=1;tr|A0A6G5A0U1|A0A6G5A0U1_RHIMP Putative he	13	5	1	40.1	19.991
A0A6M2CJZ2	Putative alpha-macroglobulin (Fragment)	tr|A0A6M2CJZ2|A0A6M2CJZ2_RHIMP;tr|A0A131ZDR5|A0A131ZDR5_RHIAP	tr|A0A6M2CJZ2|A0A6M2CJZ2_RHIMP Putative alpha-macroglobulin (Fragment) OS=Rhipicephalus microplus OX=6941 PE=4 SV=1;tr|A0A131ZDR5|A0A131ZDR5_RHIAP CD109 antigen (Gov platelet alloantigens) (Fragment) OS=Rhipicephalus appendiculatus OX=34631 PE=4 SV=1	2	2	2	4.7	86.832
A0A6M2CMA1	Putative hydroxyacyl-thioester dehydratase type 2 mitochondrial (Fragment)	tr|A0A6M2CMA1|A0A6M2CMA1_RHIMP	tr|A0A6M2CMA1|A0A6M2CMA1_RHIMP Putative hydroxyacyl-thioester dehydratase type 2 mitochondrial (Fragment) OS=Rhipicephalus microplus OX=6941 PE=4 SV=1	1	1	1	4.9	19.605
A0A6M2D6Z7	Putative thrombospondin (Fragment)	tr|A0A6M2D6Z7|A0A6M2D6Z7_RHIMP	tr|A0A6M2D6Z7|A0A6M2D6Z7_RHIMP Putative thrombospondin (Fragment) OS=Rhipicephalus microplus OX=6941 PE=4 SV=1	1	2	2	5.6	53.426
A0A6M2D8K5	Putative secreted protein synganglion overexpressed	tr|A0A6M2D8K5|A0A6M2D8K5_RHIMP	tr|A0A6M2D8K5|A0A6M2D8K5_RHIMP Putative secreted protein synganglion overexpressed OS=Rhipicephalus microplus OX=6941 PE=4 SV=1	1	1	1	8.6	20.504
B7PY97	Carboxylic ester hydrolase	tr|B7PY97|B7PY97_IXOSC;tr|A0A6P3CZK0|A0A6P3CZK0_IXOSC	tr|B7PY97|B7PY97_IXOSC Carboxylic ester hydrolase OS=Ixodes scapularis OX=6945 GN=8033141 PE=3 SV=1;tr|A0A6P3CZK0|A0A6P3CZK0_IXOSC Carboxylic ester hydrolase OS=Ixodes scapularis OX=6945 GN=LOC8033141 PE=3 SV=1	2	1	1	5	69.683
A0A6P7UX90	LOW QUALITY PROTEIN: hemocytin	tr|A0A6P7UX90|A0A6P7UX90_IXOSC;tr|B7P6X9|B7P6X9_IXOSC	tr|A0A6P7UX90|A0A6P7UX90_IXOSC LOW QUALITY PROTEIN: hemocytin OS=Ixodes scapularis OX=6945 GN=LOC8025528 PE=3 SV=1;tr|B7P6X9|B7P6X9_IXOSC Hemolectin, putative (Fragment) OS=Ixodes scapularis OX=6945 GN=8025528 PE=3 SV=1	2	3	2	1.2	321.24
A0A7L7S552	Serpin 4	tr|A0A7L7S552|A0A7L7S552_9ACAR;tr|A0A224YPM2|A0A224YPM2_9ACAR;tr|Q8WQW9|Q8WQW9_RHIAP;tr|A0A224YQW1|A0A224YQW1_9ACAR;tr|A0A224YKD1|A0A224YKD1_9ACAR;tr|A0A131YK65|A0A131YK65_RHIAP	tr|A0A7L7S552|A0A7L7S552_9ACAR Serpin 4 OS=Rhipicephalus haemaphysaloides OX=237073 GN=RHS4 PE=2 SV=1;tr|A0A224YPM2|A0A224YPM2_9ACAR Serine protease inhibitor (Fragment) OS=Rhipicephalus zambeziensis OX=60191 PE=3 SV=1;tr|Q8WQW9|Q8WQW9_RHIAP Serine protein	6	2	2	13	43.208
L7LTU1	Putative tick salivary serpin	tr|L7LTU1|L7LTU1_RHIPC;tr|A0A7L7SCS0|A0A7L7SCS0_9ACAR;tr|A0A224YQD7|A0A224YQD7_9ACAR;tr|A0A131YYS9|A0A131YYS9_RHIAP	tr|L7LTU1|L7LTU1_RHIPC Putative tick salivary serpin OS=Rhipicephalus pulchellus OX=72859 PE=2 SV=1;tr|A0A7L7SCS0|A0A7L7SCS0_9ACAR Serpin 5 OS=Rhipicephalus haemaphysaloides OX=237073 GN=RHS5 PE=2 SV=1;tr|A0A224YQD7|A0A224YQD7_9ACAR Serine protease inhibit	4	2	2	7.3	44.318
E1CAX9	Vitellogenin-1	tr|E1CAX9|E1CAX9_HAELO	tr|E1CAX9|E1CAX9_HAELO Vitellogenin-1 OS=Haemaphysalis longicornis OX=44386 GN=HlVg-1 PE=2 SV=1	1	9	1	5.7	196.84
F0J9E7	Trypsin-like serine protease (Fragment)	tr|F0J9E7|F0J9E7_AMBVA	tr|F0J9E7|F0J9E7_AMBVA Trypsin-like serine protease (Fragment) OS=Amblyomma variegatum OX=34610 PE=2 SV=1	1	4	1	38.6	19.618
G1U9I8	Cytokeratin-1	tr|G1U9I8|G1U9I8_RABIT	tr|G1U9I8|G1U9I8_RABIT Cytokeratin-1 OS=Oryctolagus cuniculus OX=9986 GN=KRT1 PE=3 SV=3	1	10	1	11.9	63.596
G8ZF16	Alpha-globin 1	tr|G8ZF16|G8ZF16_RABIT;tr|G8ZF20|G8ZF20_RABIT;tr|G8ZF28|G8ZF28_RABIT;tr|G8ZF22|G8ZF22_RABIT;tr|G8ZF25|G8ZF25_RABIT;tr|G8ZF27|G8ZF27_RABIT;tr|G8ZF18|G8ZF18_RABIT;tr|G8ZF41|G8ZF41_RABIT;tr|G8ZF50|G8ZF50_RABIT;tr|G8ZF42|G8ZF42_RABIT;tr|G8ZF38|G8ZF38_RABIT;tr|G8ZF34|G8ZF34_RABIT;tr|G8ZF32|G8ZF32_RABIT;tr|G8ZF31|G8ZF31_RABIT;tr|G8ZF59|G8ZF59_RABIT;tr|G8ZF35|G8ZF35_RABIT;tr|G8ZF19|G8ZF19_RABIT;tr|G8ZF2…	tr|G8ZF16|G8ZF16_RABIT Alpha-globin 1 OS=Oryctolagus cuniculus OX=9986 GN=HBA1 PE=3 SV=1;tr|G8ZF20|G8ZF20_RABIT Alpha-globin 1 OS=Oryctolagus cuniculus OX=9986 GN=HBA1 PE=3 SV=1;tr|G8ZF28|G8ZF28_RABIT Alpha-globin 1 OS=Oryctolagus cuniculus OX=9986 GN=HBA1	20	5	1	65.5	15.483
L7LRG0	Putative tick salivary serpin	tr|L7LRG0|L7LRG0_RHIPC;tr|A0A6M2D8A1|A0A6M2D8A1_RHIMP;tr|V9VLN6|V9VLN6_RHIMP;tr|A0A6M2CYG2|A0A6M2CYG2_RHIMP;tr|A0A6G5A9K0|A0A6G5A9K0_RHIMP;tr|A0A224YGV9|A0A224YGV9_9ACAR;tr|A0A131Z0G6|A0A131Z0G6_RHIAP	tr|L7LRG0|L7LRG0_RHIPC Putative tick salivary serpin OS=Rhipicephalus pulchellus OX=72859 PE=2 SV=1;tr|A0A6M2D8A1|A0A6M2D8A1_RHIMP Putative tick serpins 13 (Fragment) OS=Rhipicephalus microplus OX=6941 PE=3 SV=1;tr|V9VLN6|V9VLN6_RHIMP Serine protease inhib	7	3	2	15.1	43.121
L7M523	Putative transforming growth factor-beta-induced protein ig-h3	tr|L7M523|L7M523_RHIPC;tr|L7LUZ0|L7LUZ0_RHIPC;tr|A0A6G4ZWF1|A0A6G4ZWF1_RHIMP;tr|A0A034WXK4|A0A034WXK4_RHIMP	tr|L7M523|L7M523_RHIPC Putative transforming growth factor-beta-induced protein ig-h3 OS=Rhipicephalus pulchellus OX=72859 PE=2 SV=1;tr|L7LUZ0|L7LUZ0_RHIPC Putative transforming growth factor-beta-induced protein ig-h3 OS=Rhipicephalus pulchellus OX=72859	4	4	0	10.4	82.502
L7LWI3	Putative lipoprotein amino terminal region	tr|L7LWI3|L7LWI3_RHIPC	tr|L7LWI3|L7LWI3_RHIPC Putative lipoprotein amino terminal region OS=Rhipicephalus pulchellus OX=72859 PE=2 SV=1	1	30	3	22.1	178.99
L7M075	Putative rhipicephalus family xviii	tr|L7M075|L7M075_RHIPC;tr|L7M034|L7M034_RHIPC	tr|L7M075|L7M075_RHIPC Putative rhipicephalus family xviii OS=Rhipicephalus pulchellus OX=72859 PE=2 SV=1;tr|L7M034|L7M034_RHIPC Putative rhipicephalus family xviii OS=Rhipicephalus pulchellus OX=72859 PE=2 SV=1	2	1	1	4.9	41.974
L7M0G9	Uncharacterized protein	tr|L7M0G9|L7M0G9_RHIPC;tr|A0A023G6S0|A0A023G6S0_AMBTT;tr|A0A023G0H2|A0A023G0H2_AMBPA;tr|A0A023G344|A0A023G344_AMBTT;tr|A0A023FGB9|A0A023FGB9_AMBCJ;tr|A0A131XAW6|A0A131XAW6_9ACAR;tr|A0A224YHX7|A0A224YHX7_9ACAR;tr|A0A131YVC1|A0A131YVC1_RHIAP	tr|L7M0G9|L7M0G9_RHIPC Uncharacterized protein OS=Rhipicephalus pulchellus OX=72859 PE=2 SV=1;tr|A0A023G6S0|A0A023G6S0_AMBTT Putative secreted protein (Fragment) OS=Amblyomma triste OX=251400 PE=2 SV=1;tr|A0A023G0H2|A0A023G0H2_AMBPA Putative secreted prote	8	2	2	14.5	28.679
L7M136	Beta-galactosidase	tr|L7M136|L7M136_RHIPC;tr|A0A224YIL0|A0A224YIL0_9ACAR;tr|A0A131YM23|A0A131YM23_RHIAP;tr|A0A224YIK1|A0A224YIK1_9ACAR	tr|L7M136|L7M136_RHIPC Beta-galactosidase OS=Rhipicephalus pulchellus OX=72859 PE=2 SV=1;tr|A0A224YIL0|A0A224YIL0_9ACAR Beta-galactosidase OS=Rhipicephalus zambeziensis OX=60191 PE=3 SV=1;tr|A0A131YM23|A0A131YM23_RHIAP Beta-galactosidase OS=Rhipicephalus a	4	2	2	4.4	72.634
L7M2C5	Uncharacterized protein	tr|L7M2C5|L7M2C5_RHIPC	tr|L7M2C5|L7M2C5_RHIPC Uncharacterized protein OS=Rhipicephalus pulchellus OX=72859 PE=2 SV=1	1	1	1	11.5	13.045
L7M721	Putative lipoprotein amino terminal region	tr|L7M721|L7M721_RHIPC	tr|L7M721|L7M721_RHIPC Putative lipoprotein amino terminal region OS=Rhipicephalus pulchellus OX=72859 PE=2 SV=1	1	48	5	29.7	177.72
L7M876	Putative tick serine protease	tr|L7M876|L7M876_RHIPC;tr|A0A224YEA0|A0A224YEA0_9ACAR;tr|A0A224YF38|A0A224YF38_9ACAR;tr|A0A131YQP5|A0A131YQP5_RHIAP;tr|A0A131Z7E0|A0A131Z7E0_RHIAP	tr|L7M876|L7M876_RHIPC Putative tick serine protease OS=Rhipicephalus pulchellus OX=72859 PE=2 SV=1;tr|A0A224YEA0|A0A224YEA0_9ACAR Factor D-like protein OS=Rhipicephalus zambeziensis OX=60191 PE=4 SV=1;tr|A0A224YF38|A0A224YF38_9ACAR Tick serine protease OS	5	19	0	47.9	44.897
L7MGH0	CLIP domain-containing serine protease (Fragment)	tr|L7MGH0|L7MGH0_RHIPC;tr|A0A224YF36|A0A224YF36_9ACAR;tr|A0A6G5A758|A0A6G5A758_RHIMP;tr|A0A4P9D2E3|A0A4P9D2E3_HAEFA;tr|A0A131YRB4|A0A131YRB4_RHIAP;tr|V5IFJ2|V5IFJ2_IXORI;tr|B7PPZ6|B7PPZ6_IXOSC;tr|A0A6G5A8K5|A0A6G5A8K5_RHIMP;tr|A0A2R5LM72|A0A2R5LM72_9ACAR;tr|A0A6P7UT98|A0A6P7UT98_IXOSC	tr|L7MGH0|L7MGH0_RHIPC CLIP domain-containing serine protease (Fragment) OS=Rhipicephalus pulchellus OX=72859 PE=2 SV=1;tr|A0A224YF36|A0A224YF36_9ACAR Tick serine protease OS=Rhipicephalus zambeziensis OX=60191 PE=4 SV=1;tr|A0A6G5A758|A0A6G5A758_RHIMP CLIP	10	5	3	13.2	52.014
L7MGZ3	Putative glycine-rich cell wall structural protein (Fragment)	tr|L7MGZ3|L7MGZ3_RHIPC	tr|L7MGZ3|L7MGZ3_RHIPC Putative glycine-rich cell wall structural protein (Fragment) OS=Rhipicephalus pulchellus OX=72859 PE=2 SV=1	1	3	2	6.3	74.047
L7MHL4	Putative microtubule associated complex (Fragment)	tr|L7MHL4|L7MHL4_RHIPC	tr|L7MHL4|L7MHL4_RHIPC Putative microtubule associated complex (Fragment) OS=Rhipicephalus pulchellus OX=72859 PE=2 SV=1	1	10	1	20.3	83.946
L7MK84	Uncharacterized protein (Fragment)	tr|L7MK84|L7MK84_RHIPC	tr|L7MK84|L7MK84_RHIPC Uncharacterized protein (Fragment) OS=Rhipicephalus pulchellus OX=72859 PE=2 SV=1	1	12	1	13.4	175.92
L7MMT8	Putative tick thioester protein (Fragment)	tr|L7MMT8|L7MMT8_RHIPC;tr|A0A224YHA0|A0A224YHA0_9ACAR;tr|A0A224YH92|A0A224YH92_9ACAR;tr|A0A131YU69|A0A131YU69_RHIAP;tr|L7MMY3|L7MMY3_RHIPC;tr|A0A034WXI1|A0A034WXI1_RHIMP	tr|L7MMT8|L7MMT8_RHIPC Putative tick thioester protein (Fragment) OS=Rhipicephalus pulchellus OX=72859 PE=2 SV=1;tr|A0A224YHA0|A0A224YHA0_9ACAR Alpha-2-macroglobulin splice variant 1 OS=Rhipicephalus zambeziensis OX=60191 PE=3 SV=1;tr|A0A224YH92|A0A224YH92	6	6	3	5.8	167.75
Q19V51	Hemelipoglycoprotein	tr|Q19V51|Q19V51_DERVA;tr|Q2HZ27|Q2HZ27_DERVA	tr|Q19V51|Q19V51_DERVA Hemelipoglycoprotein OS=Dermacentor variabilis OX=34621 PE=2 SV=1	2	26	7	20.6	177.65
Q45VP9	Vitellogenin receptor	tr|Q45VP9|Q45VP9_DERVA	tr|Q45VP9|Q45VP9_DERVA Vitellogenin receptor OS=Dermacentor variabilis OX=34621 GN=VgR PE=2 SV=3	1	1	1	0.9	198.71
