# Supplementary material for: Proteomic analysis of extracellular vesicles from tick hemolymph and uptake of extracellular vesicles by salivary glands and ovary cells
Source: Parasit Vectors. 2023 Apr 13;16:125. doi: 10.1186/s13071-023-05753-w (PMC10100430; doi:10.1186/s13071-023-05753-w)
Supplement: Supplementary file 7 — Additional file 7: Table S3. Protein content of Hyalomma asiaticum hemolymph-derived EVs identified using the MASCOT search engine [file 13071_2023_5753_MOESM7_ESM.xls]

## Sheet: Sheet1
Additional file 7: Table S3. Protein content of H. asiaticum hemolymph-derived EVs identified using the MASCOT search engine.
Protein ID	Protein Name	Protein Group	Fasta Headers	Proteins	Peptides	Unique Peptides	Coverage (%)	Molecular Weight (kDa)
O77791	Protein S100-A12	sp|O77791|S10AC_RABIT;tr|A0A0A0MQQ2|A0A0A0MQQ2_RABIT	sp|O77791|S10AC_RABIT Protein S100-A12 OS=Oryctolagus cuniculus OX=9986 GN=S100A12 PE=1 SV=4;tr|A0A0A0MQQ2|A0A0A0MQQ2_RABIT Protein S100 OS=Oryctolagus cuniculus OX=9986 GN=S100A12 PE=3 SV=2	2	2	2	21.7	10.668
P01847	Ig lambda chain C region	sp|P01847|LAC_RABIT;tr|G1T804|G1T804_RABIT	sp|P01847|LAC_RABIT Ig lambda chain C region OS=Oryctolagus cuniculus OX=9986 PE=1 SV=2;tr|G1T804|G1T804_RABIT Uncharacterized protein OS=Oryctolagus cuniculus OX=9986 PE=4 SV=2	2	1	1	17.1	11.484
G8ZF12	Alpha-globin 1	tr|G8ZF12|G8ZF12_RABIT;tr|G8ZF10|G8ZF10_RABIT;sp|P01948|HBA_RABIT;tr|A0A1Z5LHY7|A0A1Z5LHY7_ORNMO;tr|B8K132|B8K132_RABIT;tr|A0A1Z5LG37|A0A1Z5LG37_ORNMO;tr|G8ZF40|G8ZF40_RABIT;tr|Q28694|Q28694_RABIT	tr|G8ZF12|G8ZF12_RABIT Alpha-globin 1 OS=Oryctolagus cuniculus OX=9986 GN=HBA1 PE=3 SV=1;tr|G8ZF10|G8ZF10_RABIT Alpha-globin 1 OS=Oryctolagus cuniculus OX=9986 GN=HBA1 PE=3 SV=1;sp|P01948|HBA_RABIT Hemoglobin subunit alpha-1/2 OS=Oryctolagus cuniculus OX=9	8	5	1	65.5	15.602
B8K174	Hemoglobin, beta (Predicted)	tr|B8K174|B8K174_RABIT;sp|P02057|HBB_RABIT;tr|Q28696|Q28696_RABIT;tr|Q28695|Q28695_RABIT	tr|B8K174|B8K174_RABIT Hemoglobin, beta (Predicted) OS=Oryctolagus cuniculus OX=9986 GN=HBB PE=3 SV=1;sp|P02057|HBB_RABIT Hemoglobin subunit beta-1/2 OS=Oryctolagus cuniculus OX=9986 GN=HBB1 PE=1 SV=2	4	8	4	71.4	16.132
A0A5F9CYD1	Uncharacterized protein	tr|A0A5F9CYD1|A0A5F9CYD1_RABIT;tr|A0A5F9CXN7|A0A5F9CXN7_RABIT;tr|A0A5F9DTL0|A0A5F9DTL0_RABIT;tr|G1STF7|G1STF7_RABIT;sp|P19134|TRFE_RABIT	tr|A0A5F9CYD1|A0A5F9CYD1_RABIT Uncharacterized protein OS=Oryctolagus cuniculus OX=9986 PE=3 SV=1;tr|A0A5F9CXN7|A0A5F9CXN7_RABIT Uncharacterized protein OS=Oryctolagus cuniculus OX=9986 PE=3 SV=1;tr|A0A5F9DTL0|A0A5F9DTL0_RABIT Uncharacterized protein OS=Or	5	2	2	5.6	71.135
A0A5F9CE05	Albumin	tr|A0A5F9CE05|A0A5F9CE05_RABIT;tr|G1U9S2|G1U9S2_RABIT;sp|P49065|ALBU_RABIT	tr|A0A5F9CE05|A0A5F9CE05_RABIT Albumin OS=Oryctolagus cuniculus OX=9986 GN=ALB PE=4 SV=1;tr|G1U9S2|G1U9S2_RABIT Albumin OS=Oryctolagus cuniculus OX=9986 GN=ALB PE=1 SV=1;sp|P49065|ALBU_RABIT Albumin OS=Oryctolagus cuniculus OX=9986 GN=ALB PE=1 SV=2	3	7	4	13.1	68.819
P60710	Actin, cytoplasmic 1	sp|P60710|ACTB_MOUSE;sp|P60712|ACTB_BOVIN;tr|A0A4D5RZP8|A0A4D5RZP8_IXOSC;sp|P29751|ACTB_RABIT;sp|P63258|ACTG_BOVIN;sp|P63260|ACTG_MOUSE;tr|G1SPU6|G1SPU6_RABIT;tr|A0A023GII2|A0A023GII2_AMBTT;tr|A0A6G4ZWZ2|A0A6G4ZWZ2_RHIMP;tr|A0A293MN64|A0A293MN64_ORNER;tr|A0A293MFX5|A0A293MFX5_ORNER;tr|Q9BGH4|Q9BGH4_RABIT;tr|A0A6P7VU94|A0A6P7VU94_IXOSC;tr|A0A293MKF8|A0A293MKF8_ORNER;tr|Q6R128|Q6R128_RHIMP;tr|Q6R12…	sp|P60710|ACTB_MOUSE Actin, cytoplasmic 1 OS=Mus musculus OX=10090 GN=Actb PE=1 SV=1;sp|P60712|ACTB_BOVIN Actin, cytoplasmic 1 OS=Bos taurus OX=9913 GN=ACTB PE=1 SV=1;tr|A0A4D5RZP8|A0A4D5RZP8_IXOSC Putative beta actin variant (Fragment) OS=Ixodes scapulari	29	11	1	48.3	41.736
A0A6P9FPN2	60S ribosomal protein L18	tr|A0A6P9FPN2|A0A6P9FPN2_IXOSC;tr|B7QAB5|B7QAB5_IXOSC;tr|V5HXA8|V5HXA8_IXORI;tr|V5IBV4|V5IBV4_IXORI;tr|A0A4D5RKX4|A0A4D5RKX4_IXOSC;sp|Q4PM04|RL18_IXOSC;tr|V5IIC6|V5IIC6_IXORI;tr|A6N9Y7|A6N9Y7_ORNPR;tr|A0A293MF88|A0A293MF88_ORNER;tr|A0A6M2CK08|A0A6M2CK08_RHIMP;tr|A0A6G5A1V7|A0A6G5A1V7_RHIMP;tr|G3MHL4|G3MHL4_AMBMU;tr|A0A2R5LI77|A0A2R5LI77_9ACAR;tr|A0A6G5A2C2|A0A6G5A2C2_RHIMP;tr|G3MLY8|G3MLY8_AMBMU;…	tr|A0A6P9FPN2|A0A6P9FPN2_IXOSC 60S ribosomal protein L18 OS=Ixodes scapularis OX=6945 GN=LOC8038250 PE=3 SV=1;tr|B7QAB5|B7QAB5_IXOSC 60S ribosomal protein L18 OS=Ixodes scapularis OX=6945 GN=8038250 PE=3 SV=1;tr|V5HXA8|V5HXA8_IXORI 60S ribosomal protein L1	21	2	1	13.6	25.01
Q09JV8	40S ribosomal protein S29	tr|Q09JV8|Q09JV8_ARGMO;tr|C9W1J9|C9W1J9_RHISA;tr|A6N9W3|A6N9W3_ORNPR;tr|A0A224YSC9|A0A224YSC9_9ACAR;sp|Q4PM47|RS29_IXOSC;tr|B7PTE3|B7PTE3_IXOSC	tr|Q09JV8|Q09JV8_ARGMO 40S ribosomal protein S29 OS=Argas monolakensis OX=34602 PE=2 SV=1;tr|C9W1J9|C9W1J9_RHISA 40S ribosomal protein S29 OS=Rhipicephalus sanguineus OX=34632 PE=2 SV=1;tr|A6N9W3|A6N9W3_ORNPR 40S ribosomal protein S29 OS=Ornithodoros parke	6	1	1	19.6	6.5836
A0A224YR26	40S ribosomal protein S4	tr|A0A224YR26|A0A224YR26_9ACAR;tr|A0A6M2CPE7|A0A6M2CPE7_RHIMP;sp|Q4PMB3|RS4_IXOSC;tr|A0A0C9RUE1|A0A0C9RUE1_AMBAM;tr|A0A0K8RG40|A0A0K8RG40_IXORI;tr|A0A131XLZ8|A0A131XLZ8_9ACAR;tr|A0A131Z3V7|A0A131Z3V7_RHIAP;tr|A0A6P7WCZ4|A0A6P7WCZ4_IXOSC;tr|A0A7D4XY80|A0A7D4XY80_IXORI;tr|A0A1E1XJI6|A0A1E1XJI6_9ACAR;tr|G3MMG2|G3MMG2_AMBMU;tr|A0A6M2EA51|A0A6M2EA51_9ACAR;tr|Q6B8B2|Q6B8B2_9ACAR;tr|A0A023FJ36|A0A023FJ3…	tr|A0A224YR26|A0A224YR26_9ACAR 40S ribosomal protein S4 OS=Rhipicephalus zambeziensis OX=60191 PE=3 SV=1;tr|A0A6M2CPE7|A0A6M2CPE7_RHIMP 40S ribosomal protein S4 (Fragment) OS=Rhipicephalus microplus OX=6941 PE=3 SV=1;sp|Q4PMB3|RS4_IXOSC 40S ribosomal prote	22	3	3	9.3	35.61
L7MHF3	Annexin (Fragment)	tr|L7MHF3|L7MHF3_RHIPC;tr|A0A023FC75|A0A023FC75_AMBCJ;tr|A0A023FX57|A0A023FX57_AMBPA;tr|A0A1E1XI57|A0A1E1XI57_9ACAR;tr|L7MLR0|L7MLR0_RHIPC;tr|A0A6M2CQR5|A0A6M2CQR5_RHIMP;tr|A0A131YE25|A0A131YE25_RHIAP;tr|A0A224YTN6|A0A224YTN6_9ACAR;tr|G3MPT6|G3MPT6_AMBMU;tr|A0A023FHU4|A0A023FHU4_AMBCJ;tr|A0A023GNS1|A0A023GNS1_AMBTT;tr|A0A6P7U2Y2|A0A6P7U2Y2_IXOSC;tr|A0A4D5S1V7|A0A4D5S1V7_IXOSC;tr|A0A0K8RNH5|A0A0K8…	tr|L7MHF3|L7MHF3_RHIPC Annexin (Fragment) OS=Rhipicephalus pulchellus OX=72859 PE=2 SV=1;tr|A0A023FC75|A0A023FC75_AMBCJ Annexin (Fragment) OS=Amblyomma cajennense OX=34607 PE=2 SV=1;tr|A0A023FX57|A0A023FX57_AMBPA Annexin (Fragment) OS=Amblyomma parvum OX=2	18	8	8	30.6	36.715
A0A1E1XLN4	Putative na+/h+ exchange regulatory cofactor nhe-rf1-like isoform x1 (Fragment)	tr|A0A1E1XLN4|A0A1E1XLN4_9ACAR;tr|A0A1E1XLM1|A0A1E1XLM1_9ACAR;tr|A0A6G5A8I1|A0A6G5A8I1_RHIMP;tr|A0A023FET9|A0A023FET9_AMBCJ;tr|A0A131XBF6|A0A131XBF6_9ACAR;tr|A0A1E1X5D4|A0A1E1X5D4_9ACAR;tr|A0A131YKA5|A0A131YKA5_RHIAP;tr|A0A224Z3T4|A0A224Z3T4_9ACAR;tr|L7M094|L7M094_RHIPC;tr|L7LZH1|L7LZH1_RHIPC	tr|A0A1E1XLN4|A0A1E1XLN4_9ACAR Putative na+/h+ exchange regulatory cofactor nhe-rf1-like isoform x1 (Fragment) OS=Amblyomma sculptum OX=1581419 PE=2 SV=1;tr|A0A1E1XLM1|A0A1E1XLM1_9ACAR Putative na+/h+ exchange regulatory cofactor nhe-rf1-like isoform x1 (F	10	1	1	5.2	31.37
G3MQB4	60S ribosomal protein L30	tr|G3MQB4|G3MQB4_AMBMU;tr|A0A131YR71|A0A131YR71_RHIAP;tr|A0A023FR99|A0A023FR99_AMBCJ;tr|A0A4D5RFU7|A0A4D5RFU7_IXOSC;tr|A0A023G5K8|A0A023G5K8_AMBTT;tr|A0A023FEZ4|A0A023FEZ4_AMBCJ;tr|Q6B8A6|Q6B8A6_9ACAR;tr|Q4PMD6|Q4PMD6_IXOSC;tr|A0A6P7U692|A0A6P7U692_IXOSC;tr|A0A224YUB8|A0A224YUB8_9ACAR;tr|A0A1E1X029|A0A1E1X029_9ACAR;tr|A0A6G4ZZR6|A0A6G4ZZR6_RHIMP;tr|A0A131YAJ7|A0A131YAJ7_IXORI;tr|A0A0C9S095|A0A0C9…	tr|G3MQB4|G3MQB4_AMBMU 60S ribosomal protein L30 OS=Amblyomma maculatum OX=34609 PE=2 SV=1;tr|A0A131YR71|A0A131YR71_RHIAP 60S ribosomal protein L30 OS=Rhipicephalus appendiculatus OX=34631 PE=3 SV=1;tr|A0A023FR99|A0A023FR99_AMBCJ 60S ribosomal protein L30	28	2	2	22.2	16.042
A0A6M2E3Y1	Histone H2B (Fragment)	tr|A0A6M2E3Y1|A0A6M2E3Y1_9ACAR;tr|A0A0C9RRX6|A0A0C9RRX6_AMBAM;tr|A0A131Y6E4|A0A131Y6E4_IXORI;tr|A0A023FF59|A0A023FF59_AMBCJ;tr|L7M620|L7M620_RHIPC;tr|G3MN10|G3MN10_AMBMU;tr|G3MN08|G3MN08_AMBMU;tr|B5M799|B5M799_AMBAM;tr|A0A6P7W803|A0A6P7W803_IXOSC;tr|A0A6P7VAB9|A0A6P7VAB9_IXOSC;tr|A0A6P3CXM7|A0A6P3CXM7_IXOSC;tr|A0A6G4ZZB3|A0A6G4ZZB3_RHIMP;tr|A0A6G4ZXS0|A0A6G4ZXS0_RHIMP;tr|A0A293M2Q4|A0A293M2Q4_ORN…	tr|A0A6M2E3Y1|A0A6M2E3Y1_9ACAR Histone H2B (Fragment) OS=Amblyomma tuberculatum OX=48802 PE=3 SV=1;tr|A0A0C9RRX6|A0A0C9RRX6_AMBAM Histone H2B (Fragment) OS=Amblyomma americanum OX=6943 PE=2 SV=1;tr|A0A131Y6E4|A0A131Y6E4_IXORI Histone H2B (Fragment) OS=Ixod	30	1	1	15.5	11.017
A0A023FF65	60S ribosomal protein L18 (Fragment)	tr|A0A023FF65|A0A023FF65_AMBCJ;tr|A0A1E1XUL2|A0A1E1XUL2_9ACAR;tr|A0A1E1WZ47|A0A1E1WZ47_9ACAR;tr|A0A131XBV5|A0A131XBV5_9ACAR;tr|A0A023FHM9|A0A023FHM9_AMBCJ;tr|A0A023FJ29|A0A023FJ29_AMBCJ;tr|A0A6M2E6A4|A0A6M2E6A4_9ACAR;tr|G3MNJ6|G3MNJ6_AMBMU;tr|A0A023GI44|A0A023GI44_AMBTT	tr|A0A023FF65|A0A023FF65_AMBCJ 60S ribosomal protein L18 (Fragment) OS=Amblyomma cajennense OX=34607 PE=2 SV=1;tr|A0A1E1XUL2|A0A1E1XUL2_9ACAR 60S ribosomal protein L18 OS=Amblyomma sculptum OX=1581419 PE=2 SV=1;tr|A0A1E1WZ47|A0A1E1WZ47_9ACAR 60S ribosomal	9	2	1	16.1	21.176
A0A2R5LE50	Putative 40s ribosomal protein (Fragment)	tr|A0A2R5LE50|A0A2R5LE50_9ACAR;tr|G3MMZ1|G3MMZ1_AMBMU;tr|B7QP21|B7QP21_IXOSC;tr|V5I0C6|V5I0C6_IXORI;tr|A0A023G628|A0A023G628_AMBTT;tr|A0A131XS81|A0A131XS81_9ACAR;tr|A0A0C9RSH1|A0A0C9RSH1_AMBAM;tr|A0A0K8RPK0|A0A0K8RPK0_IXORI;tr|A0A6M2E4S7|A0A6M2E4S7_9ACAR;tr|L7M453|L7M453_RHIPC;tr|A0A6P7VRV7|A0A6P7VRV7_IXOSC;tr|A0A1Z5LEV9|A0A1Z5LEV9_ORNMO;tr|A0A6G4ZZK3|A0A6G4ZZK3_RHIMP;tr|A0A023FF91|A0A023FF91_AMB…	tr|A0A2R5LE50|A0A2R5LE50_9ACAR Putative 40s ribosomal protein (Fragment) OS=Ornithodoros turicata OX=34597 PE=3 SV=1;tr|G3MMZ1|G3MMZ1_AMBMU Uncharacterized protein OS=Amblyomma maculatum OX=34609 PE=2 SV=1;tr|B7QP21|B7QP21_IXOSC Ribosomal protein S15Aa, pu	21	1	1	13.6	11.799
A0A131Z6C5	60S ribosomal protein L27	tr|A0A131Z6C5|A0A131Z6C5_RHIAP;tr|A0A6M2E2T3|A0A6M2E2T3_9ACAR;tr|A0A224Z3D1|A0A224Z3D1_9ACAR;tr|A0A6G5A201|A0A6G5A201_RHIMP;tr|A0A023GEW3|A0A023GEW3_AMBTT;tr|A0A023FFE9|A0A023FFE9_AMBCJ;tr|A0A6M2CKT8|A0A6M2CKT8_RHIMP;tr|A0A0C9SAJ4|A0A0C9SAJ4_AMBAM;tr|B7PFQ0|B7PFQ0_IXOSC;tr|A0A0K8RRF9|A0A0K8RRF9_IXORI;tr|G1TM43|G1TM43_RABIT;tr|V5HZ61|V5HZ61_IXORI;tr|V5HMT9|V5HMT9_IXORI;tr|A0A1Z5LGA4|A0A1Z5LGA4_ORN…	tr|A0A131Z6C5|A0A131Z6C5_RHIAP 60S ribosomal protein L27 OS=Rhipicephalus appendiculatus OX=34631 PE=3 SV=1;tr|A0A6M2E2T3|A0A6M2E2T3_9ACAR 60S ribosomal protein L27 OS=Amblyomma tuberculatum OX=48802 PE=3 SV=1;tr|A0A224Z3D1|A0A224Z3D1_9ACAR 60S ribosomal p	20	2	2	14.7	16.238
V5IG24	60S ribosomal protein L35 (Fragment)	tr|V5IG24|V5IG24_IXORI;tr|Q6B887|Q6B887_9ACAR;tr|A0A023FGA7|A0A023FGA7_AMBCJ;tr|Q4PM07|Q4PM07_IXOSC;tr|L7M639|L7M639_RHIPC;tr|G3MN13|G3MN13_AMBMU;tr|B7PCP6|B7PCP6_IXOSC;tr|A0A6P3D0B7|A0A6P3D0B7_IXOSC;tr|A0A6M2E5K5|A0A6M2E5K5_9ACAR;tr|A0A2R5LCK7|A0A2R5LCK7_9ACAR;tr|A0A293LKR4|A0A293LKR4_ORNER;tr|C9W1T7|C9W1T7_RHISA;tr|A0A1Z5LH78|A0A1Z5LH78_ORNMO;tr|A0A1E1XU87|A0A1E1XU87_9ACAR;tr|A0A1E1WZP8|A0A1E1W…	tr|V5IG24|V5IG24_IXORI 60S ribosomal protein L35 (Fragment) OS=Ixodes ricinus OX=34613 PE=2 SV=1;tr|Q6B887|Q6B887_9ACAR 60S ribosomal protein L35 OS=Ixodes pacificus OX=29930 PE=2 SV=1;tr|A0A023FGA7|A0A023FGA7_AMBCJ 60S ribosomal protein L35 OS=Amblyomma c	21	1	1	8.3	14.169
A0A293LQ50	Ribosomal protein L37A (Fragment)	tr|A0A293LQ50|A0A293LQ50_ORNER;tr|A6N9U4|A6N9U4_ORNPR;tr|A0A2R5LGM3|A0A2R5LGM3_9ACAR;tr|A0A293MWH5|A0A293MWH5_ORNER;tr|A0A224Z7Y4|A0A224Z7Y4_9ACAR;tr|A0A1Z5KV58|A0A1Z5KV58_ORNMO;tr|A0A1E1XU99|A0A1E1XU99_9ACAR;tr|A0A131YSA1|A0A131YSA1_RHIAP;tr|A0A131XQL5|A0A131XQL5_9ACAR;tr|A0A0C9SA10|A0A0C9SA10_AMBAM;tr|A0A023FU10|A0A023FU10_AMBPA;tr|A0A023FGB3|A0A023FGB3_AMBCJ;tr|A0A1E1WZV1|A0A1E1WZV1_9ACAR;tr|A…	tr|A0A293LQ50|A0A293LQ50_ORNER Ribosomal protein L37A (Fragment) OS=Ornithodoros erraticus OX=265619 PE=3 SV=1;tr|A6N9U4|A6N9U4_ORNPR Ribosomal protein L37A OS=Ornithodoros parkeri OX=140564 PE=2 SV=1;tr|A0A2R5LGM3|A0A2R5LGM3_9ACAR Putative ribosomal prote	15	1	1	26.5	7.6639
A0A131XFV4	Putative ribosomal protein l11 (Fragment)	tr|A0A131XFV4|A0A131XFV4_9ACAR;tr|Q4PM27|Q4PM27_IXOSC;tr|A0A6M2CK39|A0A6M2CK39_RHIMP;tr|A0A0K8RGJ6|A0A0K8RGJ6_IXORI;tr|L7M3P0|L7M3P0_RHIPC;tr|G3MNL0|G3MNL0_AMBMU;tr|A0A224Z1M7|A0A224Z1M7_9ACAR;tr|A0A131YRK7|A0A131YRK7_RHIAP;tr|A0A023GFM5|A0A023GFM5_AMBTT;tr|A0A023FGE7|A0A023FGE7_AMBCJ;tr|A0A6M2E4Q9|A0A6M2E4Q9_9ACAR;tr|A0A1E1WZ60|A0A1E1WZ60_9ACAR;tr|A0A023FX64|A0A023FX64_AMBPA;tr|A0A4D5S2J3|A0A4D5…	tr|A0A131XFV4|A0A131XFV4_9ACAR Putative ribosomal protein l11 (Fragment) OS=Hyalomma excavatum OX=257692 PE=2 SV=1;tr|Q4PM27|Q4PM27_IXOSC Ribosomal protein L11 OS=Ixodes scapularis OX=6945 GN=8025561 PE=2 SV=1;tr|A0A6M2CK39|A0A6M2CK39_RHIMP Putative riboso	15	2	2	25.9	21.212
A0A1E1WZ03	60S ribosomal protein L21	tr|A0A1E1WZ03|A0A1E1WZ03_9ACAR;tr|A0A6G5A083|A0A6G5A083_RHIMP;tr|A0A6M2E441|A0A6M2E441_9ACAR;tr|A0A0C9R090|A0A0C9R090_AMBAM;tr|A0A131X615|A0A131X615_9ACAR;tr|A0A131YUD0|A0A131YUD0_RHIAP;tr|A0A1E1XT24|A0A1E1XT24_9ACAR;tr|A0A023FGL2|A0A023FGL2_AMBCJ;tr|A0A224Z3C0|A0A224Z3C0_9ACAR;tr|C9W1P0|C9W1P0_RHISA;tr|G3MLW5|G3MLW5_AMBMU;tr|A0A6M2CSK7|A0A6M2CSK7_RHIMP;tr|A0A6M2E725|A0A6M2E725_9ACAR;tr|A0A6P3CY9…	tr|A0A1E1WZ03|A0A1E1WZ03_9ACAR 60S ribosomal protein L21 OS=Amblyomma aureolatum OX=187763 PE=2 SV=1;tr|A0A6G5A083|A0A6G5A083_RHIMP 60S ribosomal protein L21 OS=Rhipicephalus microplus OX=6941 PE=3 SV=1;tr|A0A6M2E441|A0A6M2E441_9ACAR 60S ribosomal protein	20	2	2	16.2	13.859
A0A131YEG4	40S ribosomal protein S8	tr|A0A131YEG4|A0A131YEG4_RHIAP;tr|A0A6M2CNY0|A0A6M2CNY0_RHIMP;tr|E2J6T5|E2J6T5_9ACAR;tr|A0A6M2E7X9|A0A6M2E7X9_9ACAR;tr|A0A6G5A263|A0A6G5A263_RHIMP;tr|A0A131XMH6|A0A131XMH6_9ACAR;tr|A0A023FUP4|A0A023FUP4_AMBPA;tr|G3MKW8|G3MKW8_AMBMU;tr|A0A023FI07|A0A023FI07_AMBCJ;tr|A0A1E1XAR3|A0A1E1XAR3_9ACAR;tr|A0A023FGR1|A0A023FGR1_AMBCJ;tr|A0A023GFZ5|A0A023GFZ5_AMBTT;tr|A0A131Y1Q0|A0A131Y1Q0_IXORI;tr|Q4PMC1|Q4…	tr|A0A131YEG4|A0A131YEG4_RHIAP 40S ribosomal protein S8 OS=Rhipicephalus appendiculatus OX=34631 PE=3 SV=1;tr|A0A6M2CNY0|A0A6M2CNY0_RHIMP 40S ribosomal protein S8 (Fragment) OS=Rhipicephalus microplus OX=6941 PE=3 SV=1;tr|E2J6T5|E2J6T5_9ACAR 40S ribosomal	29	4	4	22.1	23.918
G3MNV3	Ribosomal_L16 domain-containing protein	tr|G3MNV3|G3MNV3_AMBMU;tr|A0A023FXM9|A0A023FXM9_AMBPA;tr|A0A131XP94|A0A131XP94_9ACAR;tr|A0A6M2E4Z1|A0A6M2E4Z1_9ACAR;tr|A0A023FH26|A0A023FH26_AMBCJ;tr|A0A6G5A1Z0|A0A6G5A1Z0_RHIMP;tr|A0A6P9FP58|A0A6P9FP58_IXOSC;tr|A0A0C9SBH5|A0A0C9SBH5_AMBAM;tr|A0A1E1XAV5|A0A1E1XAV5_9ACAR;tr|Q4PMB5|Q4PMB5_IXOSC;tr|A0A131XVJ5|A0A131XVJ5_IXORI;tr|A0A0K8R804|A0A0K8R804_IXORI;tr|V5GZ88|V5GZ88_IXORI;tr|A0A131YES0|A0A131…	tr|G3MNV3|G3MNV3_AMBMU Ribosomal_L16 domain-containing protein OS=Amblyomma maculatum OX=34609 PE=2 SV=1;tr|A0A023FXM9|A0A023FXM9_AMBPA Putative 60s ribosomal protein l10 OS=Amblyomma parvum OX=251391 PE=2 SV=1;tr|A0A131XP94|A0A131XP94_9ACAR Putative 60s r	31	5	5	17.3	25.558
A0A293MQU1	60S ribosomal protein L18a (Fragment)	tr|A0A293MQU1|A0A293MQU1_ORNER;tr|A0A6P7WLZ6|A0A6P7WLZ6_IXOSC;tr|A0A0K8RQJ0|A0A0K8RQJ0_IXORI;tr|A0A131XXP3|A0A131XXP3_IXORI;tr|V5II65|V5II65_IXORI;tr|A0A1E1XUL5|A0A1E1XUL5_9ACAR;tr|A0A6M2CRN3|A0A6M2CRN3_RHIMP;tr|L7M4Q4|L7M4Q4_RHIPC;tr|G3MMQ4|G3MMQ4_AMBMU;tr|A0A6G5A0A3|A0A6G5A0A3_RHIMP;tr|A0A293M6H4|A0A293M6H4_ORNER;tr|A0A023FHH3|A0A023FHH3_AMBCJ;tr|Q4PM66|Q4PM66_IXOSC;tr|A0A293LQ14|A0A293LQ14_ORN…	tr|A0A293MQU1|A0A293MQU1_ORNER 60S ribosomal protein L18a (Fragment) OS=Ornithodoros erraticus OX=265619 PE=3 SV=1;tr|A0A6P7WLZ6|A0A6P7WLZ6_IXOSC 60S ribosomal protein L18a OS=Ixodes scapularis OX=6945 GN=LOC8035161 PE=3 SV=1;tr|A0A0K8RQJ0|A0A0K8RQJ0_IXORI	19	1	1	7	11.969
A0A6G5A290	40S ribosomal protein S7	tr|A0A6G5A290|A0A6G5A290_RHIMP;tr|A0A023GIX6|A0A023GIX6_AMBTT;tr|A0A6M2E4R3|A0A6M2E4R3_9ACAR;tr|G3MNJ4|G3MNJ4_AMBMU;tr|E2J6V2|E2J6V2_9ACAR;tr|A0A224YID5|A0A224YID5_9ACAR;tr|A0A131YT63|A0A131YT63_RHIAP;tr|A0A131XPC7|A0A131XPC7_9ACAR;tr|A0A023FX63|A0A023FX63_AMBPA;tr|A0A2R5LAN5|A0A2R5LAN5_9ACAR;tr|F0JA20|F0JA20_AMBVA;tr|A0A023FHK0|A0A023FHK0_AMBCJ;tr|M4GY15|M4GY15_ANTDE;tr|A0A4D5RKP8|A0A4D5RKP8_IXO…	tr|A0A6G5A290|A0A6G5A290_RHIMP 40S ribosomal protein S7 OS=Rhipicephalus microplus OX=6941 PE=3 SV=1;tr|A0A023GIX6|A0A023GIX6_AMBTT 40S ribosomal protein S7 OS=Amblyomma triste OX=251400 PE=2 SV=1;tr|A0A6M2E4R3|A0A6M2E4R3_9ACAR 40S ribosomal protein S7 OS=	23	2	2	17.8	22.187
A0A1Z5L1J3	Dolichyl-diphosphooligosaccharide--protein glycotransferase (Fragment)	tr|A0A1Z5L1J3|A0A1Z5L1J3_ORNMO;tr|A0A023FHS0|A0A023FHS0_AMBCJ;tr|A0A1E1XH78|A0A1E1XH78_9ACAR;tr|A0A023FL39|A0A023FL39_AMBCJ;tr|A0A6P7VGT9|A0A6P7VGT9_IXOSC;tr|A0A023GNR1|A0A023GNR1_AMBTT;tr|A0A0K8R8Z4|A0A0K8R8Z4_IXORI;tr|A0A131XQE2|A0A131XQE2_9ACAR;tr|A0A131YK93|A0A131YK93_RHIAP;tr|A0A6M2CL05|A0A6M2CL05_RHIMP;tr|A0A2R5LE35|A0A2R5LE35_9ACAR;tr|A0A224YLK7|A0A224YLK7_9ACAR;tr|A0A293N280|A0A293N280_OR…	tr|A0A1Z5L1J3|A0A1Z5L1J3_ORNMO Dolichyl-diphosphooligosaccharide--protein glycotransferase (Fragment) OS=Ornithodoros moubata OX=6938 PE=3 SV=1;tr|A0A023FHS0|A0A023FHS0_AMBCJ Dolichyl-diphosphooligosaccharide--protein glycotransferase (Fragment) OS=Amblyom	20	1	1	12	14.674
A0A023GF03	Putative ribosomal protein l26e strongylocentrotus purpuratus	tr|A0A023GF03|A0A023GF03_AMBTT;tr|A0A6M2E3K5|A0A6M2E3K5_9ACAR;tr|A0A023FHS3|A0A023FHS3_AMBCJ;tr|G3MP49|G3MP49_AMBMU;tr|A0A023FUH8|A0A023FUH8_AMBPA;tr|A0A131YH97|A0A131YH97_RHIAP;tr|A0A224YSC6|A0A224YSC6_9ACAR;tr|A0A1E1WWD9|A0A1E1WWD9_9ACAR;tr|A0A6G5A2F1|A0A6G5A2F1_RHIMP;tr|A0A0C9RSI2|A0A0C9RSI2_AMBAM;tr|A0A131XJ82|A0A131XJ82_9ACAR;tr|A0A090X8D5|A0A090X8D5_IXORI;tr|A0A1Z5L6H8|A0A1Z5L6H8_ORNMO;tr|A…	tr|A0A023GF03|A0A023GF03_AMBTT Putative ribosomal protein l26e strongylocentrotus purpuratus OS=Amblyomma triste OX=251400 PE=2 SV=1;tr|A0A6M2E3K5|A0A6M2E3K5_9ACAR Putative 60s ribosomal protein l26 OS=Amblyomma tuberculatum OX=48802 PE=3 SV=1;tr|A0A023FHS	31	2	2	15.8	17.167
L7MJ14	Putative transcriptional regulator of the pur family single-stranded-dna-binding protein (Fragment)	tr|L7MJ14|L7MJ14_RHIPC;tr|B7PKC2|B7PKC2_IXOSC;tr|A0A4D5RIP2|A0A4D5RIP2_IXOSC;tr|L7MGB3|L7MGB3_RHIPC;tr|A0A4D5RJD2|A0A4D5RJD2_IXOSC;tr|L7MDR7|L7MDR7_RHIPC;tr|L7MCQ0|L7MCQ0_RHIPC;tr|A0A131XG44|A0A131XG44_9ACAR;tr|A0A131Z415|A0A131Z415_RHIAP;tr|A0A6P7UWV6|A0A6P7UWV6_IXOSC;tr|A0A1E1X863|A0A1E1X863_9ACAR;tr|A0A131XRI0|A0A131XRI0_IXORI;tr|A0A131YFJ9|A0A131YFJ9_RHIAP;tr|A0A224Z8D3|A0A224Z8D3_9ACAR;tr|A0…	tr|L7MJ14|L7MJ14_RHIPC Putative transcriptional regulator of the pur family single-stranded-dna-binding protein (Fragment) OS=Rhipicephalus pulchellus OX=72859 PE=2 SV=1;tr|B7PKC2|B7PKC2_IXOSC Pur-alpha, putative (Fragment) OS=Ixodes scapularis OX=6945 GN=	20	1	1	12.8	22.249
E2J6Z4	Ribosomal protein S7 (Fragment)	tr|E2J6Z4|E2J6Z4_9ACAR;tr|A0A5F9C5J1|A0A5F9C5J1_RABIT;tr|U3KMN4|U3KMN4_RABIT;tr|G3MHT8|G3MHT8_AMBMU;tr|G3MLA7|G3MLA7_AMBMU;tr|A0A023GIM0|A0A023GIM0_AMBTT;tr|A0A5F9DBR8|A0A5F9DBR8_RABIT;tr|A0A023FI22|A0A023FI22_AMBCJ;tr|A0A023FXE5|A0A023FXE5_AMBPA;tr|A0A131YSR0|A0A131YSR0_RHIAP;tr|A0A1E1XAW3|A0A1E1XAW3_9ACAR;tr|A0A224YRX2|A0A224YRX2_9ACAR;tr|L7M7M3|L7M7M3_RHIPC;tr|A0A131XIJ9|A0A131XIJ9_9ACAR;tr|Q8…	tr|E2J6Z4|E2J6Z4_9ACAR Ribosomal protein S7 (Fragment) OS=Hyalomma rufipes OX=72862 PE=2 SV=1;tr|A0A5F9C5J1|A0A5F9C5J1_RABIT Ribosomal protein S5 OS=Oryctolagus cuniculus OX=9986 GN=RPS5 PE=3 SV=1;tr|U3KMN4|U3KMN4_RABIT Ribosomal protein S5 OS=Oryctolagus	30	1	1	11.9	13.896
A0A0K8RMV5	Putative splicing factor	tr|A0A0K8RMV5|A0A0K8RMV5_IXORI;tr|A0A6G5AD93|A0A6G5AD93_RHIMP;tr|A0A131YB84|A0A131YB84_IXORI;tr|V5IF11|V5IF11_IXORI;tr|A0A023FWF3|A0A023FWF3_AMBPA;tr|L7LQN3|L7LQN3_RHIPC;tr|A0A131X9K1|A0A131X9K1_9ACAR;tr|A0A131YRY5|A0A131YRY5_RHIAP;tr|A0A023FK55|A0A023FK55_AMBCJ;tr|B7QIG1|B7QIG1_IXOSC;tr|A0A224Z3Y0|A0A224Z3Y0_9ACAR;tr|A0A023FIB2|A0A023FIB2_AMBCJ;tr|A0A023GKL3|A0A023GKL3_AMBTT;tr|G3MLP8|G3MLP8_AMB…	tr|A0A0K8RMV5|A0A0K8RMV5_IXORI Putative splicing factor OS=Ixodes ricinus OX=34613 PE=2 SV=1;tr|A0A6G5AD93|A0A6G5AD93_RHIMP Putative heteroproteinous nuclear ribonucleoprotein 27c aedes aegypti rna-binding protein OS=Rhipicephalus microplus OX=6941 PE=4 SV	17	1	1	13.8	14.22
A0A1E1X3F6	Putative actin related protein 1	tr|A0A1E1X3F6|A0A1E1X3F6_9ACAR;tr|B4XC06|B4XC06_HAELO;tr|A0A6P7WIM0|A0A6P7WIM0_IXOSC;tr|A0A6M2E5L5|A0A6M2E5L5_9ACAR;tr|A0A6G4ZXH8|A0A6G4ZXH8_RHIMP;tr|A0A4D5RY70|A0A4D5RY70_IXOSC;tr|A0A4D5RXR0|A0A4D5RXR0_IXOSC;tr|A0A2R5LJK9|A0A2R5LJK9_9ACAR;tr|A0A2R5L7C1|A0A2R5L7C1_9ACAR;tr|A0A293N6Y3|A0A293N6Y3_ORNER;tr|A0A293M4Q5|A0A293M4Q5_ORNER;tr|A0A1Z5LGC3|A0A1Z5LGC3_ORNMO;tr|A0A023FKT1|A0A023FKT1_AMBCJ;tr|A…	tr|A0A1E1X3F6|A0A1E1X3F6_9ACAR Putative actin related protein 1 OS=Amblyomma aureolatum OX=187763 PE=2 SV=1;tr|B4XC06|B4XC06_HAELO Actin (Fragment) OS=Haemaphysalis longicornis OX=44386 GN=ACT PE=2 SV=1;tr|A0A6P7WIM0|A0A6P7WIM0_IXOSC actin, clone 403 OS=Ix	62	10	1	43.6	41.777
A0A1Z5L684	PH and SEC7 domain-containing protein 3 (Fragment)	tr|A0A1Z5L684|A0A1Z5L684_ORNMO;tr|A0A034WTY5|A0A034WTY5_RHIMP;tr|A0A293N177|A0A293N177_ORNER;tr|A0A224YG03|A0A224YG03_9ACAR;tr|A0A2R5LA44|A0A2R5LA44_9ACAR;tr|A0A1E1XFY3|A0A1E1XFY3_9ACAR;tr|A0A023FVN8|A0A023FVN8_AMBPA;tr|A0A023GGR3|A0A023GGR3_AMBTT;tr|V5HMU2|V5HMU2_IXORI;tr|A0A131XJS0|A0A131XJS0_9ACAR;tr|A0A131YQJ3|A0A131YQJ3_RHIAP;tr|L7M1Q0|L7M1Q0_RHIPC;tr|G3MQ03|G3MQ03_AMBMU;tr|A0A6M2E5A4|A0A6M2…	tr|A0A1Z5L684|A0A1Z5L684_ORNMO PH and SEC7 domain-containing protein 3 (Fragment) OS=Ornithodoros moubata OX=6938 PE=3 SV=1;tr|A0A034WTY5|A0A034WTY5_RHIMP 14-3-3 protein zeta 1 OS=Rhipicephalus microplus OX=6941 PE=3 SV=1;tr|A0A293N177|A0A293N177_ORNER 14-	27	8	6	38.4	28.075
A0A6G5A133	60S ribosomal protein L9	tr|A0A6G5A133|A0A6G5A133_RHIMP;tr|C9W1L7|C9W1L7_RHISA;tr|A0A023GF58|A0A023GF58_AMBTT;tr|A0A131X9V8|A0A131X9V8_9ACAR;tr|A0A131Z3R2|A0A131Z3R2_RHIAP;tr|A0A1E1WZN9|A0A1E1WZN9_9ACAR;tr|A0A224Z1V4|A0A224Z1V4_9ACAR;tr|G3MMN2|G3MMN2_AMBMU;tr|Q4PMD4|Q4PMD4_IXOSC;tr|A0A6M2E4J6|A0A6M2E4J6_9ACAR;tr|A6NA07|A6NA07_ORNPR;tr|A0A023FIY8|A0A023FIY8_AMBCJ;tr|A0A2R5LIM7|A0A2R5LIM7_9ACAR;tr|A0A0K8RAM0|A0A0K8RAM0_IXO…	tr|A0A6G5A133|A0A6G5A133_RHIMP 60S ribosomal protein L9 OS=Rhipicephalus microplus OX=6941 PE=3 SV=1;tr|C9W1L7|C9W1L7_RHISA 60S ribosomal protein L9 OS=Rhipicephalus sanguineus OX=34632 PE=2 SV=1;tr|A0A023GF58|A0A023GF58_AMBTT 60S ribosomal protein L9 OS=A	17	2	2	10	21.764
A0A293LJR6	26S protease regulatory subunit (Fragment)	tr|A0A293LJR6|A0A293LJR6_ORNER;tr|Q9GQW9|Q9GQW9_AMBAM;tr|A0A293LZG1|A0A293LZG1_ORNER;tr|A0A023FIZ6|A0A023FIZ6_AMBCJ;tr|A0A4D5RYT7|A0A4D5RYT7_IXOSC;tr|A0A023GMS7|A0A023GMS7_AMBTT;tr|A0A6P7U6K5|A0A6P7U6K5_IXOSC;tr|A0A131YSN1|A0A131YSN1_RHIAP;tr|A0A224YS92|A0A224YS92_9ACAR;tr|A0A2R5LKH9|A0A2R5LKH9_9ACAR;tr|A0A6M2CMM1|A0A6M2CMM1_RHIMP;tr|A0A1E1XHL4|A0A1E1XHL4_9ACAR;tr|A0A6P7UDD0|A0A6P7UDD0_IXOSC;tr|A…	tr|A0A293LJR6|A0A293LJR6_ORNER 26S protease regulatory subunit (Fragment) OS=Ornithodoros erraticus OX=265619 PE=3 SV=1;tr|Q9GQW9|Q9GQW9_AMBAM 26S protease regulatory subunit (Fragment) OS=Amblyomma americanum OX=6943 PE=2 SV=1;tr|A0A293LZG1|A0A293LZG1_ORN	20	1	1	7.6	19.147
F0J8L8	Putative ribosomal protein L8e (Fragment)	tr|F0J8L8|F0J8L8_AMBVA;tr|A0A6G5A1Z9|A0A6G5A1Z9_RHIMP;tr|A0A1E1XHR1|A0A1E1XHR1_9ACAR;tr|A0A131XM04|A0A131XM04_9ACAR;tr|A0A6M2EA61|A0A6M2EA61_9ACAR;tr|A0A023FUY8|A0A023FUY8_AMBPA;tr|A0A023FY66|A0A023FY66_AMBPA;tr|A0A023FJ58|A0A023FJ58_AMBCJ;tr|A0A224Z0W8|A0A224Z0W8_9ACAR;tr|A0A6M2CR90|A0A6M2CR90_RHIMP;tr|A0A131Z3Q0|A0A131Z3Q0_RHIAP;tr|A0A023FK88|A0A023FK88_AMBCJ;tr|A0A023FVP0|A0A023FVP0_AMBPA;tr|A…	tr|F0J8L8|F0J8L8_AMBVA Putative ribosomal protein L8e (Fragment) OS=Amblyomma variegatum OX=34610 PE=2 SV=1;tr|A0A6G5A1Z9|A0A6G5A1Z9_RHIMP 60S ribosomal protein L8 OS=Rhipicephalus microplus OX=6941 PE=4 SV=1;tr|A0A1E1XHR1|A0A1E1XHR1_9ACAR 60S ribosomal pr	17	3	3	18.8	21.006
A0A6G5A282	40S ribosomal protein S2	tr|A0A6G5A282|A0A6G5A282_RHIMP;tr|A0A023FVZ8|A0A023FVZ8_AMBPA;tr|A0A131XN39|A0A131XN39_9ACAR;tr|A0A131YNJ7|A0A131YNJ7_RHIAP;tr|A0A224Z8T8|A0A224Z8T8_9ACAR;tr|E2J6R1|E2J6R1_9ACAR;tr|E2J6V7|E2J6V7_9ACAR;tr|L7M5X2|L7M5X2_RHIPC;tr|A0A6M2CNM2|A0A6M2CNM2_RHIMP;tr|A0A6G5A0N0|A0A6G5A0N0_RHIMP;tr|E2J6W0|E2J6W0_9ACAR;tr|A0A023FJ88|A0A023FJ88_AMBCJ;tr|A0A023GHR2|A0A023GHR2_AMBTT;tr|A0A1E1X9C5|A0A1E1X9C5_9AC…	tr|A0A6G5A282|A0A6G5A282_RHIMP 40S ribosomal protein S2 OS=Rhipicephalus microplus OX=6941 PE=3 SV=1;tr|A0A023FVZ8|A0A023FVZ8_AMBPA 40S ribosomal protein S2 OS=Amblyomma parvum OX=251391 PE=2 SV=1;tr|A0A131XN39|A0A131XN39_9ACAR 40S ribosomal protein S2 OS=	29	6	6	29.3	32.477
A0A293LEF3	U2 snRNP splicing factor small subunit (Fragment)	tr|A0A293LEF3|A0A293LEF3_ORNER;tr|A0A131YQM1|A0A131YQM1_RHIAP;tr|A0A4D5RWR4|A0A4D5RWR4_IXOSC;tr|A0A2R5LCL8|A0A2R5LCL8_9ACAR;tr|A0A1Z5L5X3|A0A1Z5L5X3_ORNMO;tr|A6N9N0|A6N9N0_ORNPR;tr|A0A293MXB4|A0A293MXB4_ORNER;tr|A0A1Z5LDP9|A0A1Z5LDP9_ORNMO;tr|A0A293MXU2|A0A293MXU2_ORNER;tr|A0A6P7V4E2|A0A6P7V4E2_IXOSC;tr|B7PRH7|B7PRH7_IXOSC;tr|A0A4D5S120|A0A4D5S120_IXOSC;tr|A0A023GJJ8|A0A023GJJ8_AMBTT;tr|L7M608|L7…	tr|A0A293LEF3|A0A293LEF3_ORNER U2 snRNP splicing factor small subunit (Fragment) OS=Ornithodoros erraticus OX=265619 PE=4 SV=1;tr|A0A131YQM1|A0A131YQM1_RHIAP Splicing factor U2AF 35 kDa subunit OS=Rhipicephalus appendiculatus OX=34631 PE=4 SV=1;tr|A0A4D5RW	33	1	1	16.2	13.058
G3MTE8	60S ribosomal protein L6	tr|G3MTE8|G3MTE8_AMBMU;tr|A0A023FJD5|A0A023FJD5_AMBCJ;tr|A0A131XRP8|A0A131XRP8_9ACAR;tr|A0A6G4ZZU3|A0A6G4ZZU3_RHIMP;tr|E2J6Z7|E2J6Z7_9ACAR;tr|A0A023GFA2|A0A023GFA2_AMBTT	tr|G3MTE8|G3MTE8_AMBMU 60S ribosomal protein L6 OS=Amblyomma maculatum OX=34609 PE=2 SV=1;tr|A0A023FJD5|A0A023FJD5_AMBCJ 60S ribosomal protein L6 OS=Amblyomma cajennense OX=34607 PE=2 SV=1;tr|A0A131XRP8|A0A131XRP8_9ACAR 60S ribosomal protein L6 OS=Hyalomma	6	4	1	13.8	32.122
L7M8F5	Putative copii vesicle protein	tr|L7M8F5|L7M8F5_RHIPC;tr|G3MMF3|G3MMF3_AMBMU;tr|A0A6G4ZY78|A0A6G4ZY78_RHIMP;tr|A0A224YM84|A0A224YM84_9ACAR;tr|A0A1E1X630|A0A1E1X630_9ACAR;tr|A0A131Z4K2|A0A131Z4K2_RHIAP;tr|A0A131XKV5|A0A131XKV5_9ACAR;tr|A0A023GK57|A0A023GK57_AMBTT;tr|A0A023FV41|A0A023FV41_AMBPA;tr|A0A023FJF0|A0A023FJF0_AMBCJ;tr|A0A6M2D1H3|A0A6M2D1H3_RHIMP	tr|L7M8F5|L7M8F5_RHIPC Putative copii vesicle protein OS=Rhipicephalus pulchellus OX=72859 PE=2 SV=1;tr|G3MMF3|G3MMF3_AMBMU Uncharacterized protein OS=Amblyomma maculatum OX=34609 PE=2 SV=1;tr|A0A6G4ZY78|A0A6G4ZY78_RHIMP Putative copii vesicle protein OS=R	11	1	1	5.3	32.018
A0A023FJS9	Putative translation initiation factor (Fragment)	tr|A0A023FJS9|A0A023FJS9_AMBCJ;tr|A0A1E1XSF7|A0A1E1XSF7_9ACAR;tr|L7MAQ9|L7MAQ9_RHIPC;tr|G3MNE2|G3MNE2_AMBMU;tr|A0A224YW65|A0A224YW65_9ACAR;tr|A0A6G5A0M0|A0A6G5A0M0_RHIMP;tr|A0A023GK19|A0A023GK19_AMBTT;tr|A0A131XBJ1|A0A131XBJ1_9ACAR;tr|A0A023FZM4|A0A023FZM4_AMBPA;tr|A0A1E1XGI2|A0A1E1XGI2_9ACAR;tr|A0A023FLE9|A0A023FLE9_AMBCJ;tr|B7QJN6|B7QJN6_IXOSC;tr|A0A023FJU3|A0A023FJU3_AMBCJ;tr|A0A090X8P9|A0A090…	tr|A0A023FJS9|A0A023FJS9_AMBCJ Putative translation initiation factor (Fragment) OS=Amblyomma cajennense OX=34607 PE=2 SV=1;tr|A0A1E1XSF7|A0A1E1XSF7_9ACAR Putative translation initiation factor 3 subunit e (Fragment) OS=Amblyomma sculptum OX=1581419 PE=2 S	18	2	2	5.4	51.417
B7QH73	Eukaryotic translation initiation factor 3 subunit einteracting protein, putative	tr|B7QH73|B7QH73_IXOSC;tr|A0A5F9DP35|A0A5F9DP35_RABIT;tr|G3MHE6|G3MHE6_AMBMU;tr|A0A023FWU6|A0A023FWU6_AMBPA;tr|A0A023GNT9|A0A023GNT9_AMBTT;tr|A0A4D5RY00|A0A4D5RY00_IXOSC;tr|A0A023FM32|A0A023FM32_AMBCJ;tr|L7MEZ4|L7MEZ4_RHIPC;tr|A0A1E1XFR0|A0A1E1XFR0_9ACAR;tr|A0A131XBW3|A0A131XBW3_9ACAR;tr|A0A0K8RIG6|A0A0K8RIG6_IXORI;tr|A0A6P7U882|A0A6P7U882_IXOSC;tr|A0A6M2CQY6|A0A6M2CQY6_RHIMP;tr|A0A224Z1Y8|A0A224…	tr|B7QH73|B7QH73_IXOSC Eukaryotic translation initiation factor 3 subunit einteracting protein, putative OS=Ixodes scapularis OX=6945 GN=8041204 PE=4 SV=1;tr|A0A5F9DP35|A0A5F9DP35_RABIT Eukaryotic translation initiation factor 3 subunit L OS=Oryctolagus cu	20	1	1	6.9	29.021
A0A6G4ZW43	Putative atlastin-2 (Fragment)	tr|A0A6G4ZW43|A0A6G4ZW43_RHIMP;tr|A0A023GK02|A0A023GK02_AMBTT;tr|A0A6M2CZ07|A0A6M2CZ07_RHIMP;tr|A0A023GMP0|A0A023GMP0_AMBTT;tr|A0A1E1XUE2|A0A1E1XUE2_9ACAR;tr|A0A6M2CWE3|A0A6M2CWE3_RHIMP;tr|A0A224YI14|A0A224YI14_9ACAR;tr|A0A131YPY3|A0A131YPY3_RHIAP;tr|A0A023FXM5|A0A023FXM5_AMBPA;tr|A0A023FJZ9|A0A023FJZ9_AMBCJ;tr|B7PBI3|B7PBI3_IXOSC;tr|A0A6P7W9V2|A0A6P7W9V2_IXOSC;tr|A0A6P7VCF2|A0A6P7VCF2_IXOSC;tr|A…	tr|A0A6G4ZW43|A0A6G4ZW43_RHIMP Putative atlastin-2 (Fragment) OS=Rhipicephalus microplus OX=6941 PE=3 SV=1;tr|A0A023GK02|A0A023GK02_AMBTT Putative guanylate-binding protein (Fragment) OS=Amblyomma triste OX=251400 PE=2 SV=1;tr|A0A6M2CZ07|A0A6M2CZ07_RHIMP P	16	1	1	4.1	47.364
A0A131Z783	Tubulin beta chain (Fragment)	tr|A0A131Z783|A0A131Z783_RHIAP;tr|A0A131XPI7|A0A131XPI7_9ACAR;tr|A0A224YT70|A0A224YT70_9ACAR;tr|A0A6M2CZR0|A0A6M2CZR0_RHIMP;tr|G3MKF8|G3MKF8_AMBMU;tr|A0A023FK66|A0A023FK66_AMBCJ;tr|A0A023GK59|A0A023GK59_AMBTT;tr|A0A1E1XCR6|A0A1E1XCR6_9ACAR;tr|A0A023GMB8|A0A023GMB8_AMBTT;tr|A0A6G4ZUV0|A0A6G4ZUV0_RHIMP;tr|A0A023FZQ3|A0A023FZQ3_AMBPA;tr|A0A4D5RZG6|A0A4D5RZG6_IXOSC;tr|V5I2J8|V5I2J8_IXORI;tr|A0A0K8RJX…	tr|A0A131Z783|A0A131Z783_RHIAP Tubulin beta chain (Fragment) OS=Rhipicephalus appendiculatus OX=34631 PE=3 SV=1;tr|A0A131XPI7|A0A131XPI7_9ACAR Tubulin beta chain OS=Hyalomma excavatum OX=257692 PE=2 SV=1;tr|A0A224YT70|A0A224YT70_9ACAR Tubulin beta chain OS	38	12	1	51.1	41.327
A0A1Z5KYK0	ATP synthase subunit beta (Fragment)	tr|A0A1Z5KYK0|A0A1Z5KYK0_ORNMO;tr|A0A023FKQ1|A0A023FKQ1_AMBCJ;tr|A0A6P7VRH6|A0A6P7VRH6_IXOSC;tr|A0A224YY53|A0A224YY53_9ACAR;tr|A0A131YYS7|A0A131YYS7_RHIAP;tr|A0A023FND3|A0A023FND3_AMBCJ;tr|A0A0K8RQT4|A0A0K8RQT4_IXORI;tr|A0A1E1X8M7|A0A1E1X8M7_9ACAR;tr|A0A131XZ18|A0A131XZ18_IXORI;tr|A0A6M2E656|A0A6M2E656_9ACAR;tr|G3MHD3|G3MHD3_AMBMU;tr|A0A131XK53|A0A131XK53_9ACAR;tr|A0A6M2CTD4|A0A6M2CTD4_RHIMP;tr|L…	tr|A0A1Z5KYK0|A0A1Z5KYK0_ORNMO ATP synthase subunit beta (Fragment) OS=Ornithodoros moubata OX=6938 PE=3 SV=1;tr|A0A023FKQ1|A0A023FKQ1_AMBCJ ATP synthase subunit beta (Fragment) OS=Amblyomma cajennense OX=34607 PE=2 SV=1;tr|A0A6P7VRH6|A0A6P7VRH6_IXOSC ATP	16	1	1	16.4	12.351
A0A023FL87	Putative ribosomal protein (Fragment)	tr|A0A023FL87|A0A023FL87_AMBCJ;tr|A0A6M2E5H2|A0A6M2E5H2_9ACAR;tr|A0A023FX09|A0A023FX09_AMBPA;tr|A0A1E1XAQ1|A0A1E1XAQ1_9ACAR;tr|A0A023FX19|A0A023FX19_AMBPA;tr|A0A023FJ23|A0A023FJ23_AMBCJ;tr|A0A023GLW6|A0A023GLW6_AMBTT;tr|G3MMA6|G3MMA6_AMBMU;tr|B7QLY8|B7QLY8_IXOSC;tr|A0A6P3D3M0|A0A6P3D3M0_IXOSC;tr|A0A0K8RD43|A0A0K8RD43_IXORI;tr|A0A023FGR3|A0A023FGR3_AMBCJ;tr|A0A4D5RM78|A0A4D5RM78_IXOSC;tr|A0A131XQ4…	tr|A0A023FL87|A0A023FL87_AMBCJ Putative ribosomal protein (Fragment) OS=Amblyomma cajennense OX=34607 PE=2 SV=1;tr|A0A6M2E5H2|A0A6M2E5H2_9ACAR Putative large subunit ribosomal protein l3e OS=Amblyomma tuberculatum OX=48802 PE=3 SV=1;tr|A0A023FX09|A0A023FX0	22	7	1	19.3	48.199
V5HJU8	Putative calcium-transporting atpase sarcoplasmic/endoplasmic reticulum type (Fragment)	tr|V5HJU8|V5HJU8_IXORI;tr|A0A1E1X748|A0A1E1X748_9ACAR;tr|L7M2H8|L7M2H8_RHIPC;tr|A0A131XBR8|A0A131XBR8_9ACAR;tr|A0A4D5RN85|A0A4D5RN85_IXOSC;tr|A0A6P7UR86|A0A6P7UR86_IXOSC;tr|A0A6P7UZE6|A0A6P7UZE6_IXOSC;tr|A0A023FLB6|A0A023FLB6_AMBCJ;tr|L7M6R1|L7M6R1_RHIPC;tr|V5HDP0|V5HDP0_IXORI;tr|A0A023GLV9|A0A023GLV9_AMBTT;tr|A0A131XQD9|A0A131XQD9_IXORI;tr|B7PXU2|B7PXU2_IXOSC;tr|V5HP38|V5HP38_IXORI;tr|A0A090XBW6…	tr|V5HJU8|V5HJU8_IXORI Putative calcium-transporting atpase sarcoplasmic/endoplasmic reticulum type (Fragment) OS=Ixodes ricinus OX=34613 PE=2 SV=1;tr|A0A1E1X748|A0A1E1X748_9ACAR Calcium-transporting ATPase OS=Amblyomma aureolatum OX=187763 PE=2 SV=1;tr|L7	19	1	1	4.5	62.945
V5I0W2	Putative cargo transport protein (Fragment)	tr|V5I0W2|V5I0W2_IXORI;tr|G3MTH6|G3MTH6_AMBMU;tr|B7P454|B7P454_IXOSC;tr|A0A6P3CZU0|A0A6P3CZU0_IXOSC;tr|A0A0K8RKV8|A0A0K8RKV8_IXORI;tr|V5GJ16|V5GJ16_IXORI;tr|A0A023FLT5|A0A023FLT5_AMBCJ;tr|A0A6M2E4Q2|A0A6M2E4Q2_9ACAR;tr|A0A6M2CNP2|A0A6M2CNP2_RHIMP;tr|A0A6G4ZXR4|A0A6G4ZXR4_RHIMP;tr|A0A224YJ85|A0A224YJ85_9ACAR;tr|A0A1E1XUZ6|A0A1E1XUZ6_9ACAR;tr|A0A1E1X7P8|A0A1E1X7P8_9ACAR;tr|A0A131YDH6|A0A131YDH6_RHI…	tr|V5I0W2|V5I0W2_IXORI Putative cargo transport protein (Fragment) OS=Ixodes ricinus OX=34613 PE=2 SV=1;tr|G3MTH6|G3MTH6_AMBMU GOLD domain-containing protein OS=Amblyomma maculatum OX=34609 PE=2 SV=1;tr|B7P454|B7P454_IXOSC Cargo transport protein EMP24, pu	24	1	1	14.9	13.31
A0A023FLW2	Putative alpha crystallins (Fragment)	tr|A0A023FLW2|A0A023FLW2_AMBCJ;tr|A0A023G5L5|A0A023G5L5_AMBTT;tr|G3MLX4|G3MLX4_AMBMU;tr|G3MLX5|G3MLX5_AMBMU;tr|A0A1E1XT30|A0A1E1XT30_9ACAR;tr|A0A023FHI2|A0A023FHI2_AMBCJ;tr|A0A6P3D2F3|A0A6P3D2F3_IXOSC;tr|V5I135|V5I135_IXORI;tr|A0A0K8RB80|A0A0K8RB80_IXORI;tr|A0A131YAT5|A0A131YAT5_IXORI;tr|A0A023FIR2|A0A023FIR2_AMBCJ;tr|G3MKW4|G3MKW4_AMBMU;tr|G3MNL5|G3MNL5_AMBMU;tr|A0A131Y5P8|A0A131Y5P8_IXORI;tr|A0…	tr|A0A023FLW2|A0A023FLW2_AMBCJ Putative alpha crystallins (Fragment) OS=Amblyomma cajennense OX=34607 PE=2 SV=1;tr|A0A023G5L5|A0A023G5L5_AMBTT Putative alpha crystallins OS=Amblyomma triste OX=251400 PE=2 SV=1;tr|G3MLX4|G3MLX4_AMBMU SHSP domain-containing	22	2	1	23.5	15.398
A0A131Z6U4	Myosin heavy chain 6/7 (Fragment)	tr|A0A131Z6U4|A0A131Z6U4_RHIAP;tr|A0A6M2CRF7|A0A6M2CRF7_RHIMP;tr|A0A131YGT1|A0A131YGT1_RHIAP;tr|A0A224YU78|A0A224YU78_9ACAR;tr|A0A224YU86|A0A224YU86_9ACAR;tr|A0A023FMJ4|A0A023FMJ4_AMBCJ;tr|A0A131Y3Q3|A0A131Y3Q3_IXORI;tr|A0A1E1X279|A0A1E1X279_9ACAR;tr|V5I4B8|V5I4B8_IXORI;tr|A0A6P7VE09|A0A6P7VE09_IXOSC;tr|A0A6P7VE04|A0A6P7VE04_IXOSC;tr|A0A6P7VBW4|A0A6P7VBW4_IXOSC;tr|A0A6P7VBW0|A0A6P7VBW0_IXOSC;tr|A…	tr|A0A131Z6U4|A0A131Z6U4_RHIAP Myosin heavy chain 6/7 (Fragment) OS=Rhipicephalus appendiculatus OX=34631 PE=3 SV=1;tr|A0A6M2CRF7|A0A6M2CRF7_RHIMP Putative myosin class ii heavy chain (Fragment) OS=Rhipicephalus microplus OX=6941 PE=4 SV=1;tr|A0A131YGT1|A0	23	2	2	1.5	224.92
L7M579	Dolichyl-diphosphooligosaccharide--protein glycosyltransferase 48 kDa subunit	tr|L7M579|L7M579_RHIPC;tr|A0A224YLK5|A0A224YLK5_9ACAR;tr|A0A131YPE1|A0A131YPE1_RHIAP;tr|A0A023FXA2|A0A023FXA2_AMBPA;tr|A0A023FND2|A0A023FND2_AMBCJ;tr|A0A1E1XUM9|A0A1E1XUM9_9ACAR	tr|L7M579|L7M579_RHIPC Dolichyl-diphosphooligosaccharide--protein glycosyltransferase 48 kDa subunit OS=Rhipicephalus pulchellus OX=72859 PE=2 SV=1;tr|A0A224YLK5|A0A224YLK5_9ACAR Dolichyl-diphosphooligosaccharide--protein glycosyltransferase 48 kDa subunit	6	1	1	4.3	48.917
A0A023FWI4	Putative mannose lectin ergic-53 involved in glycoprotein traffic (Fragment)	tr|A0A023FWI4|A0A023FWI4_AMBPA;tr|L7MAE8|L7MAE8_RHIPC;tr|A0A023FQ50|A0A023FQ50_AMBCJ;tr|A0A023FNH9|A0A023FNH9_AMBCJ;tr|A0A023GNC9|A0A023GNC9_AMBTT;tr|A0A6G4ZXX0|A0A6G4ZXX0_RHIMP;tr|A0A6M2CPX7|A0A6M2CPX7_RHIMP	tr|A0A023FWI4|A0A023FWI4_AMBPA Putative mannose lectin ergic-53 involved in glycoprotein traffic (Fragment) OS=Amblyomma parvum OX=251391 PE=2 SV=1;tr|L7MAE8|L7MAE8_RHIPC Putative mannose lectin ergic-53 involved in glycoprotein traffic OS=Rhipicephalus pu	7	3	1	10.3	52.684
A0A0C9S5C2	Putative thioredoxin peroxidase	tr|A0A0C9S5C2|A0A0C9S5C2_AMBAM;tr|F0JA76|F0JA76_AMBVA;tr|A0A1E1XIB7|A0A1E1XIB7_9ACAR;tr|A0A224Z120|A0A224Z120_9ACAR;tr|A0A131Z1N4|A0A131Z1N4_RHIAP;tr|A0A023GBB0|A0A023GBB0_AMBTT;tr|A0A023FXY2|A0A023FXY2_AMBPA;tr|A0A023FP06|A0A023FP06_AMBCJ;tr|G3MHP0|G3MHP0_AMBMU;tr|A0A6G5A0W5|A0A6G5A0W5_RHIMP;tr|A0A648TBW5|A0A648TBW5_RHIMP;tr|L7M1W2|L7M1W2_RHIPC	tr|A0A0C9S5C2|A0A0C9S5C2_AMBAM Putative thioredoxin peroxidase OS=Amblyomma americanum OX=6943 PE=2 SV=1;tr|F0JA76|F0JA76_AMBVA Thioredoxin peroxidase OS=Amblyomma variegatum OX=34610 PE=2 SV=1;tr|A0A1E1XIB7|A0A1E1XIB7_9ACAR Putative thioredoxin peroxidase	12	2	1	11.7	23.747
A0A6M2CY05	Putative membrane trafficking protein emp24/gp25l/p24 family ovary overexpressed (Fragment)	tr|A0A6M2CY05|A0A6M2CY05_RHIMP;tr|A0A023FVE4|A0A023FVE4_AMBPA;tr|A0A1E1XV91|A0A1E1XV91_9ACAR;tr|A0A0C9SEF6|A0A0C9SEF6_AMBAM;tr|G3MSC9|G3MSC9_AMBMU;tr|A0A023GH53|A0A023GH53_AMBTT;tr|A0A023FPL7|A0A023FPL7_AMBCJ;tr|L7M7M8|L7M7M8_RHIPC;tr|L7M5M1|L7M5M1_RHIPC;tr|A0A224YWU1|A0A224YWU1_9ACAR;tr|A0A131YK67|A0A131YK67_RHIAP	tr|A0A6M2CY05|A0A6M2CY05_RHIMP Putative membrane trafficking protein emp24/gp25l/p24 family ovary overexpressed (Fragment) OS=Rhipicephalus microplus OX=6941 PE=3 SV=1;tr|A0A023FVE4|A0A023FVE4_AMBPA Putative membrane trafficking protein emp24/gp25l/p24 fam	11	1	1	7.5	23.296
A0A6G5A3Z9	Uncharacterized protein (Fragment)	tr|A0A6G5A3Z9|A0A6G5A3Z9_RHIMP;tr|A0A224Y8K9|A0A224Y8K9_9ACAR;tr|A0A131YFH5|A0A131YFH5_RHIAP;tr|L7M4S4|L7M4S4_RHIPC;tr|B1NNT8|B1NNT8_9ACAR;tr|A0A034WWG9|A0A034WWG9_RHIMP;tr|A0A247ZGJ6|A0A247ZGJ6_RHISA;tr|A0A0C9R5T7|A0A0C9R5T7_AMBAM;tr|A0A023G181|A0A023G181_AMBPA;tr|A0A023FTP8|A0A023FTP8_AMBCJ;tr|G3MMQ5|G3MMQ5_AMBMU;tr|G3BJU6|G3BJU6_HAELO	tr|A0A6G5A3Z9|A0A6G5A3Z9_RHIMP Uncharacterized protein (Fragment) OS=Rhipicephalus microplus OX=6941 PE=4 SV=1;tr|A0A224Y8K9|A0A224Y8K9_9ACAR Uncharacterized protein OS=Rhipicephalus zambeziensis OX=60191 PE=4 SV=1;tr|A0A131YFH5|A0A131YFH5_RHIAP Uncharacte	12	1	1	10.5	17.509
A0A4D5RDE4	Putative gtp-binding adp-ribosylation factor arf6 darf3 (Fragment)	tr|A0A4D5RDE4|A0A4D5RDE4_IXOSC;tr|A0A0C9RSR3|A0A0C9RSR3_AMBAM;tr|A0A4D5RBH5|A0A4D5RBH5_IXOSC;tr|A0A023FTX3|A0A023FTX3_AMBPA;tr|L7M4J1|L7M4J1_RHIPC;tr|G3MMN4|G3MMN4_AMBMU;tr|G3MK70|G3MK70_AMBMU;tr|A0A6M2CNL2|A0A6M2CNL2_RHIMP;tr|A0A131XBN6|A0A131XBN6_9ACAR;tr|A0A0K8R8K1|A0A0K8R8K1_IXORI;tr|A0A023GFR0|A0A023GFR0_AMBTT;tr|A0A1E1X234|A0A1E1X234_9ACAR;tr|A0A6P7WL59|A0A6P7WL59_IXOSC;tr|A0A293MR55|A0A293…	tr|A0A4D5RDE4|A0A4D5RDE4_IXOSC Putative gtp-binding adp-ribosylation factor arf6 darf3 (Fragment) OS=Ixodes scapularis OX=6945 PE=3 SV=1;tr|A0A0C9RSR3|A0A0C9RSR3_AMBAM Uncharacterized protein OS=Amblyomma americanum OX=6943 PE=2 SV=1;tr|A0A4D5RBH5|A0A4D5RB	17	2	2	13.4	26.177
A0A0C9S4K0	Putative secreted salivary gland peptide (Fragment)	tr|A0A0C9S4K0|A0A0C9S4K0_AMBAM;tr|A0A1E1XHZ4|A0A1E1XHZ4_9ACAR;tr|A0A023FUE9|A0A023FUE9_AMBCJ;tr|L7MBN6|L7MBN6_RHIPC;tr|G3MJX6|G3MJX6_AMBMU;tr|A0A6G5A5Z9|A0A6G5A5Z9_RHIMP;tr|A0A1E1XU62|A0A1E1XU62_9ACAR;tr|M4PPE7|M4PPE7_AMBAM;tr|A0A0M3TC17|A0A0M3TC17_HAEFA;tr|S5M6X0|S5M6X0_9ACAR;tr|A0A034WXM6|A0A034WXM6_RHIMP;tr|A0A023GDP8|A0A023GDP8_AMBTT;tr|A0A023GB34|A0A023GB34_AMBTT;tr|A0A023G1N4|A0A023G1N4_AMB…	tr|A0A0C9S4K0|A0A0C9S4K0_AMBAM Putative secreted salivary gland peptide (Fragment) OS=Amblyomma americanum OX=6943 PE=2 SV=1;tr|A0A1E1XHZ4|A0A1E1XHZ4_9ACAR Putative secreted salivary gland peptide OS=Amblyomma aureolatum OX=187763 PE=2 SV=1;tr|A0A023FUE9|A	17	1	1	8.6	16.761
A0A023FUX1	Uncharacterized protein (Fragment)	tr|A0A023FUX1|A0A023FUX1_AMBPA;tr|A0A131X9S5|A0A131X9S5_9ACAR;tr|A0A1E1XA59|A0A1E1XA59_9ACAR	tr|A0A023FUX1|A0A023FUX1_AMBPA Uncharacterized protein (Fragment) OS=Amblyomma parvum OX=251391 PE=2 SV=1;tr|A0A131X9S5|A0A131X9S5_9ACAR Putative conserved plasma membrane protein OS=Hyalomma excavatum OX=257692 PE=2 SV=1;tr|A0A1E1XA59|A0A1E1XA59_9ACAR Put	3	1	1	8.5	21.239
A0A4D5S048	Ribose-phosphate diphosphokinase (Fragment)	tr|A0A4D5S048|A0A4D5S048_IXOSC;tr|A0A131XQI5|A0A131XQI5_9ACAR;tr|A0A6P7VPG0|A0A6P7VPG0_IXOSC;tr|A0A131Z0J6|A0A131Z0J6_RHIAP;tr|A0A224YY37|A0A224YY37_9ACAR;tr|A0A023FVX9|A0A023FVX9_AMBPA;tr|A0A131Y1E2|A0A131Y1E2_IXORI;tr|A0A147BUR5|A0A147BUR5_IXORI;tr|A0A6G4ZWW5|A0A6G4ZWW5_RHIMP;tr|A0A2R5LH30|A0A2R5LH30_9ACAR;tr|B7PN09|B7PN09_IXOSC;tr|A0A1Z5KZ05|A0A1Z5KZ05_ORNMO;tr|A0A6G4ZWT7|A0A6G4ZWT7_RHIMP;tr|A…	tr|A0A4D5S048|A0A4D5S048_IXOSC Ribose-phosphate diphosphokinase (Fragment) OS=Ixodes scapularis OX=6945 PE=3 SV=1;tr|A0A131XQI5|A0A131XQI5_9ACAR Ribose-phosphate diphosphokinase (Fragment) OS=Hyalomma excavatum OX=257692 PE=2 SV=1;tr|A0A6P7VPG0|A0A6P7VPG0_	21	2	2	6.8	47.858
A0A023FWV3	Secretory carrier-associated membrane protein (Fragment)	tr|A0A023FWV3|A0A023FWV3_AMBPA;tr|V5ICA2|V5ICA2_IXORI;tr|L7M8N9|L7M8N9_RHIPC;tr|A0A224YQS3|A0A224YQS3_9ACAR;tr|A0A131YYJ3|A0A131YYJ3_RHIAP;tr|A0A1E1X4Q7|A0A1E1X4Q7_9ACAR;tr|A0A131XG46|A0A131XG46_9ACAR;tr|A0A023GIX8|A0A023GIX8_AMBTT;tr|V5HX67|V5HX67_IXORI;tr|B7PH82|B7PH82_IXOSC;tr|A0A6P7WCP3|A0A6P7WCP3_IXOSC	tr|A0A023FWV3|A0A023FWV3_AMBPA Secretory carrier-associated membrane protein (Fragment) OS=Amblyomma parvum OX=251391 PE=2 SV=1;tr|V5ICA2|V5ICA2_IXORI Secretory carrier-associated membrane protein OS=Ixodes ricinus OX=34613 PE=2 SV=1;tr|L7M8N9|L7M8N9_RHIPC	11	1	1	10.3	17.813
A0A023FWZ1	Putative transcription factor nfat subunit nf45	tr|A0A023FWZ1|A0A023FWZ1_AMBPA;tr|G3MKV7|G3MKV7_AMBMU;tr|A0A1E1X2B5|A0A1E1X2B5_9ACAR;tr|A0A131XBL3|A0A131XBL3_9ACAR	tr|A0A023FWZ1|A0A023FWZ1_AMBPA Putative transcription factor nfat subunit nf45 OS=Amblyomma parvum OX=251391 PE=2 SV=1;tr|G3MKV7|G3MKV7_AMBMU DZF domain-containing protein OS=Amblyomma maculatum OX=34609 PE=2 SV=1;tr|A0A1E1X2B5|A0A1E1X2B5_9ACAR Putative tr	4	1	1	5	42.167
E2J6X4	Ribosomal protein S4 (Fragment)	tr|E2J6X4|E2J6X4_9ACAR;tr|L7M716|L7M716_RHIPC;tr|A0A6M2CPM1|A0A6M2CPM1_RHIMP;tr|A0A224YGD1|A0A224YGD1_9ACAR;tr|A0A131YTM0|A0A131YTM0_RHIAP;tr|A0A131XLA9|A0A131XLA9_9ACAR;tr|A0A023FX31|A0A023FX31_AMBPA;tr|A0A6G5A1S7|A0A6G5A1S7_RHIMP	tr|E2J6X4|E2J6X4_9ACAR Ribosomal protein S4 (Fragment) OS=Hyalomma rufipes OX=72862 PE=2 SV=1;tr|L7M716|L7M716_RHIPC 40S ribosomal protein S9 OS=Rhipicephalus pulchellus OX=72859 PE=2 SV=1;tr|A0A6M2CPM1|A0A6M2CPM1_RHIMP 40S ribosomal protein S9 OS=Rhipicep	8	1	1	7.3	17.618
A0A023FXV5	Alkaline phosphatase (Fragment)	tr|A0A023FXV5|A0A023FXV5_AMBPA;tr|A0A023FP01|A0A023FP01_AMBCJ;tr|A0A023G425|A0A023G425_AMBTT;tr|A0A131YK42|A0A131YK42_RHIAP;tr|A0A293MP29|A0A293MP29_ORNER	tr|A0A023FXV5|A0A023FXV5_AMBPA Alkaline phosphatase (Fragment) OS=Amblyomma parvum OX=251391 PE=2 SV=1;tr|A0A023FP01|A0A023FP01_AMBCJ Alkaline phosphatase (Fragment) OS=Amblyomma cajennense OX=34607 PE=2 SV=1;tr|A0A023G425|A0A023G425_AMBTT Alkaline phospha	5	2	1	6.2	60.375
A0A224YP32	Guanine nucleotide-binding protein G(I)/G(S)/G(T) subunit beta-1	tr|A0A224YP32|A0A224YP32_9ACAR;tr|B7Q3T6|B7Q3T6_IXOSC;tr|A0A023GKY4|A0A023GKY4_AMBTT;tr|A0A131XQ84|A0A131XQ84_9ACAR;tr|A0A131XY76|A0A131XY76_IXORI;tr|A0A131YS68|A0A131YS68_RHIAP;tr|A0A1E1X8L7|A0A1E1X8L7_9ACAR;tr|A0A1E1XRZ9|A0A1E1XRZ9_9ACAR;tr|A0A023FZ07|A0A023FZ07_AMBPA;tr|A0A6P7VGX0|A0A6P7VGX0_IXOSC;tr|L7M958|L7M958_RHIPC;tr|G3MLA0|G3MLA0_AMBMU;tr|A0A2R5LMW3|A0A2R5LMW3_9ACAR;tr|A0A6M2D7P3|A0A6M2…	tr|A0A224YP32|A0A224YP32_9ACAR Guanine nucleotide-binding protein G(I)/G(S)/G(T) subunit beta-1 OS=Rhipicephalus zambeziensis OX=60191 PE=3 SV=1;tr|B7Q3T6|B7Q3T6_IXOSC THO complex subunit, putative OS=Ixodes scapularis OX=6945 GN=8035476 PE=3 SV=1;tr|A0A02	23	9	9	43.8	37.29
A0A1Z5LEV0	Glutamine--fructose-6-phosphate transaminase (isomerizing) (Fragment)	tr|A0A1Z5LEV0|A0A1Z5LEV0_ORNMO;tr|A0A131XGG7|A0A131XGG7_9ACAR;tr|A0A293MWT7|A0A293MWT7_ORNER;tr|A2V728|A2V728_HAELO;tr|A0A6P7WLT7|A0A6P7WLT7_IXOSC;tr|A0A4D5RG07|A0A4D5RG07_IXOSC;tr|A0A6P7WTM1|A0A6P7WTM1_IXOSC;tr|A0A4D5RHY0|A0A4D5RHY0_IXOSC;tr|G3ML65|G3ML65_AMBMU;tr|A0A224YZE0|A0A224YZE0_9ACAR;tr|A0A6P7WSK1|A0A6P7WSK1_IXOSC;tr|A0A131YR34|A0A131YR34_RHIAP;tr|A0A0K8RL25|A0A0K8RL25_IXORI;tr|A0A1Z5LCH…	tr|A0A1Z5LEV0|A0A1Z5LEV0_ORNMO Glutamine--fructose-6-phosphate transaminase (isomerizing) (Fragment) OS=Ornithodoros moubata OX=6938 PE=4 SV=1;tr|A0A131XGG7|A0A131XGG7_9ACAR Glutamine--fructose-6-phosphate transaminase (isomerizing) OS=Hyalomma excavatum O	25	1	1	4.2	51.631
A0A6G5AH04	Transmembrane protein 258	tr|A0A6G5AH04|A0A6G5AH04_RHIMP;tr|A0A131YR36|A0A131YR36_RHIAP;tr|A0A0C9RR41|A0A0C9RR41_AMBAM;tr|A0A023G081|A0A023G081_AMBPA	tr|A0A6G5AH04|A0A6G5AH04_RHIMP Transmembrane protein 258 OS=Rhipicephalus microplus OX=6941 PE=3 SV=1;tr|A0A131YR36|A0A131YR36_RHIAP Transmembrane protein 258 OS=Rhipicephalus appendiculatus OX=34631 PE=3 SV=1;tr|A0A0C9RR41|A0A0C9RR41_AMBAM Transmembrane p	4	1	1	15.3	9.6676
A0A023G0F9	Putative peroxinectin ixodes scapularis peroxinectin (Fragment)	tr|A0A023G0F9|A0A023G0F9_AMBPA	tr|A0A023G0F9|A0A023G0F9_AMBPA Putative peroxinectin ixodes scapularis peroxinectin (Fragment) OS=Amblyomma parvum OX=251391 PE=2 SV=1	1	25	0	42.8	87.425
A0A131Z685	Niemann-Pick C1 protein (Fragment)	tr|A0A131Z685|A0A131Z685_RHIAP;tr|A0A023G4N4|A0A023G4N4_AMBTT;tr|A0A224YP85|A0A224YP85_9ACAR	tr|A0A131Z685|A0A131Z685_RHIAP Niemann-Pick C1 protein (Fragment) OS=Rhipicephalus appendiculatus OX=34631 PE=3 SV=1;tr|A0A023G4N4|A0A023G4N4_AMBTT Putative conserved secreted protein (Fragment) OS=Amblyomma triste OX=251400 PE=2 SV=1;tr|A0A224YP85|A0A224Y	3	1	1	3.4	51.319
A0A6P7WIP6	Calcium/calmodulin-dependent protein kinase	tr|A0A6P7WIP6|A0A6P7WIP6_IXOSC;tr|A0A6P7WJV0|A0A6P7WJV0_IXOSC;tr|A0A6P7WJU5|A0A6P7WJU5_IXOSC;tr|A0A6P7WIQ9|A0A6P7WIQ9_IXOSC;tr|A0A131Z410|A0A131Z410_RHIAP;tr|A0A023GCW9|A0A023GCW9_AMBTT;tr|A0A6P7W5F4|A0A6P7W5F4_IXOSC;tr|A0A6P7W5E7|A0A6P7W5E7_IXOSC;tr|V5IK00|V5IK00_IXORI;tr|A0A6P7W5E2|A0A6P7W5E2_IXOSC;tr|A0A131Z329|A0A131Z329_RHIAP;tr|A0A6P7WB30|A0A6P7WB30_IXOSC;tr|A0A224YTR3|A0A224YTR3_9ACAR;tr|A…	tr|A0A6P7WIP6|A0A6P7WIP6_IXOSC Calcium/calmodulin-dependent protein kinase OS=Ixodes scapularis OX=6945 GN=LOC8025394 PE=3 SV=1;tr|A0A6P7WJV0|A0A6P7WJV0_IXOSC Calcium/calmodulin-dependent protein kinase OS=Ixodes scapularis OX=6945 GN=LOC8025394 PE=3 SV=1;	85	2	2	7.2	68.011
A0A6G4ZVF8	Putative myosin class i heavy chain	tr|A0A6G4ZVF8|A0A6G4ZVF8_RHIMP;tr|A0A224Z2K8|A0A224Z2K8_9ACAR;tr|A0A1E1XQB8|A0A1E1XQB8_9ACAR;tr|A0A1E1XFU9|A0A1E1XFU9_9ACAR;tr|A0A131XL19|A0A131XL19_9ACAR;tr|A0A131YJ63|A0A131YJ63_RHIAP;tr|A0A023GGN0|A0A023GGN0_AMBTT	tr|A0A6G4ZVF8|A0A6G4ZVF8_RHIMP Putative myosin class i heavy chain OS=Rhipicephalus microplus OX=6941 PE=3 SV=1;tr|A0A224Z2K8|A0A224Z2K8_9ACAR Myosin I (Fragment) OS=Rhipicephalus zambeziensis OX=60191 PE=3 SV=1;tr|A0A1E1XQB8|A0A1E1XQB8_9ACAR Putative myos	7	1	1	5.5	34.588
G3MTU5	Immediate early response 3-interacting protein 1	tr|G3MTU5|G3MTU5_AMBMU;tr|A0A6P9FPD5|A0A6P9FPD5_IXOSC;tr|A0A6G5ADW4|A0A6G5ADW4_RHIMP;tr|A0A224YRI4|A0A224YRI4_9ACAR;tr|A0A1E1WYH7|A0A1E1WYH7_9ACAR;tr|A0A131Z4W4|A0A131Z4W4_RHIAP;tr|A0A131XPU7|A0A131XPU7_9ACAR;tr|A0A0K8RLZ7|A0A0K8RLZ7_IXORI;tr|A0A0C9RRF7|A0A0C9RRF7_AMBAM;tr|A0A023GHI6|A0A023GHI6_AMBTT;tr|B7Q3W9|B7Q3W9_IXOSC	tr|G3MTU5|G3MTU5_AMBMU Immediate early response 3-interacting protein 1 OS=Amblyomma maculatum OX=34609 PE=2 SV=1;tr|A0A6P9FPD5|A0A6P9FPD5_IXOSC Immediate early response 3-interacting protein 1 OS=Ixodes scapularis OX=6945 GN=LOC8035530 PE=4 SV=1;tr|A0A6G5	11	1	1	13.8	9.0888
A0A023GI38	Protein kinase c conserved region 2 (Fragment)	tr|A0A023GI38|A0A023GI38_AMBTT;tr|L7MHQ5|L7MHQ5_RHIPC;tr|A0A131YFZ3|A0A131YFZ3_RHIAP;tr|L7M041|L7M041_RHIPC;tr|A0A131XEG5|A0A131XEG5_9ACAR;tr|A0A224YUW5|A0A224YUW5_9ACAR	tr|A0A023GI38|A0A023GI38_AMBTT Protein kinase c conserved region 2 (Fragment) OS=Amblyomma triste OX=251400 PE=2 SV=1;tr|L7MHQ5|L7MHQ5_RHIPC Putative ca2+-dependent phospholipid-binding protein synaptotagmin required for synaptic vesicle (Fragment) OS=Rhip	6	1	1	4.9	34.244
A0A224ZAD7	Tubulin alpha chain	tr|A0A224ZAD7|A0A224ZAD7_9ACAR;tr|A0A131YP40|A0A131YP40_RHIAP;tr|A0A2R5LLI8|A0A2R5LLI8_9ACAR;tr|A0A6G4ZUF6|A0A6G4ZUF6_RHIMP;tr|A0A7G8ZAR9|A0A7G8ZAR9_DERSI;tr|A0A1Z5KXS7|A0A1Z5KXS7_ORNMO;tr|A0A131XLQ1|A0A131XLQ1_9ACAR;tr|G3MGQ1|G3MGQ1_AMBMU;tr|A0A023GKX1|A0A023GKX1_AMBTT;tr|A0A6G4ZUL6|A0A6G4ZUL6_RHIMP;tr|A0A023FXC7|A0A023FXC7_AMBPA;tr|A0A6P7VT29|A0A6P7VT29_IXOSC;tr|A0A6G4ZWP3|A0A6G4ZWP3_RHIMP;tr|A…	tr|A0A224ZAD7|A0A224ZAD7_9ACAR Tubulin alpha chain OS=Rhipicephalus zambeziensis OX=60191 PE=3 SV=1;tr|A0A131YP40|A0A131YP40_RHIAP Tubulin alpha chain OS=Rhipicephalus appendiculatus OX=34631 PE=3 SV=1;tr|A0A2R5LLI8|A0A2R5LLI8_9ACAR Tubulin alpha chain OS=	60	9	0	33	49.985
A0A023GME3	Putative vitellogenin-1 (Fragment)	tr|A0A023GME3|A0A023GME3_AMBTT	tr|A0A023GME3|A0A023GME3_AMBTT Putative vitellogenin-1 (Fragment) OS=Amblyomma triste OX=251400 PE=2 SV=1	1	17	2	11.1	153.63
A0A023GMF0	Putative animal-type fatty acid synthase (Fragment)	tr|A0A023GMF0|A0A023GMF0_AMBTT;tr|A0A1E1X9M5|A0A1E1X9M5_9ACAR;tr|A0A131Y4D9|A0A131Y4D9_IXORI;tr|B7PYN9|B7PYN9_IXOSC;tr|V5HE67|V5HE67_IXORI;tr|A0A6P7V086|A0A6P7V086_IXOSC;tr|A0A6P7WB73|A0A6P7WB73_IXOSC	tr|A0A023GMF0|A0A023GMF0_AMBTT Putative animal-type fatty acid synthase (Fragment) OS=Amblyomma triste OX=251400 PE=2 SV=1;tr|A0A1E1X9M5|A0A1E1X9M5_9ACAR 3-oxoacyl-[acyl-carrier-protein] reductase OS=Amblyomma aureolatum OX=187763 PE=2 SV=1;tr|A0A131Y4D9|A	7	3	1	2.1	209.56
A0A023GMW5	Putative erp60 (Fragment)	tr|A0A023GMW5|A0A023GMW5_AMBTT;tr|G3MPX0|G3MPX0_AMBMU;tr|G3MPW9|G3MPW9_AMBMU;tr|A0A023GND5|A0A023GND5_AMBTT	tr|A0A023GMW5|A0A023GMW5_AMBTT Putative erp60 (Fragment) OS=Amblyomma triste OX=251400 PE=2 SV=1;tr|G3MPX0|G3MPX0_AMBMU Protein disulfide-isomerase OS=Amblyomma maculatum OX=34609 PE=2 SV=1;tr|G3MPW9|G3MPW9_AMBMU Protein disulfide-isomerase OS=Amblyomma ma	4	1	1	5.4	33.476
L7LZ80	Aldehyde dehydrogenase	tr|L7LZ80|L7LZ80_RHIPC;tr|A0A1E1XHW8|A0A1E1XHW8_9ACAR;tr|A0A023GMY7|A0A023GMY7_AMBTT;tr|L7M1K5|L7M1K5_RHIPC;tr|A0A131XK04|A0A131XK04_9ACAR;tr|A0A224YSQ2|A0A224YSQ2_9ACAR;tr|A0A131YFZ1|A0A131YFZ1_RHIAP;tr|A0A6M2CNT0|A0A6M2CNT0_RHIMP;tr|A0A224YRV3|A0A224YRV3_9ACAR;tr|A0A131YQW0|A0A131YQW0_RHIAP;tr|L7LS68|L7LS68_RHIPC	tr|L7LZ80|L7LZ80_RHIPC Aldehyde dehydrogenase OS=Rhipicephalus pulchellus OX=72859 PE=2 SV=1;tr|A0A1E1XHW8|A0A1E1XHW8_9ACAR Aldehyde dehydrogenase OS=Amblyomma aureolatum OX=187763 PE=2 SV=1;tr|A0A023GMY7|A0A023GMY7_AMBTT Aldehyde dehydrogenase OS=Amblyomm	11	1	1	3	55.88
A0A131YIB3	Beta spectrin	tr|A0A131YIB3|A0A131YIB3_RHIAP;tr|A0A023GP73|A0A023GP73_AMBTT;tr|A0A131XN01|A0A131XN01_9ACAR;tr|A0A224Z7W8|A0A224Z7W8_9ACAR;tr|A0A224Z729|A0A224Z729_9ACAR;tr|A0A1E1XFA6|A0A1E1XFA6_9ACAR;tr|A0A224YZA2|A0A224YZA2_9ACAR;tr|A0A224Z8M1|A0A224Z8M1_9ACAR;tr|A0A224YXD0|A0A224YXD0_9ACAR	tr|A0A131YIB3|A0A131YIB3_RHIAP Beta spectrin OS=Rhipicephalus appendiculatus OX=34631 PE=4 SV=1;tr|A0A023GP73|A0A023GP73_AMBTT Putative beta-spectrin (Fragment) OS=Amblyomma triste OX=251400 PE=2 SV=1;tr|A0A131XN01|A0A131XN01_9ACAR Putative microtubule-act	9	1	1	1.1	222.17
A0A6M2CRZ3	Putative catalytically inactive chitinase-like lectin	tr|A0A6M2CRZ3|A0A6M2CRZ3_RHIMP;tr|A0A6M2CR01|A0A6M2CR01_RHIMP;tr|A0A131XRU7|A0A131XRU7_9ACAR;tr|A0A224YQ52|A0A224YQ52_9ACAR;tr|A0A131Z4Y8|A0A131Z4Y8_RHIAP;tr|G3MSH7|G3MSH7_AMBMU;tr|A0A023GPG0|A0A023GPG0_AMBTT;tr|A0A6M2CT80|A0A6M2CT80_RHIMP;tr|A0A0C9S5J8|A0A0C9S5J8_AMBAM;tr|A0A0K8RJL4|A0A0K8RJL4_IXORI;tr|A0A6P7W139|A0A6P7W139_IXOSC;tr|A0A147BGP5|A0A147BGP5_IXORI;tr|A0A023FNB7|A0A023FNB7_AMBCJ;tr|A…	tr|A0A6M2CRZ3|A0A6M2CRZ3_RHIMP Putative catalytically inactive chitinase-like lectin OS=Rhipicephalus microplus OX=6941 PE=4 SV=1;tr|A0A6M2CR01|A0A6M2CR01_RHIMP Putative catalytically inactive chitinase-like lectin OS=Rhipicephalus microplus OX=6941 PE=4 S	15	4	4	12.6	40.672
L7M8Y6	Putative secreted peptide	tr|L7M8Y6|L7M8Y6_RHIPC;tr|A0A6G5A616|A0A6G5A616_RHIMP;tr|A0A034WTT9|A0A034WTT9_RHIMP;tr|A0A224Z0X3|A0A224Z0X3_9ACAR;tr|A0A224YZY0|A0A224YZY0_9ACAR	tr|L7M8Y6|L7M8Y6_RHIPC Putative secreted peptide OS=Rhipicephalus pulchellus OX=72859 PE=2 SV=1;tr|A0A6G5A616|A0A6G5A616_RHIMP Putative membrane glycoprotein lig-1 OS=Rhipicephalus microplus OX=6941 PE=4 SV=1;tr|A0A034WTT9|A0A034WTT9_RHIMP Putative membran	5	2	1	11	36.293
A0A6G5A443	Putative salivary secreted protein (Fragment)	tr|A0A6G5A443|A0A6G5A443_RHIMP;tr|A0A131YQL0|A0A131YQL0_RHIAP;tr|L7MBT6|L7MBT6_RHIPC;tr|A0A224YTC5|A0A224YTC5_9ACAR;tr|A0A224YSY1|A0A224YSY1_9ACAR;tr|A0A224YS26|A0A224YS26_9ACAR;tr|A0A034WU15|A0A034WU15_RHIMP	tr|A0A6G5A443|A0A6G5A443_RHIMP Putative salivary secreted protein (Fragment) OS=Rhipicephalus microplus OX=6941 PE=4 SV=1;tr|A0A131YQL0|A0A131YQL0_RHIAP Uncharacterized protein OS=Rhipicephalus appendiculatus OX=34631 PE=4 SV=1;tr|L7MBT6|L7MBT6_RHIPC Putat	7	1	1	5	24.558
L7M6Q8	Peptidyl-prolyl cis-trans isomerase	tr|L7M6Q8|L7M6Q8_RHIPC;tr|A0A6G5A0W9|A0A6G5A0W9_RHIMP;tr|A0A224YJ06|A0A224YJ06_9ACAR;tr|A0A131YF41|A0A131YF41_RHIAP;tr|A0A034WWK3|A0A034WWK3_RHIMP	tr|L7M6Q8|L7M6Q8_RHIPC Peptidyl-prolyl cis-trans isomerase OS=Rhipicephalus pulchellus OX=72859 PE=2 SV=1;tr|A0A6G5A0W9|A0A6G5A0W9_RHIMP Peptidyl-prolyl cis-trans isomerase OS=Rhipicephalus microplus OX=6941 PE=3 SV=1;tr|A0A224YJ06|A0A224YJ06_9ACAR Peptidy	5	1	1	13.3	21.199
A0A2R5L9V8	Putative neutrophil elastase inhibitor (Fragment)	tr|A0A2R5L9V8|A0A2R5L9V8_9ACAR;tr|A0A034WWP4|A0A034WWP4_RHIMP;tr|A1Y1T6|A1Y1T6_RHIMP;tr|A0A6G5A751|A0A6G5A751_RHIMP;tr|A0A6G5A6L0|A0A6G5A6L0_RHIMP;tr|A0A131YEM1|A0A131YEM1_RHIAP	tr|A0A2R5L9V8|A0A2R5L9V8_9ACAR Putative neutrophil elastase inhibitor (Fragment) OS=Ornithodoros turicata OX=34597 PE=4 SV=1;tr|A0A034WWP4|A0A034WWP4_RHIMP BmSEI-like 2 (Fragment) OS=Rhipicephalus microplus OX=6941 PE=4 SV=1;tr|A1Y1T6|A1Y1T6_RHIMP Neutroph	6	1	1	10.3	9.8579
A0A6M2CJX2	Putative conserved secreted protein (Fragment)	tr|A0A6M2CJX2|A0A6M2CJX2_RHIMP;tr|A0A034WWP9|A0A034WWP9_RHIMP;tr|A0A131Z9F9|A0A131Z9F9_RHIAP;tr|A0A1E1WZ49|A0A1E1WZ49_9ACAR;tr|A0A023G356|A0A023G356_AMBTT	tr|A0A6M2CJX2|A0A6M2CJX2_RHIMP Putative conserved secreted protein (Fragment) OS=Rhipicephalus microplus OX=6941 PE=4 SV=1;tr|A0A034WWP9|A0A034WWP9_RHIMP Putative conserved secreted protein (Fragment) OS=Rhipicephalus microplus OX=6941 PE=4 SV=1;tr|A0A131Z	5	3	1	13.9	21.445
A0A034WXH7	Putative vitellogenin 4 midgut overexpressed (Fragment)	tr|A0A034WXH7|A0A034WXH7_RHIMP;tr|A0A6G5ABY3|A0A6G5ABY3_RHIMP	tr|A0A034WXH7|A0A034WXH7_RHIMP Putative vitellogenin 4 midgut overexpressed (Fragment) OS=Rhipicephalus microplus OX=6941 PE=4 SV=1;tr|A0A6G5ABY3|A0A6G5ABY3_RHIMP VWFD domain-containing protein (Fragment) OS=Rhipicephalus microplus OX=6941 PE=4 SV=1	2	24	3	27.8	108.47
A0A034WXJ2	Putative extracellular matrix protein slit (Fragment)	tr|A0A034WXJ2|A0A034WXJ2_RHIMP	tr|A0A034WXJ2|A0A034WXJ2_RHIMP Putative extracellular matrix protein slit (Fragment) OS=Rhipicephalus microplus OX=6941 PE=4 SV=1	1	1	1	5.9	37.795
A0A034WXN6	Hemelipoprotein HeLp 2 (Fragment)	tr|A0A034WXN6|A0A034WXN6_RHIMP	tr|A0A034WXN6|A0A034WXN6_RHIMP Hemelipoprotein HeLp 2 (Fragment) OS=Rhipicephalus microplus OX=6941 PE=4 SV=1	1	4	2	12.4	30.505
Q9BNV9	Elongation factor 1-alpha (Fragment)	tr|Q9BNV9|Q9BNV9_9ACAR;tr|A0A034WYY9|A0A034WYY9_RHIMP;tr|A0A6G4ZZT1|A0A6G4ZZT1_RHIMP;tr|A0A224YXN0|A0A224YXN0_9ACAR;tr|A0A131Z5A0|A0A131Z5A0_RHIAP;tr|A0A023FLP4|A0A023FLP4_AMBCJ;tr|G3MGH3|G3MGH3_AMBMU;tr|F0J8I9|F0J8I9_AMBVA;tr|A0A7D5BM75|A0A7D5BM75_IXORI;tr|A0A023FEK8|A0A023FEK8_AMBCJ;tr|A0A6B0VEW8|A0A6B0VEW8_IXORI;tr|B5L666|B5L666_RHIMP;tr|A0A6P3D2P3|A0A6P3D2P3_IXOSC;tr|B7Q349|B7Q349_IXOSC;tr|A0…	tr|Q9BNV9|Q9BNV9_9ACAR Elongation factor 1-alpha (Fragment) OS=Amblyomma sp. Amb2 OX=118511 PE=2 SV=1;tr|A0A034WYY9|A0A034WYY9_RHIMP Elongation factor 1-alpha OS=Rhipicephalus microplus OX=6941 PE=3 SV=1;tr|A0A6G4ZZT1|A0A6G4ZZT1_RHIMP Elongation factor 1	44	9	7	32.1	40.1
A0A131Z3E9	40S ribosomal protein S6	tr|A0A131Z3E9|A0A131Z3E9_RHIAP;tr|A0A1E1XV85|A0A1E1XV85_9ACAR;tr|V5HC22|V5HC22_IXORI;tr|A0A0K8RFJ9|A0A0K8RFJ9_IXORI;tr|A0A131XW46|A0A131XW46_IXORI;tr|A0A4D5REX4|A0A4D5REX4_IXOSC;tr|A0A6P7VS31|A0A6P7VS31_IXOSC;tr|A0A0C9S201|A0A0C9S201_AMBAM;tr|A0A6M2CSJ5|A0A6M2CSJ5_RHIMP;tr|A0A6G5A2G1|A0A6G5A2G1_RHIMP;tr|A0A6M2E8U5|A0A6M2E8U5_9ACAR;tr|A0A2R5LJM9|A0A2R5LJM9_9ACAR;tr|A0A293ME74|A0A293ME74_ORNER;tr|A…	tr|A0A131Z3E9|A0A131Z3E9_RHIAP 40S ribosomal protein S6 OS=Rhipicephalus appendiculatus OX=34631 PE=3 SV=1;tr|A0A1E1XV85|A0A1E1XV85_9ACAR 40S ribosomal protein S6 OS=Amblyomma sculptum OX=1581419 PE=2 SV=1;tr|V5HC22|V5HC22_IXORI 40S ribosomal protein S6 OS	27	3	3	17.9	28.312
G3MMU6	40S ribosomal protein S13	tr|G3MMU6|G3MMU6_AMBMU;tr|A0A0C9SCF0|A0A0C9SCF0_AMBAM;tr|L7M6I8|L7M6I8_RHIPC;tr|A0A131X8S4|A0A131X8S4_9ACAR;tr|A0A131Z5U0|A0A131Z5U0_RHIAP;tr|A0A1E1WZ20|A0A1E1WZ20_9ACAR;tr|A0A224YG95|A0A224YG95_9ACAR;tr|A0A6G5A1R7|A0A6G5A1R7_RHIMP;tr|A0A6M2E577|A0A6M2E577_9ACAR;tr|C9W1B8|C9W1B8_RHISA;tr|A0A4D5RFW7|A0A4D5RFW7_IXOSC;tr|G1SP51|G1SP51_RABIT;tr|Q4PM11|Q4PM11_IXOSC;tr|Q09JP3|Q09JP3_ARGMO;tr|A0A6P7V885…	tr|G3MMU6|G3MMU6_AMBMU 40S ribosomal protein S13 OS=Amblyomma maculatum OX=34609 PE=2 SV=1;tr|A0A0C9SCF0|A0A0C9SCF0_AMBAM 40S ribosomal protein S13 OS=Amblyomma americanum OX=6943 PE=2 SV=1;tr|L7M6I8|L7M6I8_RHIPC 40S ribosomal protein S13 OS=Rhipicephalus	23	4	4	31.1	17.267
A0A172SP58	Translationally-controlled tumor protein homolog	tr|A0A172SP58|A0A172SP58_HYADR;tr|A0A131XN71|A0A131XN71_9ACAR;tr|A0A0D5W3J6|A0A0D5W3J6_HYAAA	tr|A0A172SP58|A0A172SP58_HYADR Translationally-controlled tumor protein homolog OS=Hyalomma dromedarii OX=34626 PE=2 SV=1;tr|A0A131XN71|A0A131XN71_9ACAR Translationally-controlled tumor protein homolog OS=Hyalomma excavatum OX=257692 PE=2 SV=1;tr|A0A0D5W3J	3	1	1	9.2	19.613
A0A131Y333	Putative mrna cleavage stimulating factor complex (Fragment)	tr|A0A131Y333|A0A131Y333_IXORI;tr|A0A6P7UP66|A0A6P7UP66_IXOSC;tr|A0A0K8RC77|A0A0K8RC77_IXORI	tr|A0A131Y333|A0A131Y333_IXORI Putative mrna cleavage stimulating factor complex (Fragment) OS=Ixodes ricinus OX=34613 PE=2 SV=1;tr|A0A6P7UP66|A0A6P7UP66_IXOSC cleavage stimulation factor subunit 1 OS=Ixodes scapularis OX=6945 GN=LOC115315561 PE=4 SV=1;tr|	3	1	1	3.6	46.307
A0A224YLZ2	60S ribosomal protein L10A (Fragment)	tr|A0A224YLZ2|A0A224YLZ2_9ACAR;tr|A0A6M2CNT2|A0A6M2CNT2_RHIMP;tr|A0A131XQ97|A0A131XQ97_9ACAR;tr|A0A2R5L7B9|A0A2R5L7B9_9ACAR;tr|A0A6G4ZZM3|A0A6G4ZZM3_RHIMP;tr|A0A6B0V0L1|A0A6B0V0L1_IXORI;tr|A0A6B0V0E9|A0A6B0V0E9_IXORI;tr|A6N9M6|A6N9M6_ORNPR;tr|Q4PM05|Q4PM05_IXOSC;tr|B7P3X5|B7P3X5_IXOSC;tr|A0A6P3CY94|A0A6P3CY94_IXOSC;tr|A0A6G5A092|A0A6G5A092_RHIMP;tr|A0A131Z7V1|A0A131Z7V1_RHIAP;tr|A0A0K8RGU4|A0A0K8…	tr|A0A224YLZ2|A0A224YLZ2_9ACAR 60S ribosomal protein L10A (Fragment) OS=Rhipicephalus zambeziensis OX=60191 PE=4 SV=1;tr|A0A6M2CNT2|A0A6M2CNT2_RHIMP Ribosomal protein (Fragment) OS=Rhipicephalus microplus OX=6941 PE=3 SV=1;tr|A0A131XQ97|A0A131XQ97_9ACAR Ri	16	1	1	16	11.46
A0A1E1XHQ1	Elongation factor 1-alpha	tr|A0A1E1XHQ1|A0A1E1XHQ1_9ACAR;tr|A0A0K8RID7|A0A0K8RID7_IXORI	tr|A0A1E1XHQ1|A0A1E1XHQ1_9ACAR Elongation factor 1-alpha OS=Amblyomma aureolatum OX=187763 PE=2 SV=1;tr|A0A0K8RID7|A0A0K8RID7_IXORI Elongation factor 1-alpha OS=Ixodes ricinus OX=34613 PE=2 SV=1	2	2	1	5.8	49.244
A0A0S1EUX7	Ferritin	tr|A0A0S1EUX7|A0A0S1EUX7_9ACAR;tr|A0A0S1EU22|A0A0S1EU22_9ACAR;tr|A0A0S1ETX5|A0A0S1ETX5_9ACAR;tr|A0A172WBZ9|A0A172WBZ9_9ACAR;tr|A0A0S1EU32|A0A0S1EU32_9ACAR;tr|M1H857|M1H857_RHIAP	tr|A0A0S1EUX7|A0A0S1EUX7_9ACAR Ferritin OS=Hyalomma anatolicum OX=176092 PE=2 SV=1;tr|A0A0S1EU22|A0A0S1EU22_9ACAR Ferritin OS=Hyalomma anatolicum OX=176092 PE=2 SV=1;tr|A0A0S1ETX5|A0A0S1ETX5_9ACAR Ferritin OS=Hyalomma anatolicum OX=176092 PE=2 SV=1;tr|A0A1	6	3	3	43.7	21.606
L7M7D6	Putative biosynthetic process	tr|L7M7D6|L7M7D6_RHIPC;tr|L7M3T8|L7M3T8_RHIPC;tr|L7LV20|L7LV20_RHIPC;tr|A0A131X9L7|A0A131X9L7_9ACAR;tr|A0A131YH85|A0A131YH85_RHIAP;tr|A0A224YMY6|A0A224YMY6_9ACAR;tr|A0A6G4ZXQ4|A0A6G4ZXQ4_RHIMP;tr|A0A6M2D232|A0A6M2D232_RHIMP;tr|G3MKK2|G3MKK2_AMBMU;tr|A0A023FSI4|A0A023FSI4_AMBCJ;tr|A0A023FS00|A0A023FS00_AMBCJ;tr|A0A1E1X738|A0A1E1X738_9ACAR;tr|A0A1Z5LAN9|A0A1Z5LAN9_ORNMO;tr|A0A4D5S3W7|A0A4D5S3W7_IXO…	tr|L7M7D6|L7M7D6_RHIPC Putative biosynthetic process OS=Rhipicephalus pulchellus OX=72859 PE=2 SV=1;tr|L7M3T8|L7M3T8_RHIPC Putative biosynthetic process OS=Rhipicephalus pulchellus OX=72859 PE=2 SV=1;tr|L7LV20|L7LV20_RHIPC Putative biosynthetic process OS=	20	7	7	21.6	50.679
A0A6M2D6C4	Putative molting cycle collagen and cuticulin-based cuticle (Fragment)	tr|A0A6M2D6C4|A0A6M2D6C4_RHIMP;tr|A0A224YY00|A0A224YY00_9ACAR;tr|A0A131Z1W6|A0A131Z1W6_RHIAP;tr|A0A131X9P5|A0A131X9P5_9ACAR;tr|L7MFM4|L7MFM4_RHIPC	tr|A0A6M2D6C4|A0A6M2D6C4_RHIMP Putative molting cycle collagen and cuticulin-based cuticle (Fragment) OS=Rhipicephalus microplus OX=6941 PE=4 SV=1;tr|A0A224YY00|A0A224YY00_9ACAR Egalitarian OS=Rhipicephalus zambeziensis OX=60191 PE=4 SV=1;tr|A0A131Z1W6|A0A	5	1	1	3.2	55.994
A0A6M2CQZ8	Putative heat shock protein (Fragment)	tr|A0A6M2CQZ8|A0A6M2CQZ8_RHIMP;tr|L7MA59|L7MA59_RHIPC;tr|A0A131XAD0|A0A131XAD0_9ACAR;tr|A0A131Z0Z7|A0A131Z0Z7_RHIAP;tr|L7MFN1|L7MFN1_RHIPC	tr|A0A6M2CQZ8|A0A6M2CQZ8_RHIMP Putative heat shock protein (Fragment) OS=Rhipicephalus microplus OX=6941 PE=4 SV=1;tr|L7MA59|L7MA59_RHIPC Putative translocase of outer mitochondrial membrane complex subunit OS=Rhipicephalus pulchellus OX=72859 PE=2 SV=1;tr	5	1	1	4	49.946
A0A224YFT9	Protein, containing DUF2465 domain	tr|A0A224YFT9|A0A224YFT9_9ACAR;tr|A0A131XAH4|A0A131XAH4_9ACAR	tr|A0A224YFT9|A0A224YFT9_9ACAR Protein, containing DUF2465 domain OS=Rhipicephalus zambeziensis OX=60191 PE=3 SV=1;tr|A0A131XAH4|A0A131XAH4_9ACAR Uncharacterized protein OS=Hyalomma excavatum OX=257692 PE=2 SV=1	2	1	1	2.9	48.167
A0A6G5AD36	Putative dead-box rna helicase ddx1 (Fragment)	tr|A0A6G5AD36|A0A6G5AD36_RHIMP;tr|A0A6M2D6E9|A0A6M2D6E9_RHIMP;tr|A0A131XAR2|A0A131XAR2_9ACAR;tr|A0A6M2CZ54|A0A6M2CZ54_RHIMP;tr|L7LVD8|L7LVD8_RHIPC	tr|A0A6G5AD36|A0A6G5AD36_RHIMP Putative dead-box rna helicase ddx1 (Fragment) OS=Rhipicephalus microplus OX=6941 PE=4 SV=1;tr|A0A6M2D6E9|A0A6M2D6E9_RHIMP Putative dead-box rna helicase ddx1 (Fragment) OS=Rhipicephalus microplus OX=6941 PE=4 SV=1;tr|A0A131X	5	1	1	5.7	30.141
A0A131XAV7	60S ribosomal protein L12	tr|A0A131XAV7|A0A131XAV7_9ACAR;tr|L7MFA9|L7MFA9_RHIPC;tr|C9W1H1|C9W1H1_RHISA;tr|B7SP60|B7SP60_DERVA;tr|A0A224Z5T6|A0A224Z5T6_9ACAR;tr|A0A131Z8U7|A0A131Z8U7_RHIAP;tr|A0A023GF91|A0A023GF91_AMBTT;tr|A0A023FUQ4|A0A023FUQ4_AMBPA;tr|A0A023FFU4|A0A023FFU4_AMBCJ;tr|A0A6M2E735|A0A6M2E735_9ACAR;tr|A0A6G5A1Y4|A0A6G5A1Y4_RHIMP;tr|A0A0C9R0K8|A0A0C9R0K8_AMBAM	tr|A0A131XAV7|A0A131XAV7_9ACAR 60S ribosomal protein L12 OS=Hyalomma excavatum OX=257692 PE=2 SV=1;tr|L7MFA9|L7MFA9_RHIPC 60S ribosomal protein L12 (Fragment) OS=Rhipicephalus pulchellus OX=72859 PE=2 SV=1;tr|C9W1H1|C9W1H1_RHISA 60S ribosomal protein L12 O	12	3	3	33.3	17.655
A0A6M2CZQ2	Putative trypsin-like serine protease synganglion overexpressed (Fragment)	tr|A0A6M2CZQ2|A0A6M2CZQ2_RHIMP;tr|A0A224YQR7|A0A224YQR7_9ACAR;tr|L7M8X6|L7M8X6_RHIPC;tr|A0A131XB00|A0A131XB00_9ACAR;tr|A0A224YH70|A0A224YH70_9ACAR;tr|F0J9J5|F0J9J5_AMBVA;tr|A0A1E1XE63|A0A1E1XE63_9ACAR;tr|A0A131YRA3|A0A131YRA3_RHIAP;tr|A0A131Z7A0|A0A131Z7A0_RHIAP	tr|A0A6M2CZQ2|A0A6M2CZQ2_RHIMP Putative trypsin-like serine protease synganglion overexpressed (Fragment) OS=Rhipicephalus microplus OX=6941 PE=4 SV=1;tr|A0A224YQR7|A0A224YQR7_9ACAR Tick serine protease OS=Rhipicephalus zambeziensis OX=60191 PE=4 SV=1;tr|L	9	2	2	10.4	26.931
A0A6M2CMH0	Mannosyltransferase	tr|A0A6M2CMH0|A0A6M2CMH0_RHIMP;tr|A0A224YT99|A0A224YT99_9ACAR;tr|A0A131YIB8|A0A131YIB8_RHIAP;tr|A0A131XBS3|A0A131XBS3_9ACAR;tr|L7MES6|L7MES6_RHIPC;tr|L7MF47|L7MF47_RHIPC	tr|A0A6M2CMH0|A0A6M2CMH0_RHIMP Mannosyltransferase OS=Rhipicephalus microplus OX=6941 PE=3 SV=1;tr|A0A224YT99|A0A224YT99_9ACAR Mannosyltransferase OS=Rhipicephalus zambeziensis OX=60191 PE=3 SV=1;tr|A0A131YIB8|A0A131YIB8_RHIAP Mannosyltransferase OS=Rhipic	6	1	1	3.2	57.124
A0A131XBU4	Putative extracellular matrix glycoprotein laminin subunit beta (Fragment)	tr|A0A131XBU4|A0A131XBU4_9ACAR;tr|A0A1E1XN61|A0A1E1XN61_9ACAR	tr|A0A131XBU4|A0A131XBU4_9ACAR Putative extracellular matrix glycoprotein laminin subunit beta (Fragment) OS=Hyalomma excavatum OX=257692 PE=2 SV=1;tr|A0A1E1XN61|A0A1E1XN61_9ACAR Putative extracellular matrix glycoprotein laminin subunit beta (Fragment) OS	2	6	2	9.6	102.14
A0A131XCN2	Putative serpin	tr|A0A131XCN2|A0A131XCN2_9ACAR;tr|A0A0E9Y1N7|A0A0E9Y1N7_AMBAM;tr|A7UI25|A7UI25_AMBAM;tr|A0A023GN51|A0A023GN51_AMBTT;tr|A0A0K8RJV9|A0A0K8RJV9_IXORI;tr|Q06B73|Q06B73_IXORI;tr|Q06B75|Q06B75_IXORI;tr|G3MLE5|G3MLE5_AMBMU;tr|A0A023GN62|A0A023GN62_AMBTT;tr|G3MLS9|G3MLS9_AMBMU;tr|G3MJJ2|G3MJJ2_AMBMU;tr|A0A6G5A7H8|A0A6G5A7H8_RHIMP;tr|V9VL13|V9VL13_RHIMP;tr|A7UI24|A7UI24_AMBAM;tr|A0A023G8Z1|A0A023G8Z1_AMBT…	tr|A0A131XCN2|A0A131XCN2_9ACAR Putative serpin OS=Hyalomma excavatum OX=257692 PE=2 SV=1	39	3	2	10.7	43.034
A0A131XCV8	60S ribosomal protein L13a	tr|A0A131XCV8|A0A131XCV8_9ACAR	tr|A0A131XCV8|A0A131XCV8_9ACAR 60S ribosomal protein L13a OS=Hyalomma excavatum OX=257692 PE=2 SV=1	1	2	2	6.8	23.397
A0A131XDB6	Uncharacterized protein	tr|A0A131XDB6|A0A131XDB6_9ACAR;tr|A0A023FJ22|A0A023FJ22_AMBCJ;tr|A0A1E1XK15|A0A1E1XK15_9ACAR;tr|L7M4F6|L7M4F6_RHIPC;tr|A0A1E1X5W9|A0A1E1X5W9_9ACAR;tr|A0A224YDP9|A0A224YDP9_9ACAR;tr|A0A224YJA9|A0A224YJA9_9ACAR;tr|A0A131Z0B4|A0A131Z0B4_RHIAP	tr|A0A131XDB6|A0A131XDB6_9ACAR Uncharacterized protein OS=Hyalomma excavatum OX=257692 PE=2 SV=1;tr|A0A023FJ22|A0A023FJ22_AMBCJ Uncharacterized protein (Fragment) OS=Amblyomma cajennense OX=34607 PE=2 SV=1;tr|A0A1E1XK15|A0A1E1XK15_9ACAR Uncharacterized pro	8	2	2	3.9	71.07
A0A131XDR4	Putative hsp90 co-chaperone p23	tr|A0A131XDR4|A0A131XDR4_9ACAR	tr|A0A131XDR4|A0A131XDR4_9ACAR Putative hsp90 co-chaperone p23 OS=Hyalomma excavatum OX=257692 PE=2 SV=1	1	1	1	8.1	19.08
A0A131XDS2	Fructose-bisphosphatase	tr|A0A131XDS2|A0A131XDS2_9ACAR;tr|A0A6M2CQE3|A0A6M2CQE3_RHIMP;tr|A0A131YLU3|A0A131YLU3_RHIAP;tr|A0A6M2CKQ2|A0A6M2CKQ2_RHIMP;tr|A0A6G4ZWG7|A0A6G4ZWG7_RHIMP;tr|A0A224YYU9|A0A224YYU9_9ACAR;tr|A0A1E1XAU7|A0A1E1XAU7_9ACAR;tr|G3MQ19|G3MQ19_AMBMU;tr|A0A023GKX6|A0A023GKX6_AMBTT;tr|A0A023GIQ1|A0A023GIQ1_AMBTT;tr|F0JAB3|F0JAB3_AMBVA;tr|A0A023FVL3|A0A023FVL3_AMBPA;tr|A0A023FKS0|A0A023FKS0_AMBCJ;tr|A0A023FKC…	tr|A0A131XDS2|A0A131XDS2_9ACAR Fructose-bisphosphatase OS=Hyalomma excavatum OX=257692 PE=2 SV=1;tr|A0A6M2CQE3|A0A6M2CQE3_RHIMP Fructose-bisphosphatase (Fragment) OS=Rhipicephalus microplus OX=6941 PE=3 SV=1;tr|A0A131YLU3|A0A131YLU3_RHIAP Fructose-bisphosp	19	2	2	10.1	36.721
A0A224YRR9	Insulin-like growth factor 2 mRNA-binding protein 1	tr|A0A224YRR9|A0A224YRR9_9ACAR;tr|A0A131Z391|A0A131Z391_RHIAP;tr|A0A131XDT3|A0A131XDT3_9ACAR;tr|A0A023FWZ3|A0A023FWZ3_AMBPA;tr|A0A023FLB4|A0A023FLB4_AMBCJ;tr|A0A023GLL1|A0A023GLL1_AMBTT;tr|A0A1E1X7W7|A0A1E1X7W7_9ACAR;tr|A0A1E1XR92|A0A1E1XR92_9ACAR;tr|L7M2Y0|L7M2Y0_RHIPC	tr|A0A224YRR9|A0A224YRR9_9ACAR Insulin-like growth factor 2 mRNA-binding protein 1 OS=Rhipicephalus zambeziensis OX=60191 PE=3 SV=1;tr|A0A131Z391|A0A131Z391_RHIAP Insulin-like growth factor 2 mRNA-binding protein 1 OS=Rhipicephalus appendiculatus OX=34631	9	2	2	4.3	71.008
A0A6M2CKU9	Putative ribosome bioproteinsis protein	tr|A0A6M2CKU9|A0A6M2CKU9_RHIMP;tr|A0A6G5ABV4|A0A6G5ABV4_RHIMP;tr|A0A224Z3L7|A0A224Z3L7_9ACAR;tr|L7M1R8|L7M1R8_RHIPC;tr|A0A131Z7M4|A0A131Z7M4_RHIAP;tr|A0A131XEA3|A0A131XEA3_9ACAR;tr|G3MK27|G3MK27_AMBMU;tr|A0A1E1XV68|A0A1E1XV68_9ACAR;tr|A0A6P3D5M0|A0A6P3D5M0_IXOSC;tr|A0A1E1X5L5|A0A1E1X5L5_9ACAR;tr|A0A0C9R383|A0A0C9R383_AMBAM;tr|A0A023FVC0|A0A023FVC0_AMBPA;tr|A0A131Y003|A0A131Y003_IXORI;tr|A0A0K8RLD…	tr|A0A6M2CKU9|A0A6M2CKU9_RHIMP Putative ribosome bioproteinsis protein OS=Rhipicephalus microplus OX=6941 PE=3 SV=1;tr|A0A6G5ABV4|A0A6G5ABV4_RHIMP Nop domain-containing protein OS=Rhipicephalus microplus OX=6941 PE=3 SV=1;tr|A0A224Z3L7|A0A224Z3L7_9ACAR Rib	17	2	2	6.4	59.418
A0A131XEP6	Putative glucosidase i	tr|A0A131XEP6|A0A131XEP6_9ACAR	tr|A0A131XEP6|A0A131XEP6_9ACAR Putative glucosidase i OS=Hyalomma excavatum OX=257692 PE=2 SV=1	1	1	1	2	93.182
A0A131XEV0	Putative translation initiation factor 2c (Fragment)	tr|A0A131XEV0|A0A131XEV0_9ACAR;tr|A0A131ZBZ2|A0A131ZBZ2_RHIAP;tr|A0A2R5LPE6|A0A2R5LPE6_9ACAR;tr|L7MD00|L7MD00_RHIPC;tr|L7MK67|L7MK67_RHIPC;tr|L7MJW1|L7MJW1_RHIPC;tr|L7MHW4|L7MHW4_RHIPC;tr|A0A6P7VM36|A0A6P7VM36_IXOSC;tr|A0A6B0VHU6|A0A6B0VHU6_IXORI;tr|A0A4D5S347|A0A4D5S347_IXOSC;tr|A0A224YWZ9|A0A224YWZ9_9ACAR;tr|A0A023G7R7|A0A023G7R7_AMBTT;tr|A0A224YXY2|A0A224YXY2_9ACAR;tr|A0A224YPG5|A0A224YPG5_9AC…	tr|A0A131XEV0|A0A131XEV0_9ACAR Putative translation initiation factor 2c (Fragment) OS=Hyalomma excavatum OX=257692 PE=2 SV=1;tr|A0A131ZBZ2|A0A131ZBZ2_RHIAP Eukaryotic translation initiation factor 2C (Fragment) OS=Rhipicephalus appendiculatus OX=34631 PE=	33	2	2	3.5	111.2
A0A6G5A7T5	Putative er lumen protein retaining receptor	tr|A0A6G5A7T5|A0A6G5A7T5_RHIMP;tr|A0A131XEW1|A0A131XEW1_9ACAR;tr|A0A6M2CPV0|A0A6M2CPV0_RHIMP;tr|A0A6G4ZY39|A0A6G4ZY39_RHIMP;tr|A0A224YYE3|A0A224YYE3_9ACAR;tr|A0A131YZN3|A0A131YZN3_RHIAP;tr|L7M4E1|L7M4E1_RHIPC;tr|A0A224YSR3|A0A224YSR3_9ACAR;tr|A0A131Z0F2|A0A131Z0F2_RHIAP	tr|A0A6G5A7T5|A0A6G5A7T5_RHIMP Putative er lumen protein retaining receptor OS=Rhipicephalus microplus OX=6941 PE=3 SV=1;tr|A0A131XEW1|A0A131XEW1_9ACAR ER lumen protein-retaining receptor (Fragment) OS=Hyalomma excavatum OX=257692 PE=2 SV=1;tr|A0A6M2CPV0|A	9	1	1	8.5	22.842
A0A1Z5L3Z6	RB13-6 antigen (Fragment)	tr|A0A1Z5L3Z6|A0A1Z5L3Z6_ORNMO;tr|A0A2R5LFH7|A0A2R5LFH7_9ACAR;tr|A0A293MV08|A0A293MV08_ORNER;tr|A0A1Z5KVQ6|A0A1Z5KVQ6_ORNMO;tr|A0A131XF98|A0A131XF98_9ACAR	tr|A0A1Z5L3Z6|A0A1Z5L3Z6_ORNMO RB13-6 antigen (Fragment) OS=Ornithodoros moubata OX=6938 PE=4 SV=1;tr|A0A2R5LFH7|A0A2R5LFH7_9ACAR Eukaryotic translation initiation factor 3 subunit M OS=Ornithodoros turicata OX=34597 PE=3 SV=1;tr|A0A293MV08|A0A293MV08_ORNE	5	1	1	9.8	28.01
A0A131XFE0	Putative extracellular protein tem7	tr|A0A131XFE0|A0A131XFE0_9ACAR;tr|A0A224YPJ2|A0A224YPJ2_9ACAR;tr|L7M6P6|L7M6P6_RHIPC;tr|A0A131YTS8|A0A131YTS8_RHIAP	tr|A0A131XFE0|A0A131XFE0_9ACAR Putative extracellular protein tem7 OS=Hyalomma excavatum OX=257692 PE=2 SV=1;tr|A0A224YPJ2|A0A224YPJ2_9ACAR Plexin domain-containing protein OS=Rhipicephalus zambeziensis OX=60191 PE=4 SV=1;tr|L7M6P6|L7M6P6_RHIPC Putative ex	4	2	2	7	64.46
A0A131XFQ3	ESCRT-II complex subunit VPS25	tr|A0A131XFQ3|A0A131XFQ3_9ACAR	tr|A0A131XFQ3|A0A131XFQ3_9ACAR ESCRT-II complex subunit VPS25 OS=Hyalomma excavatum OX=257692 PE=2 SV=1	1	1	1	10.2	20.385
A0A131XG08	Tripeptidyl-peptidase 2	tr|A0A131XG08|A0A131XG08_9ACAR	tr|A0A131XG08|A0A131XG08_9ACAR Tripeptidyl-peptidase 2 OS=Hyalomma excavatum OX=257692 PE=2 SV=1	1	1	1	1.3	139.77
A0A131XG90	Putative glycine-rich cell wall structural protein	tr|A0A131XG90|A0A131XG90_9ACAR	tr|A0A131XG90|A0A131XG90_9ACAR Putative glycine-rich cell wall structural protein OS=Hyalomma excavatum OX=257692 PE=2 SV=1	1	1	1	10.4	18.257
A0A131XGE9	Putative cytochrome b5 domain-containing protein (Fragment)	tr|A0A131XGE9|A0A131XGE9_9ACAR	tr|A0A131XGE9|A0A131XGE9_9ACAR Putative cytochrome b5 domain-containing protein (Fragment) OS=Hyalomma excavatum OX=257692 PE=2 SV=1	1	1	1	5.9	32.028
A0A131Z9X2	Signal recognition particle subunit SRP72 (Fragment)	tr|A0A131Z9X2|A0A131Z9X2_RHIAP;tr|L7MA07|L7MA07_RHIPC;tr|A0A131XGM6|A0A131XGM6_9ACAR	tr|A0A131Z9X2|A0A131Z9X2_RHIAP Signal recognition particle subunit SRP72 (Fragment) OS=Rhipicephalus appendiculatus OX=34631 PE=4 SV=1;tr|L7MA07|L7MA07_RHIPC Signal recognition particle subunit SRP72 OS=Rhipicephalus pulchellus OX=72859 PE=2 SV=1;tr|A0A131	3	1	1	3.6	62.446
A0A131XGU9	AIR carboxylase	tr|A0A131XGU9|A0A131XGU9_9ACAR	tr|A0A131XGU9|A0A131XGU9_9ACAR AIR carboxylase OS=Hyalomma excavatum OX=257692 PE=2 SV=1	1	1	1	5	46.468
A0A6G5A0T0	Putative signal peptide peptidase	tr|A0A6G5A0T0|A0A6G5A0T0_RHIMP;tr|L7MHB8|L7MHB8_RHIPC;tr|A0A131XH53|A0A131XH53_9ACAR;tr|L7MAY0|L7MAY0_RHIPC;tr|A0A224Z4J9|A0A224Z4J9_9ACAR;tr|A0A131YP13|A0A131YP13_RHIAP	tr|A0A6G5A0T0|A0A6G5A0T0_RHIMP Putative signal peptide peptidase OS=Rhipicephalus microplus OX=6941 PE=3 SV=1;tr|L7MHB8|L7MHB8_RHIPC Putative conserved membrane protein (Fragment) OS=Rhipicephalus pulchellus OX=72859 PE=2 SV=1;tr|A0A131XH53|A0A131XH53_9ACA	6	1	1	6.2	27.032
A0A224YA99	Uncharacterized protein	tr|A0A224YA99|A0A224YA99_9ACAR;tr|A0A131YJ14|A0A131YJ14_RHIAP;tr|A0A131XH80|A0A131XH80_9ACAR;tr|B7PYA7|B7PYA7_IXOSC;tr|A0A6P3CXP1|A0A6P3CXP1_IXOSC;tr|L7M534|L7M534_RHIPC	tr|A0A224YA99|A0A224YA99_9ACAR Uncharacterized protein OS=Rhipicephalus zambeziensis OX=60191 PE=4 SV=1;tr|A0A131YJ14|A0A131YJ14_RHIAP Uncharacterized protein OS=Rhipicephalus appendiculatus OX=34631 PE=4 SV=1;tr|A0A131XH80|A0A131XH80_9ACAR Putative conser	6	2	2	12.2	30.697
A0A131XHF6	Dolichyl-diphosphooligosaccharide--protein glycosyltransferase subunit 2 (Fragment)	tr|A0A131XHF6|A0A131XHF6_9ACAR;tr|F0J933|F0J933_AMBVA;tr|A0A023GMX1|A0A023GMX1_AMBTT;tr|A0A224Z4M0|A0A224Z4M0_9ACAR;tr|L7MII0|L7MII0_RHIPC;tr|G3MM45|G3MM45_AMBMU;tr|A0A023GNM8|A0A023GNM8_AMBTT;tr|A0A023GLS6|A0A023GLS6_AMBTT	tr|A0A131XHF6|A0A131XHF6_9ACAR Dolichyl-diphosphooligosaccharide--protein glycosyltransferase subunit 2 (Fragment) OS=Hyalomma excavatum OX=257692 PE=2 SV=1	8	3	2	7.6	70.332
A0A131XII2	Putative amino acid transporter	tr|A0A131XII2|A0A131XII2_9ACAR	tr|A0A131XII2|A0A131XII2_9ACAR Putative amino acid transporter OS=Hyalomma excavatum OX=257692 PE=2 SV=1	1	2	2	4.3	66.075
A0A131XIQ2	Putative secreted protein (Fragment)	tr|A0A131XIQ2|A0A131XIQ2_9ACAR	tr|A0A131XIQ2|A0A131XIQ2_9ACAR Putative secreted protein (Fragment) OS=Hyalomma excavatum OX=257692 PE=2 SV=1	1	1	1	2.4	52.331
L7M1R6	Uncharacterized protein	tr|L7M1R6|L7M1R6_RHIPC;tr|A0A131XIR0|A0A131XIR0_9ACAR	tr|L7M1R6|L7M1R6_RHIPC Uncharacterized protein OS=Rhipicephalus pulchellus OX=72859 PE=2 SV=1;tr|A0A131XIR0|A0A131XIR0_9ACAR Putative structural constituent of cuticle (Fragment) OS=Hyalomma excavatum OX=257692 PE=2 SV=1	2	1	1	10.8	36.412
A0A131XIV8	Putative member of chemokine-like factor super family	tr|A0A131XIV8|A0A131XIV8_9ACAR	tr|A0A131XIV8|A0A131XIV8_9ACAR Putative member of chemokine-like factor super family OS=Hyalomma excavatum OX=257692 PE=2 SV=1	1	1	1	10.6	20.757
L7M7S5	Putative dihydropteridine reductase dhpr/qdpr	tr|L7M7S5|L7M7S5_RHIPC;tr|A0A224YL27|A0A224YL27_9ACAR;tr|A0A131YVZ8|A0A131YVZ8_RHIAP;tr|A0A131XJ29|A0A131XJ29_9ACAR	tr|L7M7S5|L7M7S5_RHIPC Putative dihydropteridine reductase dhpr/qdpr OS=Rhipicephalus pulchellus OX=72859 PE=2 SV=1;tr|A0A224YL27|A0A224YL27_9ACAR Dihydropteridine reductase dhpr/qdpr OS=Rhipicephalus zambeziensis OX=60191 PE=3 SV=1;tr|A0A131YVZ8|A0A131YVZ	4	1	1	6	24.901
A0A131XJB1	Putative secreted protein (Fragment)	tr|A0A131XJB1|A0A131XJB1_9ACAR;tr|E2J6X3|E2J6X3_9ACAR	tr|A0A131XJB1|A0A131XJB1_9ACAR Putative secreted protein (Fragment) OS=Hyalomma excavatum OX=257692 PE=2 SV=1;tr|E2J6X3|E2J6X3_9ACAR Putative secreted protein (Fragment) OS=Hyalomma rufipes OX=72862 PE=2 SV=1	2	1	1	13.4	12.668
A0A131XJD5	Putative heat shock-related protein	tr|A0A131XJD5|A0A131XJD5_9ACAR;tr|G3ML01|G3ML01_AMBMU;tr|A0A023GEW2|A0A023GEW2_AMBTT;tr|A0A023GFJ1|A0A023GFJ1_AMBTT;tr|A0A023GIM6|A0A023GIM6_AMBTT;tr|A0A023FTS8|A0A023FTS8_AMBPA;tr|A0A131XM70|A0A131XM70_9ACAR;tr|A0A131ZAI9|A0A131ZAI9_RHIAP;tr|A0A023GFF0|A0A023GFF0_AMBTT;tr|A0A023GA97|A0A023GA97_AMBTT;tr|L7LQX9|L7LQX9_RHIPC;tr|A0A6M2E4X2|A0A6M2E4X2_9ACAR;tr|A0A023FGB2|A0A023FGB2_AMBCJ;tr|A0A131XGT…	tr|A0A131XJD5|A0A131XJD5_9ACAR Putative heat shock-related protein OS=Hyalomma excavatum OX=257692 PE=2 SV=1;tr|G3ML01|G3ML01_AMBMU SHSP domain-containing protein OS=Amblyomma maculatum OX=34609 PE=2 SV=1;tr|A0A023GEW2|A0A023GEW2_AMBTT Putative alpha cryst	21	3	1	24	20.141
A0A131XJG4	Fructose-bisphosphate aldolase	tr|A0A131XJG4|A0A131XJG4_9ACAR;tr|A0A1Z5L7S1|A0A1Z5L7S1_ORNMO;tr|A0A147B845|A0A147B845_9ACAR;tr|A0A6P7W8Z3|A0A6P7W8Z3_IXOSC;tr|A0A286R6U7|A0A286R6U7_HAELO;tr|A0A0K8RK68|A0A0K8RK68_IXORI;tr|B7Q5H9|B7Q5H9_IXOSC;tr|A0A6P7WGR5|A0A6P7WGR5_IXOSC;tr|A0A293MT90|A0A293MT90_ORNER;tr|A0A286R6W4|A0A286R6W4_DERSI;tr|A0A1Z5LFF1|A0A1Z5LFF1_ORNMO;tr|A0A0K8RL54|A0A0K8RL54_IXORI;tr|A0A293LYZ5|A0A293LYZ5_ORNER;sp|P…	tr|A0A131XJG4|A0A131XJG4_9ACAR Fructose-bisphosphate aldolase OS=Hyalomma excavatum OX=257692 PE=2 SV=1;tr|A0A1Z5L7S1|A0A1Z5L7S1_ORNMO Fructose-bisphosphate aldolase (Fragment) OS=Ornithodoros moubata OX=6938 PE=3 SV=1;tr|A0A147B845|A0A147B845_9ACAR Fructo	16	4	2	15.7	39.824
A0A131XK31	Putative glycine-rich cell wall structural protein (Fragment)	tr|A0A131XK31|A0A131XK31_9ACAR	tr|A0A131XK31|A0A131XK31_9ACAR Putative glycine-rich cell wall structural protein (Fragment) OS=Hyalomma excavatum OX=257692 PE=2 SV=1	1	1	1	4	66.751
A0A6M2CVB3	60S ribosomal protein L13 (Fragment)	tr|A0A6M2CVB3|A0A6M2CVB3_RHIMP;tr|A0A131Z3H0|A0A131Z3H0_RHIAP;tr|A0A6M2D0P4|A0A6M2D0P4_RHIMP;tr|L7M3K2|L7M3K2_RHIPC;tr|A0A131XK77|A0A131XK77_9ACAR;tr|A0A224Z813|A0A224Z813_9ACAR;tr|A0A6G5A2N0|A0A6G5A2N0_RHIMP;tr|A0A6G5A1T8|A0A6G5A1T8_RHIMP;tr|B7QLY1|B7QLY1_IXOSC;tr|A0A6P7WBU7|A0A6P7WBU7_IXOSC;tr|A0A0K8RKW5|A0A0K8RKW5_IXORI;tr|A0A6M2CKU7|A0A6M2CKU7_RHIMP	tr|A0A6M2CVB3|A0A6M2CVB3_RHIMP 60S ribosomal protein L13 (Fragment) OS=Rhipicephalus microplus OX=6941 PE=3 SV=1;tr|A0A131Z3H0|A0A131Z3H0_RHIAP 60S ribosomal protein L13 OS=Rhipicephalus appendiculatus OX=34631 PE=3 SV=1;tr|A0A6M2D0P4|A0A6M2D0P4_RHIMP 60S	12	2	1	9.4	19.377
C6G1Y6	Zinc metalloprotease (Fragment)	tr|C6G1Y6|C6G1Y6_DERVA;tr|A0A6M2D580|A0A6M2D580_RHIMP;tr|G3MIQ5|G3MIQ5_AMBMU;tr|L7M3M3|L7M3M3_RHIPC;tr|A0A6G4ZVU9|A0A6G4ZVU9_RHIMP;tr|A0A131XKB4|A0A131XKB4_9ACAR;tr|A0A224Y1G3|A0A224Y1G3_9ACAR;tr|A0A131YLU7|A0A131YLU7_RHIAP;tr|L7MHL1|L7MHL1_RHIPC	tr|C6G1Y6|C6G1Y6_DERVA Zinc metalloprotease (Fragment) OS=Dermacentor variabilis OX=34621 PE=2 SV=1;tr|A0A6M2D580|A0A6M2D580_RHIMP Aminopeptidase (Fragment) OS=Rhipicephalus microplus OX=6941 PE=3 SV=1;tr|G3MIQ5|G3MIQ5_AMBMU Aminopeptidase (Fragment) OS=Am	9	1	1	2	67.892
A0A6G4ZWB7	Putative cytochrome b5 (Fragment)	tr|A0A6G4ZWB7|A0A6G4ZWB7_RHIMP;tr|A0A131XL22|A0A131XL22_9ACAR;tr|A0A131YBR0|A0A131YBR0_RHIAP;tr|A0A224YMM2|A0A224YMM2_9ACAR;tr|A0A6M2CL72|A0A6M2CL72_RHIMP;tr|L7M2U5|L7M2U5_RHIPC;tr|A0A4D5S1W3|A0A4D5S1W3_IXOSC;tr|A0A6M2E4I3|A0A6M2E4I3_9ACAR;tr|V5GX45|V5GX45_IXORI;tr|Q6B864|Q6B864_9ACAR;tr|G3MMY1|G3MMY1_AMBMU;tr|B7QCB3|B7QCB3_IXOSC;tr|A0A6P3D1H6|A0A6P3D1H6_IXOSC;tr|A0A131Y614|A0A131Y614_IXORI;tr|A0…	tr|A0A6G4ZWB7|A0A6G4ZWB7_RHIMP Putative cytochrome b5 (Fragment) OS=Rhipicephalus microplus OX=6941 PE=3 SV=1;tr|A0A131XL22|A0A131XL22_9ACAR Putative cytochrome b5 OS=Hyalomma excavatum OX=257692 PE=2 SV=1;tr|A0A131YBR0|A0A131YBR0_RHIAP Cytochrome b5 OS=Rh	25	3	3	33.8	16.787
A0A131XL64	Putative hemoglobin-like flavoprotein (Fragment)	tr|A0A131XL64|A0A131XL64_9ACAR	tr|A0A131XL64|A0A131XL64_9ACAR Putative hemoglobin-like flavoprotein (Fragment) OS=Hyalomma excavatum OX=257692 PE=2 SV=1	1	1	1	13.5	18.109
A0A131XLC5	Nucleolar GTP-binding protein 1	tr|A0A131XLC5|A0A131XLC5_9ACAR	tr|A0A131XLC5|A0A131XLC5_9ACAR Nucleolar GTP-binding protein 1 OS=Hyalomma excavatum OX=257692 PE=2 SV=1	1	2	2	4.1	73.14
A0A131XLE6	Sodium/potassium-transporting ATPase subunit alpha (Fragment)	tr|A0A131XLE6|A0A131XLE6_9ACAR;tr|A0A1Z5LG80|A0A1Z5LG80_ORNMO;tr|A0A2R5LB15|A0A2R5LB15_9ACAR;tr|A0A0C9SE86|A0A0C9SE86_AMBAM;tr|A0A6M2CK23|A0A6M2CK23_RHIMP	tr|A0A131XLE6|A0A131XLE6_9ACAR Sodium/potassium-transporting ATPase subunit alpha (Fragment) OS=Hyalomma excavatum OX=257692 PE=2 SV=1	5	37	0	44.6	114.28
A0A6M2D1M4	Putative collagen alpha chain type iv (Fragment)	tr|A0A6M2D1M4|A0A6M2D1M4_RHIMP;tr|A0A224YVZ3|A0A224YVZ3_9ACAR;tr|A0A131YZ30|A0A131YZ30_RHIAP;tr|L7MF28|L7MF28_RHIPC;tr|A0A131XLF4|A0A131XLF4_9ACAR;tr|A0A293M3C8|A0A293M3C8_ORNER;tr|A0A023FJY5|A0A023FJY5_AMBCJ;tr|V5I5J4|V5I5J4_IXORI;tr|V5HZ62|V5HZ62_IXORI;tr|A0A131XUN8|A0A131XUN8_IXORI;tr|A0A090XBP9|A0A090XBP9_IXORI;tr|A0A2R5L8Q3|A0A2R5L8Q3_9ACAR;tr|A0A023GPD3|A0A023GPD3_AMBTT;tr|A0A6P7WD49|A0A6P7…	tr|A0A6M2D1M4|A0A6M2D1M4_RHIMP Putative collagen alpha chain type iv (Fragment) OS=Rhipicephalus microplus OX=6941 PE=4 SV=1;tr|A0A224YVZ3|A0A224YVZ3_9ACAR Collagen type IV alpha OS=Rhipicephalus zambeziensis OX=60191 PE=4 SV=1;tr|A0A131YZ30|A0A131YZ30_RHI	16	2	2	6	56.096
A0A224YEL3	Reticulon-like protein	tr|A0A224YEL3|A0A224YEL3_9ACAR;tr|A0A131Z2K8|A0A131Z2K8_RHIAP;tr|A0A131XLH6|A0A131XLH6_9ACAR;tr|A0A023GG90|A0A023GG90_AMBTT;tr|A0A224YQ66|A0A224YQ66_9ACAR;tr|A0A131Z673|A0A131Z673_RHIAP;tr|A0A6G4ZZU9|A0A6G4ZZU9_RHIMP;tr|A0A6M2CRJ6|A0A6M2CRJ6_RHIMP;tr|L7MDM0|L7MDM0_RHIPC;tr|A0A224YEL5|A0A224YEL5_9ACAR;tr|A0A0C9SB95|A0A0C9SB95_AMBAM;tr|A0A1E1X2G6|A0A1E1X2G6_9ACAR;tr|A0A023FVM8|A0A023FVM8_AMBPA;tr|G…	tr|A0A224YEL3|A0A224YEL3_9ACAR Reticulon-like protein OS=Rhipicephalus zambeziensis OX=60191 PE=4 SV=1;tr|A0A131Z2K8|A0A131Z2K8_RHIAP Reticulon-like protein OS=Rhipicephalus appendiculatus OX=34631 PE=4 SV=1;tr|A0A131XLH6|A0A131XLH6_9ACAR Reticulon-like pr	16	3	0	14.8	24.901
A0A131XLI3	Putative glycine-rich cell wall structural protein 1.8 (Fragment)	tr|A0A131XLI3|A0A131XLI3_9ACAR	tr|A0A131XLI3|A0A131XLI3_9ACAR Putative glycine-rich cell wall structural protein 1.8 (Fragment) OS=Hyalomma excavatum OX=257692 PE=2 SV=1	1	3	3	5.4	82.486
A0A131XLM6	Putative alpha-macroglobulin posttranslational modification protein	tr|A0A131XLM6|A0A131XLM6_9ACAR	tr|A0A131XLM6|A0A131XLM6_9ACAR Putative alpha-macroglobulin posttranslational modification protein OS=Hyalomma excavatum OX=257692 PE=2 SV=1	1	2	2	6.2	52.591
A0A224Z9S7	Synaptic vesicle membrane protein vat 1	tr|A0A224Z9S7|A0A224Z9S7_9ACAR;tr|L7M5D0|L7M5D0_RHIPC;tr|L7LZT0|L7LZT0_RHIPC;tr|A0A131XLP1|A0A131XLP1_9ACAR;tr|A0A131YDT6|A0A131YDT6_RHIAP;tr|A0A224Z7I1|A0A224Z7I1_9ACAR;tr|A0A131YS22|A0A131YS22_RHIAP;tr|A0A1E1XE71|A0A1E1XE71_9ACAR;tr|A0A023GBN3|A0A023GBN3_AMBTT;tr|A0A023FV99|A0A023FV99_AMBPA;tr|A0A131XTI5|A0A131XTI5_IXORI;tr|A0A6P3D3F6|A0A6P3D3F6_IXOSC;tr|A0A131XZT3|A0A131XZT3_IXORI;tr|A0A0K8RCN…	tr|A0A224Z9S7|A0A224Z9S7_9ACAR Synaptic vesicle membrane protein vat 1 OS=Rhipicephalus zambeziensis OX=60191 PE=4 SV=1;tr|L7M5D0|L7M5D0_RHIPC Putative synaptic vesicle membrane protein vat-1 OS=Rhipicephalus pulchellus OX=72859 PE=2 SV=1;tr|L7LZT0|L7LZT0_	23	2	2	10.6	37.711
A0A224YT80	Anoctamin	tr|A0A224YT80|A0A224YT80_9ACAR;tr|A0A131XLP7|A0A131XLP7_9ACAR;tr|L7LWZ5|L7LWZ5_RHIPC;tr|A0A131YJQ0|A0A131YJQ0_RHIAP;tr|L7MJ11|L7MJ11_RHIPC	tr|A0A224YT80|A0A224YT80_9ACAR Anoctamin OS=Rhipicephalus zambeziensis OX=60191 PE=3 SV=1;tr|A0A131XLP7|A0A131XLP7_9ACAR Anoctamin (Fragment) OS=Hyalomma excavatum OX=257692 PE=2 SV=1;tr|L7LWZ5|L7LWZ5_RHIPC Anoctamin OS=Rhipicephalus pulchellus OX=72859 PE	5	1	1	2.3	94.173
A0A131XLV9	Putative alpha-macroglobulin (Fragment)	tr|A0A131XLV9|A0A131XLV9_9ACAR;tr|A0A6M2D3L9|A0A6M2D3L9_RHIMP;tr|A0A034WZ86|A0A034WZ86_RHIMP;tr|A0A023FLU0|A0A023FLU0_AMBCJ;tr|A0A1E1X3E1|A0A1E1X3E1_9ACAR;tr|A0A023GNI6|A0A023GNI6_AMBTT;tr|A0A023FNM2|A0A023FNM2_AMBCJ	tr|A0A131XLV9|A0A131XLV9_9ACAR Putative alpha-macroglobulin (Fragment) OS=Hyalomma excavatum OX=257692 PE=2 SV=1;tr|A0A6M2D3L9|A0A6M2D3L9_RHIMP Putative alpha-2-macroglobulin splice variant 1 (Fragment) OS=Rhipicephalus microplus OX=6941 PE=4 SV=1;tr|A0A03	7	4	1	4.6	167.91
E2J6X9	Ribosomal protein L15 (Fragment)	tr|E2J6X9|E2J6X9_9ACAR;tr|G3MML2|G3MML2_AMBMU;tr|A0A1E1XAF5|A0A1E1XAF5_9ACAR;tr|A0A131XLY4|A0A131XLY4_9ACAR	tr|E2J6X9|E2J6X9_9ACAR Ribosomal protein L15 (Fragment) OS=Hyalomma rufipes OX=72862 PE=2 SV=1;tr|G3MML2|G3MML2_AMBMU Ribosomal protein L15 OS=Amblyomma maculatum OX=34609 PE=2 SV=1;tr|A0A1E1XAF5|A0A1E1XAF5_9ACAR Ribosomal protein L15 OS=Amblyomma aureolat	4	3	1	16.3	23.412
A0A131YLR4	Oxysterol binding protein	tr|A0A131YLR4|A0A131YLR4_RHIAP;tr|A0A131YMR2|A0A131YMR2_RHIAP;tr|A0A131XM13|A0A131XM13_9ACAR;tr|A0A1E1X395|A0A1E1X395_9ACAR;tr|A0A4D5RTY7|A0A4D5RTY7_IXOSC;tr|A0A6B0VGC0|A0A6B0VGC0_IXORI;tr|A0A6P7V5F0|A0A6P7V5F0_IXOSC;tr|A0A6P7UW94|A0A6P7UW94_IXOSC;tr|A0A6B0VHS7|A0A6B0VHS7_IXORI;tr|V5HN83|V5HN83_IXORI;tr|A0A6P7UW99|A0A6P7UW99_IXOSC;tr|A0A131XKE0|A0A131XKE0_9ACAR;tr|A0A6P7UWB9|A0A6P7UWB9_IXOSC;tr|A…	tr|A0A131YLR4|A0A131YLR4_RHIAP Oxysterol binding protein OS=Rhipicephalus appendiculatus OX=34631 PE=4 SV=1;tr|A0A131YMR2|A0A131YMR2_RHIAP Oxysterol binding protein OS=Rhipicephalus appendiculatus OX=34631 PE=4 SV=1;tr|A0A131XM13|A0A131XM13_9ACAR Putative	17	2	2	3.6	109.39
A0A131XM62	Putative ml domain protein	tr|A0A131XM62|A0A131XM62_9ACAR	tr|A0A131XM62|A0A131XM62_9ACAR Putative ml domain protein OS=Hyalomma excavatum OX=257692 PE=2 SV=1	1	1	1	7.7	20.253
A0A131XM65	60S acidic ribosomal protein P0	tr|A0A131XM65|A0A131XM65_9ACAR;tr|S5FVY5|S5FVY5_RHIMP;tr|A0A0C5PNS0|A0A0C5PNS0_RHISA;tr|A0A224YGD4|A0A224YGD4_9ACAR;tr|L7MM43|L7MM43_RHIPC;tr|A0A0P0D331|A0A0P0D331_9ACAR;tr|A0A6G5A1U1|A0A6G5A1U1_RHIMP;tr|A0A023FKN1|A0A023FKN1_AMBCJ;tr|A0A0C5PTI6|A0A0C5PTI6_AMBCJ;tr|A0A023FIA8|A0A023FIA8_AMBCJ;tr|A0A0C9R2E6|A0A0C9R2E6_AMBAM;tr|A0A0C5Q1J9|A0A0C5Q1J9_DERNI;tr|A0A4D5S4L9|A0A4D5S4L9_IXOSC;tr|Q4PMB4|Q4…	tr|A0A131XM65|A0A131XM65_9ACAR 60S acidic ribosomal protein P0 OS=Hyalomma excavatum OX=257692 PE=2 SV=1;tr|S5FVY5|S5FVY5_RHIMP 60S acidic ribosomal protein P0 OS=Rhipicephalus microplus OX=6941 PE=2 SV=1;tr|A0A0C5PNS0|A0A0C5PNS0_RHISA 60S acidic ribosomal	37	7	7	40.6	34.74
A0A131XMI0	Putative alpha-tubulin suppressor (Fragment)	tr|A0A131XMI0|A0A131XMI0_9ACAR;tr|A0A6P7VM34|A0A6P7VM34_IXOSC;tr|A0A6P7W2V1|A0A6P7W2V1_IXOSC	tr|A0A131XMI0|A0A131XMI0_9ACAR Putative alpha-tubulin suppressor (Fragment) OS=Hyalomma excavatum OX=257692 PE=2 SV=1	3	4	1	9.4	67.841
A0A131XMJ2	60S ribosomal protein L7a	tr|A0A131XMJ2|A0A131XMJ2_9ACAR;tr|A0A131Z4G2|A0A131Z4G2_RHIAP;tr|A0A224YGE4|A0A224YGE4_9ACAR;tr|A0A6G5A231|A0A6G5A231_RHIMP;tr|A0A023GH18|A0A023GH18_AMBTT;tr|A0A023FKK6|A0A023FKK6_AMBCJ;tr|A0A023GH63|A0A023GH63_AMBTT;tr|Q6B8A4|Q6B8A4_9ACAR;tr|Q4PMB6|Q4PMB6_IXOSC;tr|G3MKE7|G3MKE7_AMBMU;tr|A0A6P7WDD6|A0A6P7WDD6_IXOSC;tr|A0A6G4ZZN2|A0A6G4ZZN2_RHIMP;tr|A0A6M2CQ78|A0A6M2CQ78_RHIMP;tr|F0J969|F0J969_AMB…	tr|A0A131XMJ2|A0A131XMJ2_9ACAR 60S ribosomal protein L7a OS=Hyalomma excavatum OX=257692 PE=2 SV=1;tr|A0A131Z4G2|A0A131Z4G2_RHIAP 60S ribosomal protein L7a OS=Rhipicephalus appendiculatus OX=34631 PE=3 SV=1;tr|A0A224YGE4|A0A224YGE4_9ACAR 60S ribosomal prot	25	5	2	20.1	30.813
A0A131Z6T6	40S ribosomal protein S24 (Fragment)	tr|A0A131Z6T6|A0A131Z6T6_RHIAP;tr|Q4U334|Q4U334_DERVA;tr|A0A131XMW7|A0A131XMW7_9ACAR;tr|V5HWY0|V5HWY0_IXORI;tr|V5HGA0|V5HGA0_IXORI;tr|A0A6P7VQP9|A0A6P7VQP9_IXOSC;tr|A0A0K8RJX1|A0A0K8RJX1_IXORI;tr|A0A023FTB9|A0A023FTB9_AMBPA;tr|A0A131Y9P0|A0A131Y9P0_IXORI;tr|A0A023FHL8|A0A023FHL8_AMBCJ;tr|A0A023FFA4|A0A023FFA4_AMBCJ;tr|A0A1E1XUI5|A0A1E1XUI5_9ACAR;tr|A0A1Z5L1T7|A0A1Z5L1T7_ORNMO;tr|V5HRP5|V5HRP5_IXO…	tr|A0A131Z6T6|A0A131Z6T6_RHIAP 40S ribosomal protein S24 (Fragment) OS=Rhipicephalus appendiculatus OX=34631 PE=3 SV=1;tr|Q4U334|Q4U334_DERVA 40S ribosomal protein S24 OS=Dermacentor variabilis OX=34621 PE=2 SV=1;tr|A0A131XMW7|A0A131XMW7_9ACAR 40S ribosoma	20	2	2	19.8	18.59
A0A131XNK4	V-type proton ATPase subunit a	tr|A0A131XNK4|A0A131XNK4_9ACAR	tr|A0A131XNK4|A0A131XNK4_9ACAR V-type proton ATPase subunit a OS=Hyalomma excavatum OX=257692 PE=2 SV=1	1	1	1	2.5	95.538
A0A6G4ZZG7	Putative large subunit ribosomal protein l3e (Fragment)	tr|A0A6G4ZZG7|A0A6G4ZZG7_RHIMP;tr|A0A131XNS0|A0A131XNS0_9ACAR;tr|A0A224Z2T5|A0A224Z2T5_9ACAR;tr|A0A131YH03|A0A131YH03_RHIAP;tr|A0A6M2CMU9|A0A6M2CMU9_RHIMP;tr|A0A6G5A1K9|A0A6G5A1K9_RHIMP;tr|A0A224YSF4|A0A224YSF4_9ACAR;tr|A0A224YR69|A0A224YR69_9ACAR	tr|A0A6G4ZZG7|A0A6G4ZZG7_RHIMP Putative large subunit ribosomal protein l3e (Fragment) OS=Rhipicephalus microplus OX=6941 PE=3 SV=1;tr|A0A131XNS0|A0A131XNS0_9ACAR Putative ribosomal protein l3 OS=Hyalomma excavatum OX=257692 PE=2 SV=1;tr|A0A224Z2T5|A0A224Z	8	9	3	27.5	43.999
A0A131XNY6	Putative hemolectin (Fragment)	tr|A0A131XNY6|A0A131XNY6_9ACAR	tr|A0A131XNY6|A0A131XNY6_9ACAR Putative hemolectin (Fragment) OS=Hyalomma excavatum OX=257692 PE=2 SV=1	1	16	8	29.7	75.286
A0A131XP77	Signal sequence receptor subunit delta (Fragment)	tr|A0A131XP77|A0A131XP77_9ACAR	tr|A0A131XP77|A0A131XP77_9ACAR Signal sequence receptor subunit delta (Fragment) OS=Hyalomma excavatum OX=257692 PE=2 SV=1	1	1	1	9.1	20.752
A0A131XPE0	Isocitrate dehydrogenase [NADP]	tr|A0A131XPE0|A0A131XPE0_9ACAR;tr|A0A090XAE8|A0A090XAE8_IXORI;tr|A0A1E1XBK8|A0A1E1XBK8_9ACAR;tr|A0A147B7W2|A0A147B7W2_9ACAR;tr|B7PFJ2|B7PFJ2_IXOSC;tr|A0A6P3D5A0|A0A6P3D5A0_IXOSC;tr|A0A0K8R4R6|A0A0K8R4R6_IXORI;tr|G3MPQ5|G3MPQ5_AMBMU;tr|A0A6M2CIX7|A0A6M2CIX7_RHIMP;tr|A0A023GMS0|A0A023GMS0_AMBTT;tr|A0A023FIG7|A0A023FIG7_AMBCJ;tr|A0A023FZE4|A0A023FZE4_AMBPA;tr|A0A023FMC1|A0A023FMC1_AMBCJ;tr|L7M8V5|L7…	tr|A0A131XPE0|A0A131XPE0_9ACAR Isocitrate dehydrogenase [NADP] OS=Hyalomma excavatum OX=257692 PE=2 SV=1;tr|A0A090XAE8|A0A090XAE8_IXORI Putative nadp-dependent isocitrate dehydrogenase OS=Ixodes ricinus OX=34613 PE=2 SV=1;tr|A0A1E1XBK8|A0A1E1XBK8_9ACAR Iso	19	2	1	8	46.304
A0A131XPI1	Putative alpha-macroglobulin posttranslational modification protein	tr|A0A131XPI1|A0A131XPI1_9ACAR	tr|A0A131XPI1|A0A131XPI1_9ACAR Putative alpha-macroglobulin posttranslational modification protein OS=Hyalomma excavatum OX=257692 PE=2 SV=1	1	1	1	2.7	51.174
A0A131XPK1	Putative actin-binding cytoskeleton protein filamin (Fragment)	tr|A0A131XPK1|A0A131XPK1_9ACAR;tr|A0A6G4ZUZ5|A0A6G4ZUZ5_RHIMP;tr|L7MIU4|L7MIU4_RHIPC;tr|A0A131YV23|A0A131YV23_RHIAP;tr|A0A224YT82|A0A224YT82_9ACAR;tr|A0A6P7VEI4|A0A6P7VEI4_IXOSC;tr|A0A2R5LGM2|A0A2R5LGM2_9ACAR;tr|V5IGC7|V5IGC7_IXORI;tr|A0A131YWN9|A0A131YWN9_RHIAP;tr|A0A1E1X3M8|A0A1E1X3M8_9ACAR;tr|A0A023GME5|A0A023GME5_AMBTT;tr|A0A023FMG5|A0A023FMG5_AMBCJ;tr|L7LX42|L7LX42_RHIPC;tr|A0A293M3M7|A0A293…	tr|A0A131XPK1|A0A131XPK1_9ACAR Putative actin-binding cytoskeleton protein filamin (Fragment) OS=Hyalomma excavatum OX=257692 PE=2 SV=1	20	3	3	2.6	238.85
A0A131XPP2	Putative 60s acidic ribosomal protein p1 (Fragment)	tr|A0A131XPP2|A0A131XPP2_9ACAR;tr|E2J6W4|E2J6W4_9ACAR;tr|B7PQC5|B7PQC5_IXOSC;tr|A0A6M2CS10|A0A6M2CS10_RHIMP;tr|A0A131Y769|A0A131Y769_IXORI;tr|V5HZT0|V5HZT0_IXORI;tr|A0A023FWD9|A0A023FWD9_AMBPA;tr|A0A023FF11|A0A023FF11_AMBCJ;tr|A0A1E1X197|A0A1E1X197_9ACAR;tr|A0A1E1XUE9|A0A1E1XUE9_9ACAR;tr|A0A6M2E4W4|A0A6M2E4W4_9ACAR;tr|A0A023FG71|A0A023FG71_AMBCJ;tr|A0A0C9RS06|A0A0C9RS06_AMBAM;tr|A0A023GH26|A0A023…	tr|A0A131XPP2|A0A131XPP2_9ACAR Putative 60s acidic ribosomal protein p1 (Fragment) OS=Hyalomma excavatum OX=257692 PE=2 SV=1;tr|E2J6W4|E2J6W4_9ACAR 60S acidic ribosomal protein P1 (Fragment) OS=Hyalomma rufipes OX=72862 PE=2 SV=1;tr|B7PQC5|B7PQC5_IXOSC 60S	18	2	1	41	12.359
A0A131XQJ9	Putative conserved plasma membrane protein	tr|A0A131XQJ9|A0A131XQJ9_9ACAR;tr|A0A6M2D1Z2|A0A6M2D1Z2_RHIMP;tr|A0A6G5ADG2|A0A6G5ADG2_RHIMP;tr|A0A224YX31|A0A224YX31_9ACAR;tr|A0A131Z4U6|A0A131Z4U6_RHIAP	tr|A0A131XQJ9|A0A131XQJ9_9ACAR Putative conserved plasma membrane protein OS=Hyalomma excavatum OX=257692 PE=2 SV=1;tr|A0A6M2D1Z2|A0A6M2D1Z2_RHIMP Putative conserved plasma membrane protein OS=Rhipicephalus microplus OX=6941 PE=3 SV=1;tr|A0A6G5ADG2|A0A6G5A	5	2	2	12.3	29.024
A0A131XQL4	60S ribosomal protein L5	tr|A0A131XQL4|A0A131XQL4_9ACAR;tr|B7PFS8|B7PFS8_IXOSC;tr|A0A6P3D4J0|A0A6P3D4J0_IXOSC;tr|A0A4D5S444|A0A4D5S444_IXOSC;tr|G3MKI7|G3MKI7_AMBMU;tr|A0A1E1XA62|A0A1E1XA62_9ACAR;tr|A0A023FYI4|A0A023FYI4_AMBPA;tr|A0A023FL09|A0A023FL09_AMBCJ;tr|A0A023FJK3|A0A023FJK3_AMBCJ;tr|A0A023FX54|A0A023FX54_AMBPA;tr|F0J8U8|F0J8U8_AMBVA;tr|A0A0C9S209|A0A0C9S209_AMBAM;tr|A0A6M2E5J0|A0A6M2E5J0_9ACAR	tr|A0A131XQL4|A0A131XQL4_9ACAR 60S ribosomal protein L5 OS=Hyalomma excavatum OX=257692 PE=2 SV=1;tr|B7PFS8|B7PFS8_IXOSC 60S ribosomal protein L5 OS=Ixodes scapularis OX=6945 GN=8052028 PE=3 SV=1;tr|A0A6P3D4J0|A0A6P3D4J0_IXOSC 60S ribosomal protein L5 OS=I	13	4	1	20.5	34.394
A0A131XQS6	BTB domain-containing protein	tr|A0A131XQS6|A0A131XQS6_9ACAR	tr|A0A131XQS6|A0A131XQS6_9ACAR BTB domain-containing protein OS=Hyalomma excavatum OX=257692 PE=2 SV=1	1	1	1	5	48.272
A0A131XQW3	60S acidic ribosomal protein P2	tr|A0A131XQW3|A0A131XQW3_9ACAR;tr|A0A1E1XVS4|A0A1E1XVS4_9ACAR;tr|A0A0C9RRZ5|A0A0C9RRZ5_AMBAM;tr|A0A023FDU6|A0A023FDU6_AMBCJ;tr|A0A023FCS2|A0A023FCS2_AMBCJ;tr|Q6B8B1|Q6B8B1_9ACAR;tr|Q4PMC0|Q4PMC0_IXOSC;tr|A0A6P7W4X9|A0A6P7W4X9_IXOSC;tr|A0A131YBK8|A0A131YBK8_IXORI;tr|A0A0K8RE06|A0A0K8RE06_IXORI;tr|A0A023FTI3|A0A023FTI3_AMBPA;tr|A0A023FGK6|A0A023FGK6_AMBCJ;tr|B2ZRT0|B2ZRT0_9ACAR;tr|B7Q4L8|B7Q4L8_IXO…	tr|A0A131XQW3|A0A131XQW3_9ACAR 60S acidic ribosomal protein P2 OS=Hyalomma excavatum OX=257692 PE=2 SV=1;tr|A0A1E1XVS4|A0A1E1XVS4_9ACAR 60S acidic ribosomal protein P2 OS=Amblyomma sculptum OX=1581419 PE=2 SV=1;tr|A0A0C9RRZ5|A0A0C9RRZ5_AMBAM 60S acidic rib	15	3	3	45.2	11.611
A0A131Z5S6	Elongation factor 2	tr|A0A131Z5S6|A0A131Z5S6_RHIAP;tr|A0A6M2CU73|A0A6M2CU73_RHIMP;tr|A0A131XQW9|A0A131XQW9_9ACAR;tr|A0A6G5A1Y0|A0A6G5A1Y0_RHIMP;tr|A0A224YVU2|A0A224YVU2_9ACAR;tr|A0A023FNE9|A0A023FNE9_AMBCJ;tr|A0A023FY35|A0A023FY35_AMBPA;tr|A0A1E1XHM1|A0A1E1XHM1_9ACAR;tr|A0A023FK32|A0A023FK32_AMBCJ;tr|A0A6P7US72|A0A6P7US72_IXOSC;tr|A0A131XQ15|A0A131XQ15_IXORI;tr|A0A0C9R3B3|A0A0C9R3B3_AMBAM;tr|A0A023FWQ0|A0A023FWQ0_AM…	tr|A0A131Z5S6|A0A131Z5S6_RHIAP Elongation factor 2 OS=Rhipicephalus appendiculatus OX=34631 PE=3 SV=1;tr|A0A6M2CU73|A0A6M2CU73_RHIMP Putative elongation factor 2 OS=Rhipicephalus microplus OX=6941 PE=3 SV=1;tr|A0A131XQW9|A0A131XQW9_9ACAR Putative elongatio	26	18	16	33.3	94.533
A0A224Z9V2	Vesicle-fusing ATPase	tr|A0A224Z9V2|A0A224Z9V2_9ACAR;tr|A0A131XRF9|A0A131XRF9_9ACAR;tr|A0A131YKF8|A0A131YKF8_RHIAP;tr|A0A6M2CMM4|A0A6M2CMM4_RHIMP;tr|A0A023FQ80|A0A023FQ80_AMBCJ;tr|A0A023FNE4|A0A023FNE4_AMBCJ;tr|A0A023G047|A0A023G047_AMBPA;tr|A0A1E1XEV8|A0A1E1XEV8_9ACAR;tr|G3MGL5|G3MGL5_AMBMU;tr|A0A1Z5KXK4|A0A1Z5KXK4_ORNMO;tr|A0A023GNT4|A0A023GNT4_AMBTT;tr|A0A1Z5LG64|A0A1Z5LG64_ORNMO;tr|A0A023GL84|A0A023GL84_AMBTT;tr|A…	tr|A0A224Z9V2|A0A224Z9V2_9ACAR Vesicle-fusing ATPase OS=Rhipicephalus zambeziensis OX=60191 PE=4 SV=1;tr|A0A131XRF9|A0A131XRF9_9ACAR Vesicle-fusing ATPase (Fragment) OS=Hyalomma excavatum OX=257692 PE=2 SV=1;tr|A0A131YKF8|A0A131YKF8_RHIAP Vesicle-fusing AT	26	8	8	17.7	89.144
A0A131Z2D8	CCT-beta	tr|A0A131Z2D8|A0A131Z2D8_RHIAP;tr|A0A131XRM0|A0A131XRM0_9ACAR;tr|A0A224Z7K5|A0A224Z7K5_9ACAR;tr|L7LSD2|L7LSD2_RHIPC;tr|A0A6G4ZZ40|A0A6G4ZZ40_RHIMP;tr|L7LWY6|L7LWY6_RHIPC;tr|A0A224Z9U6|A0A224Z9U6_9ACAR;tr|A0A023FKN9|A0A023FKN9_AMBCJ;tr|A0A023FXT9|A0A023FXT9_AMBPA;tr|A0A023GNQ8|A0A023GNQ8_AMBTT;tr|G3MM74|G3MM74_AMBMU;tr|A0A147B7C6|A0A147B7C6_9ACAR;tr|A0A131Y3E8|A0A131Y3E8_IXORI;tr|A0A4D5S0V1|A0A4D5…	tr|A0A131Z2D8|A0A131Z2D8_RHIAP CCT-beta OS=Rhipicephalus appendiculatus OX=34631 PE=3 SV=1;tr|A0A131XRM0|A0A131XRM0_9ACAR CCT-beta (Fragment) OS=Hyalomma excavatum OX=257692 PE=2 SV=1;tr|A0A224Z7K5|A0A224Z7K5_9ACAR CCT-beta (Fragment) OS=Rhipicephalus zamb	25	4	4	12.9	57.884
V5IKA5	Putative myosin-x (Fragment)	tr|V5IKA5|V5IKA5_IXORI;tr|A0A131Y174|A0A131Y174_IXORI;tr|A0A147BLW5|A0A147BLW5_IXORI;tr|B7P0V1|B7P0V1_IXOSC;tr|A0A6P7UE57|A0A6P7UE57_IXOSC	tr|V5IKA5|V5IKA5_IXORI Putative myosin-x (Fragment) OS=Ixodes ricinus OX=34613 PE=2 SV=1;tr|A0A131Y174|A0A131Y174_IXORI Putative myosin class i heavy chain (Fragment) OS=Ixodes ricinus OX=34613 PE=2 SV=1;tr|A0A147BLW5|A0A147BLW5_IXORI Putative myosin class	5	1	1	5.5	35.282
V5I2M9	Tyrosine-protein kinase (Fragment)	tr|V5I2M9|V5I2M9_IXORI;tr|A0A131Y2M5|A0A131Y2M5_IXORI;tr|A0A6P7W0C8|A0A6P7W0C8_IXOSC;tr|B7PVH4|B7PVH4_IXOSC;tr|A0A1E1XIK6|A0A1E1XIK6_9ACAR;tr|A0A293LD54|A0A293LD54_ORNER;tr|A0A2R5LEF1|A0A2R5LEF1_9ACAR;tr|A0A293M6R3|A0A293M6R3_ORNER	tr|V5I2M9|V5I2M9_IXORI Tyrosine-protein kinase (Fragment) OS=Ixodes ricinus OX=34613 PE=2 SV=1;tr|A0A131Y2M5|A0A131Y2M5_IXORI Tyrosine-protein kinase (Fragment) OS=Ixodes ricinus OX=34613 PE=2 SV=1;tr|A0A6P7W0C8|A0A6P7W0C8_IXOSC Tyrosine-protein kinase OS=	8	3	3	9.3	60.774
A0A224YL20	Determination of adult lifespan	tr|A0A224YL20|A0A224YL20_9ACAR;tr|A0A131Y981|A0A131Y981_RHIAP;tr|L7MIS7|L7MIS7_RHIPC;tr|A0A6G4ZVU6|A0A6G4ZVU6_RHIMP;tr|A0A6M2D0R5|A0A6M2D0R5_RHIMP	tr|A0A224YL20|A0A224YL20_9ACAR Determination of adult lifespan OS=Rhipicephalus zambeziensis OX=60191 PE=4 SV=1;tr|A0A131Y981|A0A131Y981_RHIAP Determination of adult lifespan OS=Rhipicephalus appendiculatus OX=34631 PE=4 SV=1;tr|L7MIS7|L7MIS7_RHIPC Putativ	5	2	2	9.8	35.524
Q6B8D1	Putative salivary secreted peptide	tr|Q6B8D1|Q6B8D1_9ACAR;tr|Q4PM74|Q4PM74_IXOSC;tr|B7Q9K4|B7Q9K4_IXOSC;tr|A0A6P3D0S3|A0A6P3D0S3_IXOSC;tr|L7M967|L7M967_RHIPC;tr|C9W1R6|C9W1R6_RHISA;tr|A0A6G5A6G4|A0A6G5A6G4_RHIMP;tr|A0A6B0UGB4|A0A6B0UGB4_IXORI;tr|A0A224YDR2|A0A224YDR2_9ACAR;tr|A0A131YHC5|A0A131YHC5_RHIAP;tr|A0A293N3I6|A0A293N3I6_ORNER	tr|Q6B8D1|Q6B8D1_9ACAR Putative salivary secreted peptide OS=Ixodes pacificus OX=29930 PE=2 SV=1;tr|Q4PM74|Q4PM74_IXOSC Hematopoietic stem/progenitor cells protein-like OS=Ixodes scapularis OX=6945 PE=2 SV=1;tr|B7Q9K4|B7Q9K4_IXOSC CDGSH iron sulfur domain-	11	1	1	15.2	10.946
A0A224ZBY8	Vitellogenin 3	tr|A0A224ZBY8|A0A224ZBY8_9ACAR;tr|A0A131YI50|A0A131YI50_RHIAP;tr|A0A346JM07|A0A346JM07_HAEFA;tr|A0A023GP41|A0A023GP41_AMBTT	tr|A0A224ZBY8|A0A224ZBY8_9ACAR Vitellogenin 3 OS=Rhipicephalus zambeziensis OX=60191 PE=4 SV=1;tr|A0A131YI50|A0A131YI50_RHIAP Vitellogenin 3 OS=Rhipicephalus appendiculatus OX=34631 PE=4 SV=1	4	17	2	13.3	173.34
A0A131YI62	NAD(P)H oxidase (H(2)O(2)-forming)	tr|A0A131YI62|A0A131YI62_RHIAP;tr|A0A2I6EDJ7|A0A2I6EDJ7_RHIMP;tr|A0A6M2D1P9|A0A6M2D1P9_RHIMP;tr|A0A6P7VKZ6|A0A6P7VKZ6_IXOSC;tr|A0A6M2D5C7|A0A6M2D5C7_RHIMP;tr|A0A2R5LKD3|A0A2R5LKD3_9ACAR;tr|A0A1E1XGD3|A0A1E1XGD3_9ACAR	tr|A0A131YI62|A0A131YI62_RHIAP NAD(P)H oxidase (H(2)O(2)-forming) OS=Rhipicephalus appendiculatus OX=34631 PE=3 SV=1;tr|A0A2I6EDJ7|A0A2I6EDJ7_RHIMP NAD(P)H oxidase (H(2)O(2)-forming) OS=Rhipicephalus microplus OX=6941 GN=DuoxB PE=2 SV=1	7	9	9	7.6	186.35
A0A1E1X8Q1	Putative golgi apparatus protein cysteine-rich fibroblast growth factor receptor (Fragment)	tr|A0A1E1X8Q1|A0A1E1X8Q1_9ACAR;tr|L7MDN5|L7MDN5_RHIPC;tr|L7MF78|L7MF78_RHIPC;tr|A0A6M2CWH6|A0A6M2CWH6_RHIMP;tr|A0A131YIF7|A0A131YIF7_RHIAP;tr|A0A224YNU2|A0A224YNU2_9ACAR;tr|L7ME94|L7ME94_RHIPC;tr|A0A023GNL5|A0A023GNL5_AMBTT	tr|A0A1E1X8Q1|A0A1E1X8Q1_9ACAR Putative golgi apparatus protein cysteine-rich fibroblast growth factor receptor (Fragment) OS=Amblyomma aureolatum OX=187763 PE=2 SV=1;tr|L7MDN5|L7MDN5_RHIPC Putative golgi apparatus protein cysteine-rich fibroblast growth f	8	2	2	3	109.89
A0A6M2CP60	Dolichyl-diphosphooligosaccharide--protein glycosyltransferase subunit 1	tr|A0A6M2CP60|A0A6M2CP60_RHIMP;tr|A0A131YIZ5|A0A131YIZ5_RHIAP;tr|A0A6G5A0N3|A0A6G5A0N3_RHIMP;tr|A0A6G4ZYB3|A0A6G4ZYB3_RHIMP;tr|A0A224Z5H1|A0A224Z5H1_9ACAR;tr|A0A0C9RYB8|A0A0C9RYB8_AMBAM;tr|A0A1E1X980|A0A1E1X980_9ACAR	tr|A0A6M2CP60|A0A6M2CP60_RHIMP Dolichyl-diphosphooligosaccharide--protein glycosyltransferase subunit 1 OS=Rhipicephalus microplus OX=6941 PE=3 SV=1;tr|A0A131YIZ5|A0A131YIZ5_RHIAP Dolichyl-diphosphooligosaccharide--protein glycosyltransferase subunit 1 OS=	7	5	4	12	68.302
A0A131YJS1	TIL domain containing protein	tr|A0A131YJS1|A0A131YJS1_RHIAP;tr|A0A224YRF8|A0A224YRF8_9ACAR	tr|A0A131YJS1|A0A131YJS1_RHIAP TIL domain containing protein OS=Rhipicephalus appendiculatus OX=34631 PE=3 SV=1;tr|A0A224YRF8|A0A224YRF8_9ACAR TIL domain containing protein OS=Rhipicephalus zambeziensis OX=60191 PE=3 SV=1	2	15	15	6.6	441.99
A0A131YL94	Sodium/potassium-transporting ATPase subunit alpha	tr|A0A131YL94|A0A131YL94_RHIAP;tr|A0A224YZK0|A0A224YZK0_9ACAR;tr|A0A147BVM6|A0A147BVM6_IXORI;tr|A0A131XSK2|A0A131XSK2_IXORI;tr|V5HRY6|V5HRY6_IXORI;tr|A0A090X7U5|A0A090X7U5_IXORI;tr|A0A0K8RL87|A0A0K8RL87_IXORI;tr|A0A1Z5KY24|A0A1Z5KY24_ORNMO;tr|A0A6M2E8D5|A0A6M2E8D5_9ACAR;tr|A0A6B0V237|A0A6B0V237_IXORI	tr|A0A131YL94|A0A131YL94_RHIAP Sodium/potassium-transporting ATPase subunit alpha OS=Rhipicephalus appendiculatus OX=34631 PE=3 SV=1;tr|A0A224YZK0|A0A224YZK0_9ACAR Sodium/potassium-transporting ATPase subunit alpha OS=Rhipicephalus zambeziensis OX=60191 PE	10	41	0	48.4	114.4
A0A131YLK2	Microtubule associated complex	tr|A0A131YLK2|A0A131YLK2_RHIAP;tr|A0A6M2CIC9|A0A6M2CIC9_RHIMP;tr|L7LXU2|L7LXU2_RHIPC;tr|A0A1E1WXZ9|A0A1E1WXZ9_9ACAR;tr|A0A1E1X761|A0A1E1X761_9ACAR;tr|V5IFC3|V5IFC3_IXORI;tr|B7Q381|B7Q381_IXOSC;tr|A0A6P7UTS1|A0A6P7UTS1_IXOSC	tr|A0A131YLK2|A0A131YLK2_RHIAP Microtubule associated complex OS=Rhipicephalus appendiculatus OX=34631 PE=4 SV=1	8	12	1	3.5	495.34
A0A131YMN4	Fibrinogen-related domain containing protein	tr|A0A131YMN4|A0A131YMN4_RHIAP;tr|B7S729|B7S729_RHISA;tr|F0J8I6|F0J8I6_AMBVA;tr|E2J6U5|E2J6U5_9ACAR;tr|A0A6G5A870|A0A6G5A870_RHIMP;tr|A0A6G5A760|A0A6G5A760_RHIMP;tr|A0A6M2D0W6|A0A6M2D0W6_RHIMP;tr|A0A6M2E5D2|A0A6M2E5D2_9ACAR;tr|A0A6M2D7Y1|A0A6M2D7Y1_RHIMP;tr|A0A131Z879|A0A131Z879_RHIAP;tr|A0A6M2CZB3|A0A6M2CZB3_RHIMP;tr|A0A6M2CZ22|A0A6M2CZ22_RHIMP;tr|G3MTV1|G3MTV1_AMBMU;tr|A0A6M2D443|A0A6M2D443_RHI…	tr|A0A131YMN4|A0A131YMN4_RHIAP Fibrinogen-related domain containing protein OS=Rhipicephalus appendiculatus OX=34631 PE=4 SV=1;tr|B7S729|B7S729_RHISA FREP A1 (Fragment) OS=Rhipicephalus sanguineus OX=34632 PE=2 SV=1;tr|F0J8I6|F0J8I6_AMBVA Ixoderin (Fragmen	14	2	2	11.4	32.193
A0A131YN02	Beta-glucuronidase	tr|A0A131YN02|A0A131YN02_RHIAP;tr|A0A6M2CHE0|A0A6M2CHE0_RHIMP	tr|A0A131YN02|A0A131YN02_RHIAP Beta-glucuronidase OS=Rhipicephalus appendiculatus OX=34631 PE=3 SV=1;tr|A0A6M2CHE0|A0A6M2CHE0_RHIMP Putative beta-galactosidase/beta-glucuronid (Fragment) OS=Rhipicephalus microplus OX=6941 PE=3 SV=1	2	2	2	4.5	72.461
A0A224Z393	UPF0577 protein KIAA1324-like	tr|A0A224Z393|A0A224Z393_9ACAR;tr|A0A224Z3E2|A0A224Z3E2_9ACAR;tr|A0A131YNH6|A0A131YNH6_RHIAP	tr|A0A224Z393|A0A224Z393_9ACAR UPF0577 protein KIAA1324-like OS=Rhipicephalus zambeziensis OX=60191 PE=3 SV=1;tr|A0A224Z3E2|A0A224Z3E2_9ACAR UPF0577 protein KIAA1324-like OS=Rhipicephalus zambeziensis OX=60191 PE=3 SV=1;tr|A0A131YNH6|A0A131YNH6_RHIAP Uncha	3	1	1	2.4	109.54
A0A131YP26	Chorion peroxidase like protein	tr|A0A131YP26|A0A131YP26_RHIAP	tr|A0A131YP26|A0A131YP26_RHIAP Chorion peroxidase like protein OS=Rhipicephalus appendiculatus OX=34631 PE=4 SV=1	1	26	1	45.7	90.256
A0A131YPI6	Large subunit ribosomal protein L4e	tr|A0A131YPI6|A0A131YPI6_RHIAP;tr|A0A6G5ADS2|A0A6G5ADS2_RHIMP;tr|A0A224Z3F9|A0A224Z3F9_9ACAR;tr|A0A131XR05|A0A131XR05_9ACAR;tr|A0A023FJS3|A0A023FJS3_AMBCJ;tr|A0A0C9RV84|A0A0C9RV84_AMBAM;tr|A0A023FK19|A0A023FK19_AMBCJ;tr|A0A023FTB1|A0A023FTB1_AMBPA;tr|A0A023GM69|A0A023GM69_AMBTT;tr|G3MHF7|G3MHF7_AMBMU;tr|A0A023GK63|A0A023GK63_AMBTT;tr|A0A023FLF0|A0A023FLF0_AMBCJ;tr|A0A023FZ13|A0A023FZ13_AMBPA;tr|A…	tr|A0A131YPI6|A0A131YPI6_RHIAP Large subunit ribosomal protein L4e OS=Rhipicephalus appendiculatus OX=34631 PE=3 SV=1;tr|A0A6G5ADS2|A0A6G5ADS2_RHIMP Putative ribosomal protein OS=Rhipicephalus microplus OX=6941 PE=3 SV=1;tr|A0A224Z3F9|A0A224Z3F9_9ACAR Larg	24	8	8	23.2	47.774
A0A224YY47	EF-Hand domain-containing protein	tr|A0A224YY47|A0A224YY47_9ACAR;tr|A0A131YPL5|A0A131YPL5_RHIAP	tr|A0A224YY47|A0A224YY47_9ACAR EF-Hand domain-containing protein OS=Rhipicephalus zambeziensis OX=60191 PE=4 SV=1;tr|A0A131YPL5|A0A131YPL5_RHIAP EF hand domain-containing protein OS=Rhipicephalus appendiculatus OX=34631 PE=4 SV=1	2	1	1	7	27.325
A0A131YQT3	Uncharacterized protein	tr|A0A131YQT3|A0A131YQT3_RHIAP	tr|A0A131YQT3|A0A131YQT3_RHIAP Uncharacterized protein OS=Rhipicephalus appendiculatus OX=34631 PE=4 SV=1	1	2	1	11	36.352
A0A131YR43	Lectin, mannose-binding 1	tr|A0A131YR43|A0A131YR43_RHIAP;tr|A0A224Z0X9|A0A224Z0X9_9ACAR	tr|A0A131YR43|A0A131YR43_RHIAP Lectin, mannose-binding 1 OS=Rhipicephalus appendiculatus OX=34631 PE=4 SV=1;tr|A0A224Z0X9|A0A224Z0X9_9ACAR Lectin mannose-binding 1 OS=Rhipicephalus zambeziensis OX=60191 PE=4 SV=1	2	3	1	10.8	56.988
A0A131YR95	Amidase	tr|A0A131YR95|A0A131YR95_RHIAP	tr|A0A131YR95|A0A131YR95_RHIAP Amidase OS=Rhipicephalus appendiculatus OX=34631 PE=3 SV=1	1	1	1	4.1	58.18
A0A131YRQ6	Peroxinectin ixodes scapularis peroxinectin	tr|A0A131YRQ6|A0A131YRQ6_RHIAP;tr|A0A224YVM0|A0A224YVM0_9ACAR	tr|A0A131YRQ6|A0A131YRQ6_RHIAP Peroxinectin ixodes scapularis peroxinectin OS=Rhipicephalus appendiculatus OX=34631 PE=4 SV=1;tr|A0A224YVM0|A0A224YVM0_9ACAR Peroxinectin OS=Rhipicephalus zambeziensis OX=60191 PE=4 SV=1	2	7	3	10.7	89.465
A0A131YS77	KSR 2 misexpression suppressor	tr|A0A131YS77|A0A131YS77_RHIAP;tr|A0A224Z2Z6|A0A224Z2Z6_9ACAR;tr|A0A6G5AAK3|A0A6G5AAK3_RHIMP;tr|A0A6M2CR41|A0A6M2CR41_RHIMP;tr|A0A131XMP5|A0A131XMP5_9ACAR;tr|A0A6M2E8S5|A0A6M2E8S5_9ACAR;tr|K9JFP2|K9JFP2_HAELO;tr|F0J9Z9|F0J9Z9_AMBVA;tr|A0A023FSH0|A0A023FSH0_AMBCJ;tr|A0A023FPD5|A0A023FPD5_AMBCJ;tr|A0A023FW67|A0A023FW67_AMBPA;tr|A0A1E1XII2|A0A1E1XII2_9ACAR;tr|A0A6P3D201|A0A6P3D201_IXOSC;tr|A0A0K8RDN…	tr|A0A131YS77|A0A131YS77_RHIAP KSR 2 misexpression suppressor OS=Rhipicephalus appendiculatus OX=34631 PE=3 SV=1;tr|A0A224Z2Z6|A0A224Z2Z6_9ACAR KSR 2 misexpression suppressor OS=Rhipicephalus zambeziensis OX=60191 PE=3 SV=1;tr|A0A6G5AAK3|A0A6G5AAK3_RHIMP P	25	17	17	62.4	44.622
A0A224YSG5	60S ribosomal protein L5	tr|A0A224YSG5|A0A224YSG5_9ACAR;tr|A0A131YSJ8|A0A131YSJ8_RHIAP;tr|A0A6G4ZZK4|A0A6G4ZZK4_RHIMP;tr|A0A6G5A1U7|A0A6G5A1U7_RHIMP;tr|A0A090XC82|A0A090XC82_IXORI;tr|A0A131XPJ8|A0A131XPJ8_IXORI;tr|A0A0K8RNW8|A0A0K8RNW8_IXORI;tr|A0A1Z5L011|A0A1Z5L011_ORNMO;tr|A0A1Z5LGD1|A0A1Z5LGD1_ORNMO;tr|A0A2R5LAJ7|A0A2R5LAJ7_9ACAR	tr|A0A224YSG5|A0A224YSG5_9ACAR 60S ribosomal protein L5 OS=Rhipicephalus zambeziensis OX=60191 PE=3 SV=1;tr|A0A131YSJ8|A0A131YSJ8_RHIAP 60S ribosomal protein L5 OS=Rhipicephalus appendiculatus OX=34631 PE=3 SV=1;tr|A0A6G4ZZK4|A0A6G4ZZK4_RHIMP 60S ribosomal	10	4	1	18.1	34.441
A0A131YSR5	Vitellogenin B	tr|A0A131YSR5|A0A131YSR5_RHIAP;tr|A0A346JM08|A0A346JM08_HAEFA;tr|A0A6G5AD35|A0A6G5AD35_RHIMP;tr|B7PH02|B7PH02_IXOSC;tr|A0A131XXM6|A0A131XXM6_IXORI;tr|A0A1E1XRH2|A0A1E1XRH2_9ACAR;tr|A0A6P7WJD6|A0A6P7WJD6_IXOSC;tr|V5HMG5|V5HMG5_IXORI;tr|V5ICY8|V5ICY8_IXORI;tr|A0A6P7VUE0|A0A6P7VUE0_IXOSC	tr|A0A131YSR5|A0A131YSR5_RHIAP Vitellogenin B OS=Rhipicephalus appendiculatus OX=34631 PE=4 SV=1	10	23	1	11.3	353.15
A0A131YTF3	Amino acid transporter	tr|A0A131YTF3|A0A131YTF3_RHIAP;tr|A0A224Z901|A0A224Z901_9ACAR;tr|L7LZK2|L7LZK2_RHIPC;tr|L7LS92|L7LS92_RHIPC;tr|A0A131XDU0|A0A131XDU0_9ACAR;tr|L7LRN1|L7LRN1_RHIPC;tr|L7LWH4|L7LWH4_RHIPC;tr|A0A023GNN0|A0A023GNN0_AMBTT;tr|A0A023FJ54|A0A023FJ54_AMBCJ;tr|A0A1E1X3N7|A0A1E1X3N7_9ACAR;tr|A0A6P7VR57|A0A6P7VR57_IXOSC;tr|A0A2R5LN35|A0A2R5LN35_9ACAR;tr|A0A293LDN9|A0A293LDN9_ORNER;tr|V5HWY9|V5HWY9_IXORI;tr|A0…	tr|A0A131YTF3|A0A131YTF3_RHIAP Amino acid transporter OS=Rhipicephalus appendiculatus OX=34631 PE=3 SV=1;tr|A0A224Z901|A0A224Z901_9ACAR Amino acid transporter OS=Rhipicephalus zambeziensis OX=60191 PE=3 SV=1;tr|L7LZK2|L7LZK2_RHIPC Amino acid transporter OS	19	8	8	22.7	59.047
A0A6M2CKV3	40S ribosomal protein S18 (Fragment)	tr|A0A6M2CKV3|A0A6M2CKV3_RHIMP;tr|A0A6G5A0R0|A0A6G5A0R0_RHIMP;tr|A0A224Z1B9|A0A224Z1B9_9ACAR;tr|A0A131YUJ4|A0A131YUJ4_RHIAP	tr|A0A6M2CKV3|A0A6M2CKV3_RHIMP 40S ribosomal protein S18 (Fragment) OS=Rhipicephalus microplus OX=6941 PE=3 SV=1;tr|A0A6G5A0R0|A0A6G5A0R0_RHIMP 40S ribosomal protein S18 OS=Rhipicephalus microplus OX=6941 PE=3 SV=1;tr|A0A224Z1B9|A0A224Z1B9_9ACAR 40S riboso	4	1	1	10.3	13.648
A0A131YV69	Serine carboxypeptidase	tr|A0A131YV69|A0A131YV69_RHIAP	tr|A0A131YV69|A0A131YV69_RHIAP Serine carboxypeptidase OS=Rhipicephalus appendiculatus OX=34631 PE=3 SV=1	1	1	1	2.9	52.973
L7LSJ0	Putative fad-dependent sulfhydryl oxidase/quiescin	tr|L7LSJ0|L7LSJ0_RHIPC;tr|A0A6M2CT13|A0A6M2CT13_RHIMP;tr|A0A6M2CVZ3|A0A6M2CVZ3_RHIMP;tr|A0A131YVL5|A0A131YVL5_RHIAP;tr|L7LVI4|L7LVI4_RHIPC;tr|A0A1E1X3G4|A0A1E1X3G4_9ACAR;tr|A0A224YMT9|A0A224YMT9_9ACAR;tr|A0A023GD84|A0A023GD84_AMBTT	tr|L7LSJ0|L7LSJ0_RHIPC Putative fad-dependent sulfhydryl oxidase/quiescin OS=Rhipicephalus pulchellus OX=72859 PE=2 SV=1;tr|A0A6M2CT13|A0A6M2CT13_RHIMP Putative fad-dependent sulfhydryl oxidase/quiescin OS=Rhipicephalus microplus OX=6941 PE=4 SV=1;tr|A0A6M	8	2	2	17.2	20.818
V5IGY8	Putative amoeboid myosin i strongylocentrotus purpuratus (Fragment)	tr|V5IGY8|V5IGY8_IXORI;tr|A0A6M2D6R7|A0A6M2D6R7_RHIMP;tr|L7MIX7|L7MIX7_RHIPC;tr|A0A1E1XAC8|A0A1E1XAC8_9ACAR;tr|A0A147BQF0|A0A147BQF0_IXORI;tr|B7QF00|B7QF00_IXOSC;tr|A0A131ZB21|A0A131ZB21_RHIAP;tr|A0A6B0VHZ5|A0A6B0VHZ5_IXORI;tr|A0A224Z4W2|A0A224Z4W2_9ACAR;tr|A0A131YVN9|A0A131YVN9_RHIAP	tr|V5IGY8|V5IGY8_IXORI Putative amoeboid myosin i strongylocentrotus purpuratus (Fragment) OS=Ixodes ricinus OX=34613 PE=2 SV=1;tr|A0A6M2D6R7|A0A6M2D6R7_RHIMP Putative myosin class i heavy chain (Fragment) OS=Rhipicephalus microplus OX=6941 PE=3 SV=1;tr|L7	10	1	1	4.6	39.36
A0A224YRV4	Integrin beta	tr|A0A224YRV4|A0A224YRV4_9ACAR;tr|A0A131YVQ5|A0A131YVQ5_RHIAP;tr|L7LUC0|L7LUC0_RHIPC;tr|L7LTS3|L7LTS3_RHIPC;tr|V5I593|V5I593_IXORI;tr|A0A6G4ZV30|A0A6G4ZV30_RHIMP;tr|A0A6G5AAM7|A0A6G5AAM7_RHIMP;tr|A0A0K8RRG9|A0A0K8RRG9_IXORI;tr|B7PAK1|B7PAK1_IXOSC;tr|Q28898|Q28898_RABIT;tr|A0A5F9C3C4|A0A5F9C3C4_RABIT;sp|P05556|ITB1_HUMAN;tr|G1SK33|G1SK33_RABIT	tr|A0A224YRV4|A0A224YRV4_9ACAR Integrin beta OS=Rhipicephalus zambeziensis OX=60191 PE=3 SV=1;tr|A0A131YVQ5|A0A131YVQ5_RHIAP Integrin beta OS=Rhipicephalus appendiculatus OX=34631 PE=3 SV=1	13	17	0	28.7	89.735
A0A224YQJ0	Actin beta/gamma 1 (Fragment)	tr|A0A224YQJ0|A0A224YQJ0_9ACAR;tr|A0A1E1X2P2|A0A1E1X2P2_9ACAR;tr|A0A131YWR3|A0A131YWR3_RHIAP;tr|A0A224YSL8|A0A224YSL8_9ACAR;tr|L7LYV4|L7LYV4_RHIPC;tr|L7LW74|L7LW74_RHIPC	tr|A0A224YQJ0|A0A224YQJ0_9ACAR Actin beta/gamma 1 (Fragment) OS=Rhipicephalus zambeziensis OX=60191 PE=4 SV=1;tr|A0A1E1X2P2|A0A1E1X2P2_9ACAR Putative actin (Fragment) OS=Amblyomma aureolatum OX=187763 PE=2 SV=1;tr|A0A131YWR3|A0A131YWR3_RHIAP Actin beta/gam	6	1	1	1.7	79.801
A0A131YXW2	Endocytosis/signaling protein ehd1	tr|A0A131YXW2|A0A131YXW2_RHIAP;tr|A0A1D2AIH5|A0A1D2AIH5_ORNBR;tr|A0A1E1X6U2|A0A1E1X6U2_9ACAR	tr|A0A131YXW2|A0A131YXW2_RHIAP Endocytosis/signaling protein ehd1 OS=Rhipicephalus appendiculatus OX=34631 PE=4 SV=1	3	3	3	13.7	45.691
A0A131Z110	Dolichyl-diphosphooligosaccharide--protein glycosyltransferase subunit 2	tr|A0A131Z110|A0A131Z110_RHIAP	tr|A0A131Z110|A0A131Z110_RHIAP Dolichyl-diphosphooligosaccharide--protein glycosyltransferase subunit 2 OS=Rhipicephalus appendiculatus OX=34631 PE=3 SV=1	1	2	1	4.4	68.884
A0A131Z1M2	Dual oxidase maturation factor 1 (Dual oxidase activator 1) (Numb interacting protein) family protein	tr|A0A131Z1M2|A0A131Z1M2_RHIAP	tr|A0A131Z1M2|A0A131Z1M2_RHIAP Dual oxidase maturation factor 1 (Dual oxidase activator 1) (Numb interacting protein) family protein OS=Rhipicephalus appendiculatus OX=34631 PE=3 SV=1	1	2	2	11.1	49.413
A0A131Z258	Tick serine protease	tr|A0A131Z258|A0A131Z258_RHIAP;tr|A0A131Z3Z0|A0A131Z3Z0_RHIAP;tr|L7MK00|L7MK00_RHIPC;tr|A0A1E1WYA7|A0A1E1WYA7_9ACAR;tr|A0A2R5LPT8|A0A2R5LPT8_9ACAR;tr|A0A1E1XQP2|A0A1E1XQP2_9ACAR;tr|A0A1E1X966|A0A1E1X966_9ACAR;tr|L7MAW8|L7MAW8_RHIPC;tr|A0A023G4U6|A0A023G4U6_AMBTT;tr|A0A224YF46|A0A224YF46_9ACAR;tr|A0A224YF56|A0A224YF56_9ACAR	tr|A0A131Z258|A0A131Z258_RHIAP Tick serine protease OS=Rhipicephalus appendiculatus OX=34631 PE=4 SV=1;tr|A0A131Z3Z0|A0A131Z3Z0_RHIAP Tick serine protease OS=Rhipicephalus appendiculatus OX=34631 PE=4 SV=1;tr|L7MK00|L7MK00_RHIPC Putative tick serine protea	11	2	2	5.8	48.087
A0A6G4ZY47	Putative calnexin	tr|A0A6G4ZY47|A0A6G4ZY47_RHIMP;tr|A0A6M2D127|A0A6M2D127_RHIMP;tr|A0A224YSV3|A0A224YSV3_9ACAR;tr|A0A131Z2E3|A0A131Z2E3_RHIAP;tr|A0A6M2D9D8|A0A6M2D9D8_RHIMP	tr|A0A6G4ZY47|A0A6G4ZY47_RHIMP Putative calnexin OS=Rhipicephalus microplus OX=6941 PE=3 SV=1;tr|A0A6M2D127|A0A6M2D127_RHIMP Putative calnexin OS=Rhipicephalus microplus OX=6941 PE=3 SV=1;tr|A0A224YSV3|A0A224YSV3_9ACAR Calnexin OS=Rhipicephalus zambeziensi	5	2	2	4.8	61.552
L7MB04	Putative thiol-disulfide isomerase and thioredoxin	tr|L7MB04|L7MB04_RHIPC;tr|A0A224YMC0|A0A224YMC0_9ACAR;tr|A0A131Z3W3|A0A131Z3W3_RHIAP;tr|A0A147B925|A0A147B925_9ACAR;tr|A0A6G5A0S8|A0A6G5A0S8_RHIMP;tr|A0A1D2AJT7|A0A1D2AJT7_ORNBR;tr|A0A6G4ZYR4|A0A6G4ZYR4_RHIMP;tr|A0A023FJK2|A0A023FJK2_AMBCJ;tr|G3MLT3|G3MLT3_AMBMU;tr|A0A293LAT0|A0A293LAT0_ORNER;tr|A0A023GN83|A0A023GN83_AMBTT;tr|A0A023FZC8|A0A023FZC8_AMBPA;tr|A0A6M2CV67|A0A6M2CV67_RHIMP	tr|L7MB04|L7MB04_RHIPC Putative thiol-disulfide isomerase and thioredoxin OS=Rhipicephalus pulchellus OX=72859 PE=2 SV=1;tr|A0A224YMC0|A0A224YMC0_9ACAR Endoplasmic reticulum resident protein 44 OS=Rhipicephalus zambeziensis OX=60191 PE=4 SV=1;tr|A0A131Z3W3	13	2	2	10.3	46.113
A0A6G4ZY42	Heat shock protein 83 (Fragment)	tr|A0A6G4ZY42|A0A6G4ZY42_RHIMP;tr|A0A6M2CXY0|A0A6M2CXY0_RHIMP;tr|A0A224YPE0|A0A224YPE0_9ACAR;tr|A0A131Z4V8|A0A131Z4V8_RHIAP;tr|A0A6M2E286|A0A6M2E286_9ACAR;tr|A0A023GML3|A0A023GML3_AMBTT;tr|F0J987|F0J987_AMBVA;tr|A0A0C9SDH1|A0A0C9SDH1_AMBAM;tr|A0A023GP75|A0A023GP75_AMBTT;tr|A0A6G5A0B1|A0A6G5A0B1_RHIMP;tr|A0A023GNC7|A0A023GNC7_AMBTT;tr|A0A023FPT7|A0A023FPT7_AMBCJ;tr|A0A023FXZ4|A0A023FXZ4_AMBPA	tr|A0A6G4ZY42|A0A6G4ZY42_RHIMP Heat shock protein 83 (Fragment) OS=Rhipicephalus microplus OX=6941 PE=3 SV=1;tr|A0A6M2CXY0|A0A6M2CXY0_RHIMP Heat shock protein 83 OS=Rhipicephalus microplus OX=6941 PE=3 SV=1;tr|A0A224YPE0|A0A224YPE0_9ACAR Heat shock protein	13	3	3	8.9	61.19
L7MBL5	Putative amblyomma 40-33 family member	tr|L7MBL5|L7MBL5_RHIPC;tr|A0A131Z5F8|A0A131Z5F8_RHIAP	tr|L7MBL5|L7MBL5_RHIPC Putative amblyomma 40-33 family member OS=Rhipicephalus pulchellus OX=72859 PE=2 SV=1;tr|A0A131Z5F8|A0A131Z5F8_RHIAP Amblyomma 40 33 family member OS=Rhipicephalus appendiculatus OX=34631 PE=4 SV=1	2	1	1	5.7	27.205
A0A131Z678	TIL domain containing protein (Fragment)	tr|A0A131Z678|A0A131Z678_RHIAP;tr|L7ML76|L7ML76_RHIPC;tr|A0A6G4ZXJ2|A0A6G4ZXJ2_RHIMP;tr|A0A4D5RDM6|A0A4D5RDM6_IXOSC;tr|A0A6P7ULI3|A0A6P7ULI3_IXOSC	tr|A0A131Z678|A0A131Z678_RHIAP TIL domain containing protein (Fragment) OS=Rhipicephalus appendiculatus OX=34631 PE=3 SV=1	5	44	36	31.2	204.98
A0A224Z6S5	40S ribosomal protein S3a	tr|A0A224Z6S5|A0A224Z6S5_9ACAR;tr|A0A131Z790|A0A131Z790_RHIAP;tr|A0A6G4ZZQ0|A0A6G4ZZQ0_RHIMP;tr|A0A131XKE7|A0A131XKE7_9ACAR;tr|A0A0C9S283|A0A0C9S283_AMBAM;tr|A0A023FVZ2|A0A023FVZ2_AMBPA;tr|A0A6G4ZZR3|A0A6G4ZZR3_RHIMP;tr|A0A6G4ZZQ5|A0A6G4ZZQ5_RHIMP;tr|A0A6M2CJZ0|A0A6M2CJZ0_RHIMP;tr|A0A023GGG0|A0A023GGG0_AMBTT;tr|G3MSQ3|G3MSQ3_AMBMU;tr|A0A023GGE6|A0A023GGE6_AMBTT;tr|A0A023FK20|A0A023FK20_AMBCJ;tr|A…	tr|A0A224Z6S5|A0A224Z6S5_9ACAR 40S ribosomal protein S3a OS=Rhipicephalus zambeziensis OX=60191 PE=3 SV=1;tr|A0A131Z790|A0A131Z790_RHIAP 40S ribosomal protein S3a OS=Rhipicephalus appendiculatus OX=34631 PE=3 SV=1;tr|A0A6G4ZZQ0|A0A6G4ZZQ0_RHIMP Putative 40	29	4	4	19.6	30.105
A0A131ZCD0	Lipoprotein amino terminal region (Fragment)	tr|A0A131ZCD0|A0A131ZCD0_RHIAP	tr|A0A131ZCD0|A0A131ZCD0_RHIAP Lipoprotein amino terminal region (Fragment) OS=Rhipicephalus appendiculatus OX=34631 PE=4 SV=1	1	21	0	24.3	115.23
A0A131ZDX3	TIL domain containing protein (Fragment)	tr|A0A131ZDX3|A0A131ZDX3_RHIAP	tr|A0A131ZDX3|A0A131ZDX3_RHIAP TIL domain containing protein (Fragment) OS=Rhipicephalus appendiculatus OX=34631 PE=3 SV=1	1	36	35	20.7	246.42
A0A147BKS3	Putative secreted protein	tr|A0A147BKS3|A0A147BKS3_IXORI	tr|A0A147BKS3|A0A147BKS3_IXORI Putative secreted protein OS=Ixodes ricinus OX=34613 PE=4 SV=1	1	1	1	16.4	7.8011
A0A1E1WZ94	V-type proton ATPase subunit G	tr|A0A1E1WZ94|A0A1E1WZ94_9ACAR;tr|A0A0K8RDX3|A0A0K8RDX3_IXORI;tr|A0A6M2E5A8|A0A6M2E5A8_9ACAR;tr|A0A0C9SAB9|A0A0C9SAB9_AMBAM;tr|A0A023FU85|A0A023FU85_AMBPA;tr|A0A023FGM1|A0A023FGM1_AMBCJ;tr|A0A023FF25|A0A023FF25_AMBCJ;tr|L7M2D5|L7M2D5_RHIPC;tr|A0A6G5ACT3|A0A6G5ACT3_RHIMP;tr|A0A224Z566|A0A224Z566_9ACAR;tr|A0A131YFH4|A0A131YFH4_RHIAP;tr|A0A131XFA4|A0A131XFA4_9ACAR	tr|A0A1E1WZ94|A0A1E1WZ94_9ACAR V-type proton ATPase subunit G OS=Amblyomma aureolatum OX=187763 PE=2 SV=1;tr|A0A0K8RDX3|A0A0K8RDX3_IXORI V-type proton ATPase subunit G OS=Ixodes ricinus OX=34613 PE=2 SV=1;tr|A0A6M2E5A8|A0A6M2E5A8_9ACAR V-type proton ATPase	12	2	2	24.6	13.658
A0A1E1X8K7	CLIP domain-containing serine protease (Fragment)	tr|A0A1E1X8K7|A0A1E1X8K7_9ACAR	tr|A0A1E1X8K7|A0A1E1X8K7_9ACAR CLIP domain-containing serine protease (Fragment) OS=Amblyomma aureolatum OX=187763 PE=2 SV=1	1	3	1	9	45.969
A0A1E1XFE3	Putative extracellular matrix glycoprotein laminin subunit beta (Fragment)	tr|A0A1E1XFE3|A0A1E1XFE3_9ACAR	tr|A0A1E1XFE3|A0A1E1XFE3_9ACAR Putative extracellular matrix glycoprotein laminin subunit beta (Fragment) OS=Amblyomma aureolatum OX=187763 PE=2 SV=1	1	2	2	2.1	205.58
A0A1E1XM68	Protein tweety homolog (Fragment)	tr|A0A1E1XM68|A0A1E1XM68_9ACAR;tr|A0A023FC82|A0A023FC82_AMBCJ;tr|A0A023GHA9|A0A023GHA9_AMBTT	tr|A0A1E1XM68|A0A1E1XM68_9ACAR Protein tweety homolog (Fragment) OS=Amblyomma sculptum OX=1581419 PE=2 SV=1;tr|A0A023FC82|A0A023FC82_AMBCJ Protein tweety homolog (Fragment) OS=Amblyomma cajennense OX=34607 PE=2 SV=1;tr|A0A023GHA9|A0A023GHA9_AMBTT Protein t	3	2	1	6.8	48.912
A0A1E1XMC1	Poly [ADP-ribose] polymerase	tr|A0A1E1XMC1|A0A1E1XMC1_9ACAR;tr|A0A131XLK7|A0A131XLK7_9ACAR;tr|A0A224YW28|A0A224YW28_9ACAR;tr|A0A1E1XAI3|A0A1E1XAI3_9ACAR;tr|A0A224YW23|A0A224YW23_9ACAR;tr|A0A131YW69|A0A131YW69_RHIAP;tr|L7LX78|L7LX78_RHIPC	tr|A0A1E1XMC1|A0A1E1XMC1_9ACAR Poly [ADP-ribose] polymerase OS=Amblyomma sculptum OX=1581419 PE=2 SV=1;tr|A0A131XLK7|A0A131XLK7_9ACAR Poly [ADP-ribose] polymerase (Fragment) OS=Hyalomma excavatum OX=257692 PE=2 SV=1;tr|A0A224YW28|A0A224YW28_9ACAR Poly [ADP	7	2	2	2.2	105.5
A0A1E1XRG6	Signal recognition particle subunit SRP72	tr|A0A1E1XRG6|A0A1E1XRG6_9ACAR	tr|A0A1E1XRG6|A0A1E1XRG6_9ACAR Signal recognition particle subunit SRP72 OS=Amblyomma sculptum OX=1581419 PE=2 SV=1	1	1	1	3	74.194
A0A1E1XRK0	Putative na+/h+ exchange regulatory cofactor nhe-rf1 (Fragment)	tr|A0A1E1XRK0|A0A1E1XRK0_9ACAR;tr|A0A224Z4Z6|A0A224Z4Z6_9ACAR;tr|A0A6B0V6E0|A0A6B0V6E0_IXORI;tr|A0A6P7WI93|A0A6P7WI93_IXOSC;tr|A0A6P7UMM9|A0A6P7UMM9_IXOSC;tr|A0A4D5RSP5|A0A4D5RSP5_IXOSC	tr|A0A1E1XRK0|A0A1E1XRK0_9ACAR Putative na+/h+ exchange regulatory cofactor nhe-rf1 (Fragment) OS=Amblyomma sculptum OX=1581419 PE=2 SV=1;tr|A0A224Z4Z6|A0A224Z4Z6_9ACAR Na(+)/H(+) exchange regulatory cofactor NHE-RF1-like OS=Rhipicephalus zambeziensis OX=6	6	3	3	7.5	67.015
A0A1E1XSE6	60S ribosomal protein L34	tr|A0A1E1XSE6|A0A1E1XSE6_9ACAR	tr|A0A1E1XSE6|A0A1E1XSE6_9ACAR 60S ribosomal protein L34 OS=Amblyomma sculptum OX=1581419 PE=2 SV=1	1	1	1	6.7	13.593
A0A1K0GV16	Globin A1	tr|A0A1K0GV16|A0A1K0GV16_RABIT;tr|A0A5F9D756|A0A5F9D756_RABIT;tr|Q28698|Q28698_RABIT;tr|A0A140TAV6|A0A140TAV6_RABIT;tr|G1TPE2|G1TPE2_RABIT;tr|A0A5S8HV93|A0A5S8HV93_RABIT;tr|A0A5F9DPQ3|A0A5F9DPQ3_RABIT	tr|A0A1K0GV16|A0A1K0GV16_RABIT Globin A1 OS=Oryctolagus cuniculus OX=9986 GN=GLNA1 PE=3 SV=1;tr|A0A5F9D756|A0A5F9D756_RABIT Hemoglobin subunit gamma OS=Oryctolagus cuniculus OX=9986 PE=3 SV=1;tr|Q28698|Q28698_RABIT Deadenylyl-beta-globin (Fragment) OS=Oryc	7	6	2	52.4	16.141
A0A1Z5LBE6	Peroxinectin (Fragment)	tr|A0A1Z5LBE6|A0A1Z5LBE6_ORNMO	tr|A0A1Z5LBE6|A0A1Z5LBE6_ORNMO Peroxinectin (Fragment) OS=Ornithodoros moubata OX=6938 PE=4 SV=1	1	7	1	19.2	59.627
A0A1Z5LG45	60S ribosomal protein L7a (Fragment)	tr|A0A1Z5LG45|A0A1Z5LG45_ORNMO	tr|A0A1Z5LG45|A0A1Z5LG45_ORNMO 60S ribosomal protein L7a (Fragment) OS=Ornithodoros moubata OX=6938 PE=3 SV=1	1	4	1	21.9	31.021
A0A224YT13	Adipocyte plasma membrane-associated protein	tr|A0A224YT13|A0A224YT13_9ACAR;tr|A0A224YQU3|A0A224YQU3_9ACAR;tr|A0A224YMI7|A0A224YMI7_9ACAR;tr|A0A224YH02|A0A224YH02_9ACAR;tr|A0A224YGZ1|A0A224YGZ1_9ACAR	tr|A0A224YT13|A0A224YT13_9ACAR Adipocyte plasma membrane-associated protein OS=Rhipicephalus zambeziensis OX=60191 PE=3 SV=1;tr|A0A224YQU3|A0A224YQU3_9ACAR Adipocyte plasma membrane-associated protein OS=Rhipicephalus zambeziensis OX=60191 PE=3 SV=1;tr|A0A	5	1	1	5	45.118
A0A224YHD4	Amblyomma 40 33 family member	tr|A0A224YHD4|A0A224YHD4_9ACAR	tr|A0A224YHD4|A0A224YHD4_9ACAR Amblyomma 40 33 family member OS=Rhipicephalus zambeziensis OX=60191 PE=4 SV=1	1	1	1	8.1	27.214
A0A224YJA5	Catalase	tr|A0A224YJA5|A0A224YJA5_9ACAR;tr|A0A224YPR9|A0A224YPR9_9ACAR;tr|A0A224YJ98|A0A224YJ98_9ACAR;tr|L7M329|L7M329_RHIPC;tr|L7M7X5|L7M7X5_RHIPC;tr|A0A6M2CJC9|A0A6M2CJC9_RHIMP;tr|A0A2U8T6B2|A0A2U8T6B2_RHIMP;tr|A0A6G5AER9|A0A6G5AER9_RHIMP;tr|A0A131XJ28|A0A131XJ28_9ACAR;tr|A0A1E1X3H6|A0A1E1X3H6_9ACAR;tr|A0A023FN97|A0A023FN97_AMBCJ;tr|A0A2R5LCP2|A0A2R5LCP2_9ACAR;tr|G3MPE0|G3MPE0_AMBMU;tr|A0A0C9S258|A0A0C9…	tr|A0A224YJA5|A0A224YJA5_9ACAR Catalase OS=Rhipicephalus zambeziensis OX=60191 PE=3 SV=1;tr|A0A224YPR9|A0A224YPR9_9ACAR Catalase OS=Rhipicephalus zambeziensis OX=60191 PE=3 SV=1;tr|A0A224YJ98|A0A224YJ98_9ACAR Catalase OS=Rhipicephalus zambeziensis OX=60191	25	7	7	22.2	58.547
A0A224YJB7	Alpha-2-macroglobiln splicing variant 1	tr|A0A224YJB7|A0A224YJB7_9ACAR;tr|A0A131Z8W2|A0A131Z8W2_RHIAP;tr|A0A224YR27|A0A224YR27_9ACAR	tr|A0A224YJB7|A0A224YJB7_9ACAR Alpha-2-macroglobiln splicing variant 1 OS=Rhipicephalus zambeziensis OX=60191 PE=3 SV=1;tr|A0A131Z8W2|A0A131Z8W2_RHIAP Tick thioester protein (Fragment) OS=Rhipicephalus appendiculatus OX=34631 PE=3 SV=1	3	33	1	30.9	166.44
A0A224YJT0	Chorion peroxidase like protein	tr|A0A224YJT0|A0A224YJT0_9ACAR	tr|A0A224YJT0|A0A224YJT0_9ACAR Chorion peroxidase like protein OS=Rhipicephalus zambeziensis OX=60191 PE=4 SV=1	1	24	0	40.3	90.343
A0A224YSR0	Lipoprotein amino terminal region	tr|A0A224YSR0|A0A224YSR0_9ACAR	tr|A0A224YSR0|A0A224YSR0_9ACAR Lipoprotein amino terminal region OS=Rhipicephalus zambeziensis OX=60191 PE=4 SV=1	1	22	0	24.5	117.54
A0A224YUL1	Lipoprotein amino terminal region	tr|A0A224YUL1|A0A224YUL1_9ACAR;tr|A0A1E1XR06|A0A1E1XR06_9ACAR	tr|A0A224YUL1|A0A224YUL1_9ACAR Lipoprotein amino terminal region OS=Rhipicephalus zambeziensis OX=60191 PE=4 SV=1	2	52	1	35.1	177.65
A0A224YX25	Insulin receptor substrate 1	tr|A0A224YX25|A0A224YX25_9ACAR	tr|A0A224YX25|A0A224YX25_9ACAR Insulin receptor substrate 1 OS=Rhipicephalus zambeziensis OX=60191 PE=4 SV=1	1	1	1	4.4	32.629
A0A224YYX5	Microtubule associated complex	tr|A0A224YYX5|A0A224YYX5_9ACAR	tr|A0A224YYX5|A0A224YYX5_9ACAR Microtubule associated complex OS=Rhipicephalus zambeziensis OX=60191 PE=4 SV=1	1	13	2	3.9	495.86
A0A293N5E1	CN hydrolase domain-containing protein (Fragment)	tr|A0A293N5E1|A0A293N5E1_ORNER	tr|A0A293N5E1|A0A293N5E1_ORNER CN hydrolase domain-containing protein (Fragment) OS=Ornithodoros erraticus OX=265619 PE=4 SV=1	1	1	1	4.6	43.946
A0A2R5L9Y7	Moesin/ezrin/radixin homolog 1 (Fragment)	tr|A0A2R5L9Y7|A0A2R5L9Y7_9ACAR	tr|A0A2R5L9Y7|A0A2R5L9Y7_9ACAR Moesin/ezrin/radixin homolog 1 (Fragment) OS=Ornithodoros turicata OX=34597 PE=4 SV=1	1	1	1	2.4	50.343
A0A4D5RAX4	Putative secreted protein	tr|A0A4D5RAX4|A0A4D5RAX4_IXOSC	tr|A0A4D5RAX4|A0A4D5RAX4_IXOSC Putative secreted protein OS=Ixodes scapularis OX=6945 PE=4 SV=1	1	1	1	6.4	17.713
V5I2Y1	Rap-GAP domain-containing protein (Fragment)	tr|V5I2Y1|V5I2Y1_IXORI;tr|A0A4D5RXH4|A0A4D5RXH4_IXOSC	tr|V5I2Y1|V5I2Y1_IXORI Rap-GAP domain-containing protein (Fragment) OS=Ixodes ricinus OX=34613 PE=2 SV=1;tr|A0A4D5RXH4|A0A4D5RXH4_IXOSC Putative ral gtpase-activating protein subunit beta (Fragment) OS=Ixodes scapularis OX=6945 PE=4 SV=1	2	1	1	2.6	97.561
A0A5C0ZRA8	Vitellogenin-4 (Fragment)	tr|A0A5C0ZRA8|A0A5C0ZRA8_9ACAR;tr|Q17174|Q17174_RHIMP;tr|A0A034WTV5|A0A034WTV5_RHIMP;tr|B0F457|B0F457_RHIMP;tr|Q5EG54|Q5EG54_DERVA	tr|A0A5C0ZRA8|A0A5C0ZRA8_9ACAR Vitellogenin-4 (Fragment) OS=Rhipicephalus haemaphysaloides OX=237073 PE=2 SV=1;tr|Q17174|Q17174_RHIMP GP80 (Fragment) OS=Rhipicephalus microplus OX=6941 PE=2 SV=1;tr|A0A034WTV5|A0A034WTV5_RHIMP Putative vitellogenin 1 OS=Rhi	5	3	3	2.2	198.22
A0A5C0ZTD3	Vitellogenin-2	tr|A0A5C0ZTD3|A0A5C0ZTD3_9ACAR;tr|A0A023G980|A0A023G980_AMBTT;tr|A0A023GBP6|A0A023GBP6_AMBTT	tr|A0A5C0ZTD3|A0A5C0ZTD3_9ACAR Vitellogenin-2 OS=Rhipicephalus haemaphysaloides OX=237073 PE=2 SV=1	3	107	45	70.7	177.82
A0A5C0ZU70	Vitellogenin-1 (Fragment)	tr|A0A5C0ZU70|A0A5C0ZU70_9ACAR;tr|A0A224Z324|A0A224Z324_9ACAR	tr|A0A5C0ZU70|A0A5C0ZU70_9ACAR Vitellogenin-1 (Fragment) OS=Rhipicephalus haemaphysaloides OX=237073 PE=2 SV=1	2	58	27	58.7	145.21
A0A5F9DJP2	Catalase	tr|A0A5F9DJP2|A0A5F9DJP2_RABIT;tr|A0A5F9DJP6|A0A5F9DJP6_RABIT;tr|G1T6W7|G1T6W7_RABIT;tr|A0A5F9C2R4|A0A5F9C2R4_RABIT	tr|A0A5F9DJP2|A0A5F9DJP2_RABIT Catalase OS=Oryctolagus cuniculus OX=9986 GN=CAT PE=3 SV=1;tr|A0A5F9DJP6|A0A5F9DJP6_RABIT Catalase OS=Oryctolagus cuniculus OX=9986 GN=CAT PE=3 SV=1;tr|G1T6W7|G1T6W7_RABIT Catalase OS=Oryctolagus cuniculus OX=9986 GN=CAT PE=3	4	1	1	3.1	57.289
A0A5F9DHY5	SEC31 homolog A, COPII coat complex component	tr|A0A5F9DHY5|A0A5F9DHY5_RABIT;tr|A0A5F9CU02|A0A5F9CU02_RABIT;tr|G1T8D4|G1T8D4_RABIT;tr|A0A5F9D2C8|A0A5F9D2C8_RABIT;tr|A0A5F9CNN6|A0A5F9CNN6_RABIT;tr|A0A5F9CBB8|A0A5F9CBB8_RABIT;tr|U3KNE3|U3KNE3_RABIT	tr|A0A5F9DHY5|A0A5F9DHY5_RABIT SEC31 homolog A, COPII coat complex component OS=Oryctolagus cuniculus OX=9986 GN=SEC31A PE=3 SV=1;tr|A0A5F9CU02|A0A5F9CU02_RABIT SEC31 homolog A, COPII coat complex component OS=Oryctolagus cuniculus OX=9986 GN=SEC31A PE=3 S	7	1	1	1.1	124.61
A0A5F9CI24	Galectin 3 binding protein	tr|A0A5F9CI24|A0A5F9CI24_RABIT;tr|A0A5F9DBH7|A0A5F9DBH7_RABIT;tr|G1TFU9|G1TFU9_RABIT	tr|A0A5F9CI24|A0A5F9CI24_RABIT Galectin 3 binding protein OS=Oryctolagus cuniculus OX=9986 GN=LGALS3BP PE=4 SV=1;tr|A0A5F9DBH7|A0A5F9DBH7_RABIT Galectin 3 binding protein OS=Oryctolagus cuniculus OX=9986 GN=LGALS3BP PE=4 SV=1;tr|G1TFU9|G1TFU9_RABIT Galecti	3	1	1	5.9	41.163
A0A5F9CTM9	Uncharacterized protein	tr|A0A5F9CTM9|A0A5F9CTM9_RABIT;tr|G1U7K4|G1U7K4_RABIT	tr|A0A5F9CTM9|A0A5F9CTM9_RABIT Uncharacterized protein OS=Oryctolagus cuniculus OX=9986 PE=4 SV=1;tr|G1U7K4|G1U7K4_RABIT Uncharacterized protein OS=Oryctolagus cuniculus OX=9986 PE=4 SV=2	2	1	1	0.9	207.3
A0A5F9DBF0	G protein subunit alpha i1	tr|A0A5F9DBF0|A0A5F9DBF0_RABIT;tr|G1SEJ8|G1SEJ8_RABIT	tr|A0A5F9DBF0|A0A5F9DBF0_RABIT G protein subunit alpha i1 OS=Oryctolagus cuniculus OX=9986 GN=GNAI1 PE=4 SV=1;tr|G1SEJ8|G1SEJ8_RABIT G protein subunit alpha i1 OS=Oryctolagus cuniculus OX=9986 GN=GNAI1 PE=3 SV=2	2	2	1	18.2	16.676
G1TMN0	Histone H2A	tr|G1TMN0|G1TMN0_RABIT;tr|A0A5F9DN85|A0A5F9DN85_RABIT;tr|G1TUJ8|G1TUJ8_RABIT;tr|G1TXN5|G1TXN5_RABIT;tr|G1U2Q4|G1U2Q4_RABIT;tr|G1TGN3|G1TGN3_RABIT;tr|G1SVP6|G1SVP6_RABIT;tr|G1U2G1|G1U2G1_RABIT;tr|A0A5F9D8N0|A0A5F9D8N0_RABIT;tr|G1T0Z2|G1T0Z2_RABIT;tr|G1TE68|G1TE68_RABIT;tr|A0A5F9CKJ6|A0A5F9CKJ6_RABIT;tr|G1T7F6|G1T7F6_RABIT;tr|A0A131YWD3|A0A131YWD3_RHIAP;tr|A0A1Z5L7A8|A0A1Z5L7A8_ORNMO;tr|A0A023GER7|…	tr|G1TMN0|G1TMN0_RABIT Histone H2A OS=Oryctolagus cuniculus OX=9986 GN=H2AC7 PE=3 SV=1;tr|A0A5F9DN85|A0A5F9DN85_RABIT Histone H2A OS=Oryctolagus cuniculus OX=9986 PE=3 SV=1;tr|G1TUJ8|G1TUJ8_RABIT Histone H2A OS=Oryctolagus cuniculus OX=9986 PE=3 SV=1;tr|G1	62	3	2	43.8	14.135
A0A6B0UM84	Putative purinergic receptor p2x	tr|A0A6B0UM84|A0A6B0UM84_IXORI;tr|A0A6P7VJ53|A0A6P7VJ53_IXOSC;tr|A0A6P7V2Q0|A0A6P7V2Q0_IXOSC;tr|A0A6P7VCX8|A0A6P7VCX8_IXOSC;tr|A0A6P7UBR6|A0A6P7UBR6_IXOSC;tr|A0A6P7W0Y3|A0A6P7W0Y3_IXOSC;tr|A0A6P7UVK5|A0A6P7UVK5_IXOSC	tr|A0A6B0UM84|A0A6B0UM84_IXORI Putative purinergic receptor p2x OS=Ixodes ricinus OX=34613 PE=4 SV=1;tr|A0A6P7VJ53|A0A6P7VJ53_IXOSC P2X purinoceptor 7-like OS=Ixodes scapularis OX=6945 GN=LOC115323281 PE=4 SV=1;tr|A0A6P7V2Q0|A0A6P7V2Q0_IXOSC P2X purinocept	7	1	1	12.8	13.663
A0A6G4ZWF8	Glyceraldehyde-3-phosphate dehydrogenase (Fragment)	tr|A0A6G4ZWF8|A0A6G4ZWF8_RHIMP;tr|A0A6M2CKU4|A0A6M2CKU4_RHIMP	tr|A0A6G4ZWF8|A0A6G4ZWF8_RHIMP Glyceraldehyde-3-phosphate dehydrogenase (Fragment) OS=Rhipicephalus microplus OX=6941 PE=3 SV=1;tr|A0A6M2CKU4|A0A6M2CKU4_RHIMP Glyceraldehyde-3-phosphate dehydrogenase OS=Rhipicephalus microplus OX=6941 PE=3 SV=1	2	5	0	27.5	31.631
A0A6G5A1S1	60S ribosomal protein L17	tr|A0A6G5A1S1|A0A6G5A1S1_RHIMP;tr|A0A0K8RPW3|A0A0K8RPW3_IXORI;tr|A0A023FJ87|A0A023FJ87_AMBCJ;tr|A0A224Z7N1|A0A224Z7N1_9ACAR;tr|L7MJ32|L7MJ32_RHIPC;tr|G3MH05|G3MH05_AMBMU;tr|G3MH04|G3MH04_AMBMU;tr|A0A1E1XAT5|A0A1E1XAT5_9ACAR;tr|A0A6M2E4Y0|A0A6M2E4Y0_9ACAR;tr|A0A023G7D6|A0A023G7D6_AMBTT;tr|A0A023FFI6|A0A023FFI6_AMBCJ;tr|A0A023FXA1|A0A023FXA1_AMBPA;tr|A0A023GFF5|A0A023GFF5_AMBTT;tr|B7PP70|B7PP70_IXO…	tr|A0A6G5A1S1|A0A6G5A1S1_RHIMP 60S ribosomal protein L17 OS=Rhipicephalus microplus OX=6941 PE=3 SV=1;tr|A0A0K8RPW3|A0A0K8RPW3_IXORI 60S ribosomal protein L17 (Fragment) OS=Ixodes ricinus OX=34613 PE=2 SV=1;tr|A0A023FJ87|A0A023FJ87_AMBCJ 60S ribosomal prot	28	4	4	28.6	21.344
A0A6G5ACK4	Putative vitellogenin-1 (Fragment)	tr|A0A6G5ACK4|A0A6G5ACK4_RHIMP;tr|A0A6P7URU4|A0A6P7URU4_IXOSC;tr|B7Q406|B7Q406_IXOSC	tr|A0A6G5ACK4|A0A6G5ACK4_RHIMP Putative vitellogenin-1 (Fragment) OS=Rhipicephalus microplus OX=6941 PE=4 SV=1	3	30	1	23	158.11
A0A6G5AEV1	Uncharacterized protein	tr|A0A6G5AEV1|A0A6G5AEV1_RHIMP	tr|A0A6G5AEV1|A0A6G5AEV1_RHIMP Uncharacterized protein OS=Rhipicephalus microplus OX=6941 PE=4 SV=1	1	1	1	6.6	12.359
A0A6M2E4T0	Putative secreted protein	tr|A0A6M2E4T0|A0A6M2E4T0_9ACAR	tr|A0A6M2E4T0|A0A6M2E4T0_9ACAR Putative secreted protein OS=Amblyomma tuberculatum OX=48802 PE=4 SV=1	1	1	1	7.4	19.837
A0A6M2E5D4	Putative 60s ribosomal protein l7	tr|A0A6M2E5D4|A0A6M2E5D4_9ACAR;tr|A0A023FKL1|A0A023FKL1_AMBCJ;tr|A0A023FHX7|A0A023FHX7_AMBCJ;tr|A0A023FI67|A0A023FI67_AMBCJ;tr|A0A1E1XBA2|A0A1E1XBA2_9ACAR;tr|G3MMF0|G3MMF0_AMBMU;tr|A0A023GKD3|A0A023GKD3_AMBTT;tr|A0A6G5A203|A0A6G5A203_RHIMP;tr|A0A6G4ZZQ9|A0A6G4ZZQ9_RHIMP;tr|A0A023FZI7|A0A023FZI7_AMBPA;tr|A0A6M2CN21|A0A6M2CN21_RHIMP;tr|A0A6G4ZZW6|A0A6G4ZZW6_RHIMP;tr|A0A224Z3G8|A0A224Z3G8_9ACAR;tr|A…	tr|A0A6M2E5D4|A0A6M2E5D4_9ACAR Putative 60s ribosomal protein l7 OS=Amblyomma tuberculatum OX=48802 PE=3 SV=1;tr|A0A023FKL1|A0A023FKL1_AMBCJ Putative 60s ribosomal protein l7 OS=Amblyomma cajennense OX=34607 PE=2 SV=1;tr|A0A023FHX7|A0A023FHX7_AMBCJ Putativ	25	6	6	25.1	29.539
A0A6P7VBN2	uncharacterized protein K02A2.6-like	tr|A0A6P7VBN2|A0A6P7VBN2_IXOSC	tr|A0A6P7VBN2|A0A6P7VBN2_IXOSC uncharacterized protein K02A2.6-like OS=Ixodes scapularis OX=6945 GN=LOC115320956 PE=4 SV=1	1	1	1	6	34.95
A0A6P7VSH5	chorion peroxidase-like isoform X1	tr|A0A6P7VSH5|A0A6P7VSH5_IXOSC;tr|B7PUM7|B7PUM7_IXOSC;tr|A0A6P7WJA5|A0A6P7WJA5_IXOSC;tr|A0A6P7VJP1|A0A6P7VJP1_IXOSC;tr|V5GG88|V5GG88_IXORI	tr|A0A6P7VSH5|A0A6P7VSH5_IXOSC chorion peroxidase-like isoform X1 OS=Ixodes scapularis OX=6945 GN=LOC115323435 PE=4 SV=1;tr|B7PUM7|B7PUM7_IXOSC Peroxinectin, putative OS=Ixodes scapularis OX=6945 GN=8031604 PE=4 SV=1;tr|A0A6P7WJA5|A0A6P7WJA5_IXOSC chorion	5	8	2	16.4	74.19
A0A6P7VX66	uncharacterized protein LOC115327030	tr|A0A6P7VX66|A0A6P7VX66_IXOSC;tr|A0A6P7W1B4|A0A6P7W1B4_IXOSC	tr|A0A6P7VX66|A0A6P7VX66_IXOSC uncharacterized protein LOC115327030 OS=Ixodes scapularis OX=6945 GN=LOC115327030 PE=4 SV=1;tr|A0A6P7W1B4|A0A6P7W1B4_IXOSC uncharacterized protein LOC115329487 OS=Ixodes scapularis OX=6945 GN=LOC115329487 PE=4 SV=1	2	1	1	4.4	38.222
A0MVX0	Heme lipoprotein	tr|A0MVX0|A0MVX0_AMBAM	tr|A0MVX0|A0MVX0_AMBAM Heme lipoprotein OS=Amblyomma americanum OX=6943 PE=2 SV=2	1	10	1	6.5	177.04
B5ABL8	Hemelipoglycoprotein 2 (Fragment)	tr|B5ABL8|B5ABL8_DERVA	tr|B5ABL8|B5ABL8_DERVA Hemelipoglycoprotein 2 (Fragment) OS=Dermacentor variabilis OX=34621 PE=2 SV=1	1	19	4	14.4	170.8
B7P403	Type II transmembrane protein, putative	tr|B7P403|B7P403_IXOSC;tr|A0A6P7WB52|A0A6P7WB52_IXOSC	tr|B7P403|B7P403_IXOSC Type II transmembrane protein, putative OS=Ixodes scapularis OX=6945 GN=8024278 PE=3 SV=1;tr|A0A6P7WB52|A0A6P7WB52_IXOSC LOW QUALITY PROTEIN: teneurin-m OS=Ixodes scapularis OX=6945 GN=LOC8024278 PE=3 SV=1	2	8	5	4.2	319.6
G1TEM7	Annexin	tr|G1TEM7|G1TEM7_RABIT	tr|G1TEM7|G1TEM7_RABIT Annexin OS=Oryctolagus cuniculus OX=9986 GN=ANXA3 PE=3 SV=2	1	1	1	5.9	36.173
G1U6Z2	MOB kinase activator 3C	tr|G1U6Z2|G1U6Z2_RABIT	tr|G1U6Z2|G1U6Z2_RABIT MOB kinase activator 3C OS=Oryctolagus cuniculus OX=9986 GN=MOB3C PE=4 SV=2	1	1	1	5.1	25.608
G3MFY8	60S ribosomal protein L13 (Fragment)	tr|G3MFY8|G3MFY8_AMBMU;tr|A0A6P7WC33|A0A6P7WC33_IXOSC	tr|G3MFY8|G3MFY8_AMBMU 60S ribosomal protein L13 (Fragment) OS=Amblyomma maculatum OX=34609 PE=2 SV=1;tr|A0A6P7WC33|A0A6P7WC33_IXOSC Histone H2A OS=Ixodes scapularis OX=6945 GN=LOC115328920 PE=3 SV=1	2	2	0	12.6	28.752
G3MIH3	Uncharacterized protein (Fragment)	tr|G3MIH3|G3MIH3_AMBMU	tr|G3MIH3|G3MIH3_AMBMU Uncharacterized protein (Fragment) OS=Amblyomma maculatum OX=34609 PE=2 SV=1	1	1	1	4.2	38.977
L7LWI3	Putative lipoprotein amino terminal region	tr|L7LWI3|L7LWI3_RHIPC	tr|L7LWI3|L7LWI3_RHIPC Putative lipoprotein amino terminal region OS=Rhipicephalus pulchellus OX=72859 PE=2 SV=1	1	30	3	22.1	178.99
L7M2B3	Putative chorion peroxidase-like protein	tr|L7M2B3|L7M2B3_RHIPC	tr|L7M2B3|L7M2B3_RHIPC Putative chorion peroxidase-like protein OS=Rhipicephalus pulchellus OX=72859 PE=2 SV=1	1	26	1	44.5	90.333
L7M876	Putative tick serine protease	tr|L7M876|L7M876_RHIPC;tr|A0A224YEA0|A0A224YEA0_9ACAR;tr|A0A224YF38|A0A224YF38_9ACAR;tr|A0A131YQP5|A0A131YQP5_RHIAP;tr|A0A131Z7E0|A0A131Z7E0_RHIAP	tr|L7M876|L7M876_RHIPC Putative tick serine protease OS=Rhipicephalus pulchellus OX=72859 PE=2 SV=1;tr|A0A224YEA0|A0A224YEA0_9ACAR Factor D-like protein OS=Rhipicephalus zambeziensis OX=60191 PE=4 SV=1;tr|A0A224YF38|A0A224YF38_9ACAR Tick serine protease OS	5	19	0	47.9	44.897
L7M990	Putative secreted peptide	tr|L7M990|L7M990_RHIPC	tr|L7M990|L7M990_RHIPC Putative secreted peptide OS=Rhipicephalus pulchellus OX=72859 PE=2 SV=1	1	2	2	12.7	25.083
L7MGH0	CLIP domain-containing serine protease (Fragment)	tr|L7MGH0|L7MGH0_RHIPC;tr|A0A224YF36|A0A224YF36_9ACAR;tr|A0A6G5A758|A0A6G5A758_RHIMP;tr|A0A4P9D2E3|A0A4P9D2E3_HAEFA;tr|A0A131YRB4|A0A131YRB4_RHIAP;tr|V5IFJ2|V5IFJ2_IXORI;tr|B7PPZ6|B7PPZ6_IXOSC;tr|A0A6G5A8K5|A0A6G5A8K5_RHIMP;tr|A0A2R5LM72|A0A2R5LM72_9ACAR;tr|A0A6P7UT98|A0A6P7UT98_IXOSC	tr|L7MGH0|L7MGH0_RHIPC CLIP domain-containing serine protease (Fragment) OS=Rhipicephalus pulchellus OX=72859 PE=2 SV=1;tr|A0A224YF36|A0A224YF36_9ACAR Tick serine protease OS=Rhipicephalus zambeziensis OX=60191 PE=4 SV=1;tr|A0A6G5A758|A0A6G5A758_RHIMP CLIP	10	5	3	13.2	52.014
L7MMT8	Putative tick thioester protein (Fragment)	tr|L7MMT8|L7MMT8_RHIPC;tr|A0A224YHA0|A0A224YHA0_9ACAR;tr|A0A224YH92|A0A224YH92_9ACAR;tr|A0A131YU69|A0A131YU69_RHIAP;tr|L7MMY3|L7MMY3_RHIPC;tr|A0A034WXI1|A0A034WXI1_RHIMP	tr|L7MMT8|L7MMT8_RHIPC Putative tick thioester protein (Fragment) OS=Rhipicephalus pulchellus OX=72859 PE=2 SV=1;tr|A0A224YHA0|A0A224YHA0_9ACAR Alpha-2-macroglobulin splice variant 1 OS=Rhipicephalus zambeziensis OX=60191 PE=3 SV=1;tr|A0A224YH92|A0A224YH92	6	6	3	5.8	167.75
Q09JJ4	Putative secterory protein (Fragment)	tr|Q09JJ4|Q09JJ4_ARGMO	tr|Q09JJ4|Q09JJ4_ARGMO Putative secterory protein (Fragment) OS=Argas monolakensis OX=34602 PE=2 SV=1	1	1	1	8.8	26.41
Q19V51	Hemelipoglycoprotein	tr|Q19V51|Q19V51_DERVA;tr|Q2HZ27|Q2HZ27_DERVA	tr|Q19V51|Q19V51_DERVA Hemelipoglycoprotein OS=Dermacentor variabilis OX=34621 PE=2 SV=1	2	26	7	20.6	177.65
Q64K92	Calreticulin	tr|Q64K92|Q64K92_DERAL;tr|Q64K89|Q64K89_DERVA;tr|Q86G72|Q86G72_DERVA;tr|Q6WSP9|Q6WSP9_DERVA;tr|Q64K86|Q64K86_9ACAR;tr|A0A2H4FZI4|A0A2H4FZI4_9ACAR;tr|A0A2H4FWS4|A0A2H4FWS4_9ACAR;tr|A0A2H4FVT2|A0A2H4FVT2_9ACAR;tr|A0A2H4FVL2|A0A2H4FVL2_9ACAR;tr|Q64K90|Q64K90_9ACAR;tr|A0A2H4FVJ7|A0A2H4FVJ7_9ACAR;tr|A0A2H4FVS8|A0A2H4FVS8_9ACAR;tr|Q64K91|Q64K91_DERAN;tr|R4JI00|R4JI00_HYAAA;tr|R4JGR3|R4JGR3_HYAAA;tr|R4J…	tr|Q64K92|Q64K92_DERAL Calreticulin OS=Dermacentor albipictus OX=60249 PE=3 SV=1;tr|Q64K89|Q64K89_DERVA Calreticulin OS=Dermacentor variabilis OX=34621 PE=3 SV=1;tr|Q86G72|Q86G72_DERVA Calreticulin OS=Dermacentor variabilis OX=34621 PE=2 SV=1;tr|Q6WSP9|Q6W	21	5	0	20.2	47.56
Q8I7W8	Factor D-like protein	tr|Q8I7W8|Q8I7W8_DERAN	tr|Q8I7W8|Q8I7W8_DERAN Factor D-like protein OS=Dermacentor andersoni OX=34620 PE=2 SV=1	1	12	1	37.1	40.981
V5HQV7	Putative 40s ribosomal protein s12 mitochondrial (Fragment)	tr|V5HQV7|V5HQV7_IXORI	tr|V5HQV7|V5HQV7_IXORI Putative 40s ribosomal protein s12 mitochondrial (Fragment) OS=Ixodes ricinus OX=34613 PE=2 SV=1	1	1	1	7.3	18.178
