# Supplementary material for: Proteomic analysis of extracellular vesicles from tick hemolymph and uptake of extracellular vesicles by salivary glands and ovary cells
Source: Parasit Vectors. 2023 Apr 13;16:125. doi: 10.1186/s13071-023-05753-w (PMC10100430; doi:10.1186/s13071-023-05753-w)
Supplement: Supplementary file 8 — Additional file 8: Table S4. GO analysis of Rhipicephalus haemaphysaloides hemolymph-derived EVs for biological processes, cellular components and molecular functions. [file 13071_2023_5753_MOESM8_ESM.xlsx]

## Sheet: BP
Additional file 8: Table S4. GO analysis of R. haemaphysaloides hemolymph-derived EVs for biological processes, cellular components and molecular functions.
Level	GO_ID	Term	Type	Seqs_Num	Sequences
1	GO:0008150	biological_process	Biological Process	34	A0A131XM65,P60710,A0A6M2CRZ3,G1U9I8,G1TIS5,A0A224Z7D0,A0A131YWM0,A0A131YFQ8,A0A1E1X380,A0A5F9C2C1,A0A131YN02,A0A131ZBI6,L7M136,A0A0C9SBR5,A0A131YPI6,A0A1E1WYZ1,A0A1E1XUI0,E2J6X0,F0J8L8,G3MTE8,Q86G63,V5IJ43,A0A224Z2W7,A0A5F9CC91,A0A224Z438,A0A224YQ43,A0A0S1EUX7,G3MPJ3,A0A034WXL7,A0A131YI62,A0A131YP26,A0A224YM27,G1TMN0,A0A1E1XFE3
2	GO:0000003	reproduction	Biological Process	1	A0A131YP26
2	GO:0008152	metabolic process	Biological Process	22	P60710,G1U9I8,A0A131YWM0,A0A131YN02,A0A131ZBI6,L7M136,A0A0C9SBR5,A0A131YPI6,A0A1E1WYZ1,A0A1E1XUI0,E2J6X0,F0J8L8,G3MTE8,Q86G63,V5IJ43,A0A224Z2W7,A0A5F9CC91,A0A224Z438,A0A224YQ43,G1TIS5,A0A131YI62,A0A6M2CRZ3
2	GO:0002376	immune system process	Biological Process	3	G1U9I8,G1TIS5,A0A131YWM0
2	GO:0040007	growth	Biological Process	1	G1TIS5
2	GO:0008283	cell proliferation	Biological Process	2	G1TMN0,G1TIS5
2	GO:0009987	cellular process	Biological Process	25	P60710,G1TIS5,A0A224Z7D0,A0A5F9C2C1,A0A0C9SBR5,A0A131YPI6,A0A1E1WYZ1,A0A1E1XUI0,E2J6X0,F0J8L8,G3MTE8,Q86G63,V5IJ43,A0A224Z2W7,A0A224Z438,A0A224YQ43,A0A0S1EUX7,G3MPJ3,A0A224YM27,G1TMN0,G1U9I8,A0A131YFQ8,A0A1E1XFE3,A0A131YP26,A0A131YI62
2	GO:0022414	reproductive process	Biological Process	1	A0A131YP26
2	GO:0022610	biological adhesion	Biological Process	4	A0A131YFQ8,A0A1E1X380,A0A1E1XFE3,G1TIS5
2	GO:0023052	signaling	Biological Process	2	A0A5F9C2C1,G1TIS5
2	GO:0032501	multicellular organismal process	Biological Process	6	P60710,G1TIS5,A0A131YFQ8,A0A1E1XFE3,A0A131YP26,G1U9I8
2	GO:0032502	developmental process	Biological Process	6	P60710,G1TIS5,A0A131YFQ8,A0A1E1XFE3,A0A131YP26,G1U9I8
2	GO:0040011	locomotion	Biological Process	4	G1TIS5,A0A131YFQ8,A0A1E1XFE3,P60710
2	GO:0048518	positive regulation of biological process	Biological Process	3	G1U9I8,A0A131YWM0,G1TIS5
2	GO:0048519	negative regulation of biological process	Biological Process	4	G1TMN0,G1TIS5,G1U9I8,P60710
2	GO:0050789	regulation of biological process	Biological Process	8	P60710,G1U9I8,G1TIS5,A0A131YWM0,A0A5F9C2C1,G1TMN0,A0A131YFQ8,A0A1E1XFE3
2	GO:0050896	response to stimulus	Biological Process	8	G1U9I8,G1TIS5,A0A131YWM0,A0A5F9C2C1,A0A034WXL7,A0A131YI62,A0A131YP26,P60710
2	GO:0051179	localization	Biological Process	6	G1TIS5,A0A0S1EUX7,G3MPJ3,P60710,A0A131YFQ8,A0A1E1XFE3
2	GO:0051704	multi-organism process	Biological Process	1	A0A131YP26
2	GO:0065007	biological regulation	Biological Process	10	P60710,G1U9I8,G1TIS5,A0A131YWM0,A0A5F9C2C1,A0A0S1EUX7,G3MPJ3,G1TMN0,A0A131YFQ8,A0A1E1XFE3
2	GO:0071840	cellular component organization or biogenesis	Biological Process	6	A0A131XM65,A0A224Z7D0,P60710,A0A224YM27,G1TIS5,G1U9I8
3	GO:0019953	sexual reproduction	Biological Process	1	A0A131YP26
3	GO:0032504	multicellular organism reproduction	Biological Process	1	A0A131YP26
3	GO:0006807	nitrogen compound metabolic process	Biological Process	16	P60710,G1U9I8,A0A131YWM0,A0A0C9SBR5,A0A131YPI6,A0A1E1WYZ1,A0A1E1XUI0,E2J6X0,F0J8L8,G3MTE8,Q86G63,V5IJ43,A0A224Z2W7,A0A224Z438,A0A224YQ43,G1TIS5
3	GO:0009056	catabolic process	Biological Process	1	A0A224YQ43
3	GO:0009058	biosynthetic process	Biological Process	11	A0A0C9SBR5,A0A131YPI6,A0A1E1WYZ1,A0A1E1XUI0,E2J6X0,F0J8L8,G3MTE8,Q86G63,V5IJ43,A0A224Z2W7,A0A131YI62
3	GO:0009892	negative regulation of metabolic process	Biological Process	1	P60710
3	GO:0019222	regulation of metabolic process	Biological Process	1	P60710
3	GO:0044237	cellular metabolic process	Biological Process	16	P60710,A0A0C9SBR5,A0A131YPI6,A0A1E1WYZ1,A0A1E1XUI0,E2J6X0,F0J8L8,G3MTE8,Q86G63,V5IJ43,A0A224Z2W7,A0A224Z438,A0A224YQ43,G1TIS5,G1U9I8,A0A131YI62
3	GO:0044238	primary metabolic process	Biological Process	19	P60710,G1U9I8,A0A131YWM0,A0A131YN02,A0A131ZBI6,L7M136,A0A0C9SBR5,A0A131YPI6,A0A1E1WYZ1,A0A1E1XUI0,E2J6X0,F0J8L8,G3MTE8,Q86G63,V5IJ43,A0A224Z2W7,A0A5F9CC91,A0A224Z438,G1TIS5
3	GO:0071704	organic substance metabolic process	Biological Process	20	P60710,G1U9I8,A0A131YWM0,A0A131YN02,A0A131ZBI6,L7M136,A0A0C9SBR5,A0A131YPI6,A0A1E1WYZ1,A0A1E1XUI0,E2J6X0,F0J8L8,G3MTE8,Q86G63,V5IJ43,A0A224Z2W7,A0A5F9CC91,A0A224Z438,A0A224YQ43,G1TIS5
3	GO:0001776	leukocyte homeostasis	Biological Process	1	G1TIS5
3	GO:0002252	immune effector process	Biological Process	3	G1U9I8,A0A131YWM0,G1TIS5
3	GO:0002253	activation of immune response	Biological Process	2	G1U9I8,A0A131YWM0
3	GO:0002262	myeloid cell homeostasis	Biological Process	1	G1TIS5
3	GO:0002520	immune system development	Biological Process	1	G1TIS5
3	GO:0002682	regulation of immune system process	Biological Process	3	G1U9I8,G1TIS5,A0A131YWM0
3	GO:0002683	negative regulation of immune system process	Biological Process	1	G1TIS5
3	GO:0002684	positive regulation of immune system process	Biological Process	3	G1U9I8,A0A131YWM0,G1TIS5
3	GO:0006955	immune response	Biological Process	3	G1U9I8,A0A131YWM0,G1TIS5
3	GO:0045321	leukocyte activation	Biological Process	1	G1TIS5
3	GO:0050900	leukocyte migration	Biological Process	1	G1TIS5
3	GO:0048589	developmental growth	Biological Process	1	G1TIS5
3	GO:0008284	positive regulation of cell proliferation	Biological Process	1	G1TIS5
3	GO:0008285	negative regulation of cell proliferation	Biological Process	1	G1TMN0
3	GO:0042127	regulation of cell proliferation	Biological Process	2	G1TMN0,G1TIS5
3	GO:0070661	leukocyte proliferation	Biological Process	1	G1TIS5
3	GO:0001775	cell activation	Biological Process	1	G1TIS5
3	GO:0007165	signal transduction	Biological Process	2	G1TIS5,A0A5F9C2C1
3	GO:0006928	movement of cell or subcellular component	Biological Process	4	G1TIS5,A0A131YFQ8,A0A1E1XFE3,P60710
3	GO:0007049	cell cycle	Biological Process	2	P60710,G1TIS5
3	GO:0007154	cell communication	Biological Process	2	A0A5F9C2C1,G1TIS5
3	GO:0007163	establishment or maintenance of cell polarity	Biological Process	1	P60710
3	GO:0008219	cell death	Biological Process	1	G1TIS5
3	GO:0016043	cellular component organization	Biological Process	5	A0A224Z7D0,P60710,A0A224YM27,G1TIS5,G1U9I8
3	GO:0019725	cellular homeostasis	Biological Process	2	A0A0S1EUX7,G3MPJ3
3	GO:0022402	cell cycle process	Biological Process	1	G1TIS5
3	GO:0022412	cellular process involved in reproduction in multicellular organism	Biological Process	1	A0A131YP26
3	GO:0030029	actin filament-based process	Biological Process	4	A0A224Z7D0,A0A224YM27,G1TIS5,P60710
3	GO:0032940	secretion by cell	Biological Process	1	G1TIS5
3	GO:0048522	positive regulation of cellular process	Biological Process	1	G1TIS5
3	GO:0048523	negative regulation of cellular process	Biological Process	3	G1TMN0,G1TIS5,P60710
3	GO:0048869	cellular developmental process	Biological Process	3	P60710,G1TIS5,A0A131YP26
3	GO:0050794	regulation of cellular process	Biological Process	6	P60710,G1TIS5,A0A5F9C2C1,G1TMN0,A0A131YFQ8,A0A1E1XFE3
3	GO:0051716	cellular response to stimulus	Biological Process	3	G1TIS5,A0A5F9C2C1,P60710
3	GO:0003006	developmental process involved in reproduction	Biological Process	1	A0A131YP26
3	GO:0044703	multi-organism reproductive process	Biological Process	1	A0A131YP26
3	GO:0048609	multicellular organismal reproductive process	Biological Process	1	A0A131YP26
3	GO:0007155	cell adhesion	Biological Process	4	A0A131YFQ8,A0A1E1XFE3,G1TIS5,A0A1E1X380
3	GO:0007267	cell-cell signaling	Biological Process	1	G1TIS5
3	GO:0023051	regulation of signaling	Biological Process	1	G1TIS5
3	GO:0001816	cytokine production	Biological Process	1	G1TIS5
3	GO:0007275	multicellular organism development	Biological Process	5	P60710,G1TIS5,A0A131YFQ8,A0A1E1XFE3,G1U9I8
3	GO:0048771	tissue remodeling	Biological Process	1	G1TIS5
3	GO:0048871	multicellular organismal homeostasis	Biological Process	1	G1U9I8
3	GO:0051239	regulation of multicellular organismal process	Biological Process	3	G1TIS5,A0A131YFQ8,A0A1E1XFE3
3	GO:0051240	positive regulation of multicellular organismal process	Biological Process	1	G1TIS5
3	GO:0051241	negative regulation of multicellular organismal process	Biological Process	1	G1TIS5
3	GO:0090130	tissue migration	Biological Process	1	G1TIS5
3	GO:0009653	anatomical structure morphogenesis	Biological Process	2	P60710,G1TIS5
3	GO:0048646	anatomical structure formation involved in morphogenesis	Biological Process	1	G1TIS5
3	GO:0048856	anatomical structure development	Biological Process	6	P60710,G1TIS5,A0A131YFQ8,A0A1E1XFE3,A0A131YP26,G1U9I8
3	GO:0050793	regulation of developmental process	Biological Process	3	G1TIS5,A0A131YFQ8,A0A1E1XFE3
3	GO:0051093	negative regulation of developmental process	Biological Process	1	G1TIS5
3	GO:0051094	positive regulation of developmental process	Biological Process	1	G1TIS5
3	GO:0040012	regulation of locomotion	Biological Process	3	G1TIS5,A0A131YFQ8,A0A1E1XFE3
3	GO:0040017	positive regulation of locomotion	Biological Process	1	G1TIS5
3	GO:0042330	taxis	Biological Process	1	G1TIS5
3	GO:0048870	cell motility	Biological Process	4	G1TIS5,A0A131YFQ8,A0A1E1XFE3,P60710
3	GO:0045785	positive regulation of cell adhesion	Biological Process	1	G1TIS5
3	GO:0048584	positive regulation of response to stimulus	Biological Process	3	G1U9I8,A0A131YWM0,G1TIS5
3	GO:0051050	positive regulation of transport	Biological Process	1	G1TIS5
3	GO:0048585	negative regulation of response to stimulus	Biological Process	2	G1TIS5,G1U9I8
3	GO:0051051	negative regulation of transport	Biological Process	1	G1TIS5
3	GO:1904950	negative regulation of establishment of protein localization	Biological Process	1	G1TIS5
3	GO:0030155	regulation of cell adhesion	Biological Process	3	G1TIS5,A0A131YFQ8,A0A1E1XFE3
3	GO:0032879	regulation of localization	Biological Process	4	G1TIS5,P60710,A0A131YFQ8,A0A1E1XFE3
3	GO:0048583	regulation of response to stimulus	Biological Process	3	G1U9I8,A0A131YWM0,G1TIS5
3	GO:0006950	response to stress	Biological Process	5	G1U9I8,G1TIS5,A0A034WXL7,A0A131YI62,A0A131YP26
3	GO:0009605	response to external stimulus	Biological Process	2	G1TIS5,G1U9I8
3	GO:0009628	response to abiotic stimulus	Biological Process	1	P60710
3	GO:0009719	response to endogenous stimulus	Biological Process	2	G1TIS5,P60710
3	GO:0042221	response to chemical	Biological Process	2	G1TIS5,P60710
3	GO:0072376	protein activation cascade	Biological Process	2	G1U9I8,A0A131YWM0
3	GO:0033036	macromolecule localization	Biological Process	2	P60710,G1TIS5
3	GO:0051234	establishment of localization	Biological Process	4	A0A0S1EUX7,G3MPJ3,G1TIS5,P60710
3	GO:0051641	cellular localization	Biological Process	1	P60710
3	GO:0051674	localization of cell	Biological Process	4	G1TIS5,A0A131YFQ8,A0A1E1XFE3,P60710
3	GO:0065008	regulation of biological quality	Biological Process	4	A0A0S1EUX7,G3MPJ3,G1TIS5,G1U9I8
3	GO:0065009	regulation of molecular function	Biological Process	1	P60710
3	GO:0044085	cellular component biogenesis	Biological Process	3	A0A131XM65,P60710,G1U9I8
4	GO:0007276	gamete generation	Biological Process	1	A0A131YP26
4	GO:0034641	cellular nitrogen compound metabolic process	Biological Process	11	A0A0C9SBR5,A0A131YPI6,A0A1E1WYZ1,A0A1E1XUI0,E2J6X0,F0J8L8,G3MTE8,Q86G63,V5IJ43,A0A224Z2W7,A0A224YQ43
4	GO:0051171	regulation of nitrogen compound metabolic process	Biological Process	1	P60710
4	GO:0051172	negative regulation of nitrogen compound metabolic process	Biological Process	1	P60710
4	GO:1901564	organonitrogen compound metabolic process	Biological Process	16	P60710,G1U9I8,A0A131YWM0,A0A0C9SBR5,A0A131YPI6,A0A1E1WYZ1,A0A1E1XUI0,E2J6X0,F0J8L8,G3MTE8,Q86G63,V5IJ43,A0A224Z2W7,A0A224Z438,A0A224YQ43,G1TIS5
4	GO:0044248	cellular catabolic process	Biological Process	1	A0A224YQ43
4	GO:1901575	organic substance catabolic process	Biological Process	1	A0A224YQ43
4	GO:0044249	cellular biosynthetic process	Biological Process	11	A0A0C9SBR5,A0A131YPI6,A0A1E1WYZ1,A0A1E1XUI0,E2J6X0,F0J8L8,G3MTE8,Q86G63,V5IJ43,A0A224Z2W7,A0A131YI62
4	GO:1901576	organic substance biosynthetic process	Biological Process	10	A0A0C9SBR5,A0A131YPI6,A0A1E1WYZ1,A0A1E1XUI0,E2J6X0,F0J8L8,G3MTE8,Q86G63,V5IJ43,A0A224Z2W7
4	GO:1903409	reactive oxygen species biosynthetic process	Biological Process	1	A0A131YI62
4	GO:0010605	negative regulation of macromolecule metabolic process	Biological Process	1	P60710
4	GO:0031324	negative regulation of cellular metabolic process	Biological Process	1	P60710
4	GO:0031323	regulation of cellular metabolic process	Biological Process	1	P60710
4	GO:0060255	regulation of macromolecule metabolic process	Biological Process	1	P60710
4	GO:0080090	regulation of primary metabolic process	Biological Process	1	P60710
4	GO:0006790	sulfur compound metabolic process	Biological Process	1	A0A224YQ43
4	GO:0006575	cellular modified amino acid metabolic process	Biological Process	1	A0A224YQ43
4	GO:0006793	phosphorus metabolic process	Biological Process	1	P60710
4	GO:0072593	reactive oxygen species metabolic process	Biological Process	1	A0A131YI62
4	GO:0017144	drug metabolic process	Biological Process	1	A0A131YI62
4	GO:0044255	cellular lipid metabolic process	Biological Process	1	A0A224Z438
4	GO:0044260	cellular macromolecule metabolic process	Biological Process	13	P60710,A0A0C9SBR5,A0A131YPI6,A0A1E1WYZ1,A0A1E1XUI0,E2J6X0,F0J8L8,G3MTE8,Q86G63,V5IJ43,A0A224Z2W7,G1TIS5,G1U9I8
4	GO:0051186	cofactor metabolic process	Biological Process	2	A0A224YQ43,A0A131YI62
4	GO:0005975	carbohydrate metabolic process	Biological Process	3	A0A131YN02,A0A131ZBI6,L7M136
4	GO:0006629	lipid metabolic process	Biological Process	2	A0A224Z438,A0A5F9CC91
4	GO:0019538	protein metabolic process	Biological Process	14	P60710,G1U9I8,A0A131YWM0,A0A0C9SBR5,A0A131YPI6,A0A1E1WYZ1,A0A1E1XUI0,E2J6X0,F0J8L8,G3MTE8,Q86G63,V5IJ43,A0A224Z2W7,G1TIS5
4	GO:0043170	macromolecule metabolic process	Biological Process	14	P60710,G1U9I8,A0A131YWM0,A0A0C9SBR5,A0A131YPI6,A0A1E1WYZ1,A0A1E1XUI0,E2J6X0,F0J8L8,G3MTE8,Q86G63,V5IJ43,A0A224Z2W7,G1TIS5
4	GO:0001780	neutrophil homeostasis	Biological Process	1	G1TIS5
4	GO:0002263	cell activation involved in immune response	Biological Process	1	G1TIS5
4	GO:0002697	regulation of immune effector process	Biological Process	1	G1TIS5
4	GO:0002698	negative regulation of immune effector process	Biological Process	1	G1TIS5
4	GO:0002699	positive regulation of immune effector process	Biological Process	1	G1TIS5
4	GO:0006956	complement activation	Biological Process	2	G1U9I8,A0A131YWM0
4	GO:0048534	hematopoietic or lymphoid organ development	Biological Process	1	G1TIS5
4	GO:0002685	regulation of leukocyte migration	Biological Process	1	G1TIS5
4	GO:0002694	regulation of leukocyte activation	Biological Process	1	G1TIS5
4	GO:0033029	regulation of neutrophil apoptotic process	Biological Process	1	G1TIS5
4	GO:0050776	regulation of immune response	Biological Process	3	G1U9I8,A0A131YWM0,G1TIS5
4	GO:1903706	regulation of hemopoiesis	Biological Process	1	G1TIS5
4	GO:0002695	negative regulation of leukocyte activation	Biological Process	1	G1TIS5
4	GO:0050777	negative regulation of immune response	Biological Process	1	G1TIS5
4	GO:1903707	negative regulation of hemopoiesis	Biological Process	1	G1TIS5
4	GO:0002696	positive regulation of leukocyte activation	Biological Process	1	G1TIS5
4	GO:0033031	positive regulation of neutrophil apoptotic process	Biological Process	1	G1TIS5
4	GO:0050778	positive regulation of immune response	Biological Process	3	G1U9I8,A0A131YWM0,G1TIS5
4	GO:1903708	positive regulation of hemopoiesis	Biological Process	1	G1TIS5
4	GO:0002250	adaptive immune response	Biological Process	1	G1TIS5
4	GO:0006959	humoral immune response	Biological Process	2	G1U9I8,A0A131YWM0
4	GO:0042092	type 2 immune response	Biological Process	1	G1TIS5
4	GO:0045087	innate immune response	Biological Process	1	G1U9I8
4	GO:0002366	leukocyte activation involved in immune response	Biological Process	1	G1TIS5
4	GO:0046649	lymphocyte activation	Biological Process	1	G1TIS5
4	GO:0030595	leukocyte chemotaxis	Biological Process	1	G1TIS5
4	GO:0071674	mononuclear cell migration	Biological Process	1	G1TIS5
4	GO:0097529	myeloid leukocyte migration	Biological Process	1	G1TIS5
4	GO:0042246	tissue regeneration	Biological Process	1	G1TIS5
4	GO:0070665	positive regulation of leukocyte proliferation	Biological Process	1	G1TIS5
4	GO:0070663	regulation of leukocyte proliferation	Biological Process	1	G1TIS5
4	GO:0032943	mononuclear cell proliferation	Biological Process	1	G1TIS5
4	GO:0050865	regulation of cell activation	Biological Process	1	G1TIS5
4	GO:0050866	negative regulation of cell activation	Biological Process	1	G1TIS5
4	GO:0050867	positive regulation of cell activation	Biological Process	1	G1TIS5
4	GO:0007186	G protein-coupled receptor signaling pathway	Biological Process	1	G1TIS5
4	GO:0051270	regulation of cellular component movement	Biological Process	3	G1TIS5,A0A131YFQ8,A0A1E1XFE3
4	GO:0051272	positive regulation of cellular component movement	Biological Process	1	G1TIS5
4	GO:0000278	mitotic cell cycle	Biological Process	1	G1TIS5
4	GO:0051726	regulation of cell cycle	Biological Process	2	P60710,G1TIS5
4	GO:0045787	positive regulation of cell cycle	Biological Process	1	G1TIS5
4	GO:0010646	regulation of cell communication	Biological Process	1	G1TIS5
4	GO:0012501	programmed cell death	Biological Process	1	G1TIS5
4	GO:0010941	regulation of cell death	Biological Process	1	G1TIS5
4	GO:0010942	positive regulation of cell death	Biological Process	1	G1TIS5
4	GO:0006996	organelle organization	Biological Process	4	A0A224Z7D0,A0A224YM27,G1TIS5,P60710
4	GO:0022607	cellular component assembly	Biological Process	2	P60710,G1U9I8
4	GO:0030030	cell projection organization	Biological Process	1	P60710
4	GO:0032989	cellular component morphogenesis	Biological Process	2	P60710,G1TIS5
4	GO:0034330	cell junction organization	Biological Process	1	P60710
4	GO:0043933	protein-containing complex subunit organization	Biological Process	1	G1U9I8
4	GO:0050808	synapse organization	Biological Process	1	P60710
4	GO:0051128	regulation of cellular component organization	Biological Process	1	G1TIS5
4	GO:0051130	positive regulation of cellular component organization	Biological Process	1	G1TIS5
4	GO:0061024	membrane organization	Biological Process	1	G1TIS5
4	GO:0097435	supramolecular fiber organization	Biological Process	1	A0A224YM27
4	GO:0099173	postsynapse organization	Biological Process	1	P60710
4	GO:0055082	cellular chemical homeostasis	Biological Process	2	A0A0S1EUX7,G3MPJ3
4	GO:0010564	regulation of cell cycle process	Biological Process	1	G1TIS5
4	GO:0044770	cell cycle phase transition	Biological Process	1	G1TIS5
4	GO:0090068	positive regulation of cell cycle process	Biological Process	1	G1TIS5
4	GO:1903047	mitotic cell cycle process	Biological Process	1	G1TIS5
4	GO:0007281	germ cell development	Biological Process	1	A0A131YP26
4	GO:0030036	actin cytoskeleton organization	Biological Process	4	A0A224YM27,G1TIS5,P60710,A0A224Z7D0
4	GO:0023061	signal release	Biological Process	1	G1TIS5
4	GO:0006887	exocytosis	Biological Process	1	G1TIS5
4	GO:0009306	protein secretion	Biological Process	1	G1TIS5
4	GO:1903530	regulation of secretion by cell	Biological Process	1	G1TIS5
4	GO:1903531	negative regulation of secretion by cell	Biological Process	1	G1TIS5
4	GO:0045597	positive regulation of cell differentiation	Biological Process	1	G1TIS5
4	GO:0007162	negative regulation of cell adhesion	Biological Process	1	G1TIS5
4	GO:0045596	negative regulation of cell differentiation	Biological Process	1	G1TIS5
4	GO:0030154	cell differentiation	Biological Process	3	P60710,G1TIS5,A0A131YP26
4	GO:0048468	cell development	Biological Process	2	P60710,A0A131YP26
4	GO:0045595	regulation of cell differentiation	Biological Process	1	G1TIS5
4	GO:0060627	regulation of vesicle-mediated transport	Biological Process	1	G1TIS5
4	GO:0070887	cellular response to chemical stimulus	Biological Process	2	G1TIS5,P60710
4	GO:0104004	cellular response to environmental stimulus	Biological Process	1	P60710
4	GO:0098609	cell-cell adhesion	Biological Process	1	G1TIS5
4	GO:0046883	regulation of hormone secretion	Biological Process	1	G1TIS5
4	GO:0001817	regulation of cytokine production	Biological Process	1	G1TIS5
4	GO:0001818	negative regulation of cytokine production	Biological Process	1	G1TIS5
4	GO:0001819	positive regulation of cytokine production	Biological Process	1	G1TIS5
4	GO:0032612	interleukin-1 production	Biological Process	1	G1TIS5
4	GO:0032623	interleukin-2 production	Biological Process	1	G1TIS5
4	GO:0032637	interleukin-8 production	Biological Process	1	G1TIS5
4	GO:0050663	cytokine secretion	Biological Process	1	G1TIS5
4	GO:0009790	embryo development	Biological Process	2	A0A131YFQ8,A0A1E1XFE3
4	GO:0035295	tube development	Biological Process	1	G1TIS5
4	GO:0048731	system development	Biological Process	3	P60710,G1TIS5,G1U9I8
4	GO:2000026	regulation of multicellular organismal development	Biological Process	3	G1TIS5,A0A131YFQ8,A0A1E1XFE3
4	GO:0097350	neutrophil clearance	Biological Process	1	G1TIS5
4	GO:0050891	multicellular organismal water homeostasis	Biological Process	1	G1U9I8
4	GO:0010632	regulation of epithelial cell migration	Biological Process	1	G1TIS5
4	GO:0010634	positive regulation of epithelial cell migration	Biological Process	1	G1TIS5
4	GO:1904018	positive regulation of vasculature development	Biological Process	1	G1TIS5
4	GO:0090132	epithelium migration	Biological Process	1	G1TIS5
4	GO:0022603	regulation of anatomical structure morphogenesis	Biological Process	1	G1TIS5
4	GO:0035239	tube morphogenesis	Biological Process	1	G1TIS5
4	GO:0048729	tissue morphogenesis	Biological Process	1	P60710
4	GO:0001525	angiogenesis	Biological Process	1	G1TIS5
4	GO:0001568	blood vessel development	Biological Process	1	G1TIS5
4	GO:0009888	tissue development	Biological Process	2	P60710,G1TIS5
4	GO:0031099	regeneration	Biological Process	1	G1TIS5
4	GO:0048513	animal organ development	Biological Process	2	G1TIS5,G1U9I8
4	GO:2000145	regulation of cell motility	Biological Process	3	G1TIS5,A0A131YFQ8,A0A1E1XFE3
4	GO:2000147	positive regulation of cell motility	Biological Process	1	G1TIS5
4	GO:0006935	chemotaxis	Biological Process	1	G1TIS5
4	GO:0016477	cell migration	Biological Process	3	G1TIS5,A0A131YFQ8,A0A1E1XFE3
4	GO:0022409	positive regulation of cell-cell adhesion	Biological Process	1	G1TIS5
4	GO:1903036	positive regulation of response to wounding	Biological Process	1	G1TIS5
4	GO:0031340	positive regulation of vesicle fusion	Biological Process	1	G1TIS5
4	GO:0031348	negative regulation of defense response	Biological Process	1	G1U9I8
4	GO:0032102	negative regulation of response to external stimulus	Biological Process	1	G1U9I8
4	GO:0051048	negative regulation of secretion	Biological Process	1	G1TIS5
4	GO:0051224	negative regulation of protein transport	Biological Process	1	G1TIS5
4	GO:0022407	regulation of cell-cell adhesion	Biological Process	1	G1TIS5
4	GO:0032880	regulation of protein localization	Biological Process	2	P60710,G1TIS5
4	GO:0051049	regulation of transport	Biological Process	2	P60710,G1TIS5
4	GO:0060341	regulation of cellular localization	Biological Process	1	P60710
4	GO:0032101	regulation of response to external stimulus	Biological Process	2	G1TIS5,G1U9I8
4	GO:0080134	regulation of response to stress	Biological Process	2	G1TIS5,G1U9I8
4	GO:0006952	defense response	Biological Process	2	G1U9I8,G1TIS5
4	GO:0006979	response to oxidative stress	Biological Process	3	A0A034WXL7,A0A131YI62,A0A131YP26
4	GO:0009611	response to wounding	Biological Process	1	G1TIS5
4	GO:0051602	response to electrical stimulus	Biological Process	1	P60710
4	GO:0071214	cellular response to abiotic stimulus	Biological Process	1	P60710
4	GO:0009725	response to hormone	Biological Process	1	G1TIS5
4	GO:0071495	cellular response to endogenous stimulus	Biological Process	2	G1TIS5,P60710
4	GO:0042493	response to drug	Biological Process	1	P60710
4	GO:0009636	response to toxic substance	Biological Process	1	P60710
4	GO:0010033	response to organic substance	Biological Process	2	G1TIS5,P60710
4	GO:1901698	response to nitrogen compound	Biological Process	1	P60710
4	GO:1901700	response to oxygen-containing compound	Biological Process	1	P60710
4	GO:0008104	protein localization	Biological Process	2	P60710,G1TIS5
4	GO:0010876	lipid localization	Biological Process	1	G1TIS5
4	GO:0070727	cellular macromolecule localization	Biological Process	1	P60710
4	GO:0006810	transport	Biological Process	4	A0A0S1EUX7,G3MPJ3,G1TIS5,P60710
4	GO:0045184	establishment of protein localization	Biological Process	1	G1TIS5
4	GO:0051649	establishment of localization in cell	Biological Process	1	P60710
4	GO:0008360	regulation of cell shape	Biological Process	1	G1TIS5
4	GO:0010817	regulation of hormone levels	Biological Process	1	G1TIS5
4	GO:0042592	homeostatic process	Biological Process	4	A0A0S1EUX7,G3MPJ3,G1TIS5,G1U9I8
4	GO:0050878	regulation of body fluid levels	Biological Process	1	G1U9I8
4	GO:0032409	regulation of transporter activity	Biological Process	1	P60710
4	GO:0044092	negative regulation of molecular function	Biological Process	1	P60710
4	GO:0050790	regulation of catalytic activity	Biological Process	1	P60710
4	GO:0051098	regulation of binding	Biological Process	1	P60710
4	GO:0022613	ribonucleoprotein complex biogenesis	Biological Process	1	A0A131XM65
5	GO:0007292	female gamete generation	Biological Process	1	A0A131YP26
5	GO:0043603	cellular amide metabolic process	Biological Process	11	A0A0C9SBR5,A0A131YPI6,A0A1E1WYZ1,A0A1E1XUI0,E2J6X0,F0J8L8,G3MTE8,Q86G63,V5IJ43,A0A224Z2W7,A0A224YQ43
5	GO:0044271	cellular nitrogen compound biosynthetic process	Biological Process	10	A0A0C9SBR5,A0A131YPI6,A0A1E1WYZ1,A0A1E1XUI0,E2J6X0,F0J8L8,G3MTE8,Q86G63,V5IJ43,A0A224Z2W7
5	GO:0051246	regulation of protein metabolic process	Biological Process	1	P60710
5	GO:0051248	negative regulation of protein metabolic process	Biological Process	1	P60710
5	GO:0006518	peptide metabolic process	Biological Process	11	A0A0C9SBR5,A0A131YPI6,A0A1E1WYZ1,A0A1E1XUI0,E2J6X0,F0J8L8,G3MTE8,Q86G63,V5IJ43,A0A224Z2W7,A0A224YQ43
5	GO:0006665	sphingolipid metabolic process	Biological Process	1	A0A224Z438
5	GO:1901565	organonitrogen compound catabolic process	Biological Process	1	A0A224YQ43
5	GO:1901566	organonitrogen compound biosynthetic process	Biological Process	10	A0A0C9SBR5,A0A131YPI6,A0A1E1WYZ1,A0A1E1XUI0,E2J6X0,F0J8L8,G3MTE8,Q86G63,V5IJ43,A0A224Z2W7
5	GO:0043171	peptide catabolic process	Biological Process	1	A0A224YQ43
5	GO:0044273	sulfur compound catabolic process	Biological Process	1	A0A224YQ43
5	GO:0051187	cofactor catabolic process	Biological Process	1	A0A224YQ43
5	GO:0017000	antibiotic biosynthetic process	Biological Process	1	A0A131YI62
5	GO:0034645	cellular macromolecule biosynthetic process	Biological Process	10	A0A0C9SBR5,A0A131YPI6,A0A1E1WYZ1,A0A1E1XUI0,E2J6X0,F0J8L8,G3MTE8,Q86G63,V5IJ43,A0A224Z2W7
5	GO:0051188	cofactor biosynthetic process	Biological Process	1	A0A131YI62
5	GO:0009059	macromolecule biosynthetic process	Biological Process	10	A0A0C9SBR5,A0A131YPI6,A0A1E1WYZ1,A0A1E1XUI0,E2J6X0,F0J8L8,G3MTE8,Q86G63,V5IJ43,A0A224Z2W7
5	GO:0050665	hydrogen peroxide biosynthetic process	Biological Process	1	A0A131YI62
5	GO:0010563	negative regulation of phosphorus metabolic process	Biological Process	1	P60710
5	GO:0032269	negative regulation of cellular protein metabolic process	Biological Process	1	P60710
5	GO:0032268	regulation of cellular protein metabolic process	Biological Process	1	P60710
5	GO:0051174	regulation of phosphorus metabolic process	Biological Process	1	P60710
5	GO:0006749	glutathione metabolic process	Biological Process	1	A0A224YQ43
5	GO:0006796	phosphate-containing compound metabolic process	Biological Process	1	P60710
5	GO:0042743	hydrogen peroxide metabolic process	Biological Process	1	A0A131YI62
5	GO:0016999	antibiotic metabolic process	Biological Process	1	A0A131YI62
5	GO:0006643	membrane lipid metabolic process	Biological Process	1	A0A224Z438
5	GO:0044267	cellular protein metabolic process	Biological Process	13	P60710,A0A0C9SBR5,A0A131YPI6,A0A1E1WYZ1,A0A1E1XUI0,E2J6X0,F0J8L8,G3MTE8,Q86G63,V5IJ43,A0A224Z2W7,G1TIS5,G1U9I8
5	GO:0036211	protein modification process	Biological Process	3	P60710,G1TIS5,G1U9I8
5	GO:0010467	gene expression	Biological Process	10	A0A0C9SBR5,A0A131YPI6,A0A1E1WYZ1,A0A1E1XUI0,E2J6X0,F0J8L8,G3MTE8,Q86G63,V5IJ43,A0A224Z2W7
5	GO:0043412	macromolecule modification	Biological Process	3	P60710,G1TIS5,G1U9I8
5	GO:0001781	neutrophil apoptotic process	Biological Process	1	G1TIS5
5	GO:0045622	regulation of T-helper cell differentiation	Biological Process	1	G1TIS5
5	GO:0045623	negative regulation of T-helper cell differentiation	Biological Process	1	G1TIS5
5	GO:0045624	positive regulation of T-helper cell differentiation	Biological Process	1	G1TIS5
5	GO:0001867	complement activation, lectin pathway	Biological Process	1	G1U9I8
5	GO:0030097	hemopoiesis	Biological Process	1	G1TIS5
5	GO:0051249	regulation of lymphocyte activation	Biological Process	1	G1TIS5
5	GO:0002819	regulation of adaptive immune response	Biological Process	1	G1TIS5
5	GO:0002828	regulation of type 2 immune response	Biological Process	1	G1TIS5
5	GO:1902105	regulation of leukocyte differentiation	Biological Process	1	G1TIS5
5	GO:0051250	negative regulation of lymphocyte activation	Biological Process	1	G1TIS5
5	GO:0002829	negative regulation of type 2 immune response	Biological Process	1	G1TIS5
5	GO:1902106	negative regulation of leukocyte differentiation	Biological Process	1	G1TIS5
5	GO:0051251	positive regulation of lymphocyte activation	Biological Process	1	G1TIS5
5	GO:0002821	positive regulation of adaptive immune response	Biological Process	1	G1TIS5
5	GO:1902107	positive regulation of leukocyte differentiation	Biological Process	1	G1TIS5
5	GO:0002460	adaptive immune response based on somatic recombination of immune receptors built from immunoglobulin superfamily domains	Biological Process	1	G1TIS5
5	GO:0045064	T-helper 2 cell differentiation	Biological Process	1	G1TIS5
5	GO:0002285	lymphocyte activation involved in immune response	Biological Process	1	G1TIS5
5	GO:0030098	lymphocyte differentiation	Biological Process	1	G1TIS5
5	GO:0042110	T cell activation	Biological Process	1	G1TIS5
5	GO:0046651	lymphocyte proliferation	Biological Process	1	G1TIS5
5	GO:0002548	monocyte chemotaxis	Biological Process	1	G1TIS5
5	GO:0071621	granulocyte chemotaxis	Biological Process	1	G1TIS5
5	GO:0097530	granulocyte migration	Biological Process	1	G1TIS5
5	GO:0043403	skeletal muscle tissue regeneration	Biological Process	1	G1TIS5
5	GO:0032946	positive regulation of mononuclear cell proliferation	Biological Process	1	G1TIS5
5	GO:0032944	regulation of mononuclear cell proliferation	Biological Process	1	G1TIS5
5	GO:0007187	G protein-coupled receptor signaling pathway, coupled to cyclic nucleotide second messenger	Biological Process	1	G1TIS5
5	GO:0007346	regulation of mitotic cell cycle	Biological Process	1	G1TIS5
5	GO:0045931	positive regulation of mitotic cell cycle	Biological Process	1	G1TIS5
5	GO:1904029	regulation of cyclin-dependent protein kinase activity	Biological Process	1	P60710
5	GO:0006915	apoptotic process	Biological Process	1	G1TIS5
5	GO:0043067	regulation of programmed cell death	Biological Process	1	G1TIS5
5	GO:0043068	positive regulation of programmed cell death	Biological Process	1	G1TIS5
5	GO:0007010	cytoskeleton organization	Biological Process	4	A0A224Z7D0,A0A224YM27,G1TIS5,P60710
5	GO:0010638	positive regulation of organelle organization	Biological Process	1	G1TIS5
5	GO:0016050	vesicle organization	Biological Process	1	G1TIS5
5	GO:0033043	regulation of organelle organization	Biological Process	1	G1TIS5
5	GO:0048284	organelle fusion	Biological Process	1	G1TIS5
5	GO:0034329	cell junction assembly	Biological Process	1	P60710
5	GO:0065003	protein-containing complex assembly	Biological Process	1	G1U9I8
5	GO:0048858	cell projection morphogenesis	Biological Process	1	P60710
5	GO:0120036	plasma membrane bounded cell projection organization	Biological Process	1	P60710
5	GO:0000902	cell morphogenesis	Biological Process	2	P60710,G1TIS5
5	GO:0032990	cell part morphogenesis	Biological Process	1	P60710
5	GO:0034332	adherens junction organization	Biological Process	1	P60710
5	GO:0022604	regulation of cell morphogenesis	Biological Process	1	G1TIS5
5	GO:0061025	membrane fusion	Biological Process	1	G1TIS5
5	GO:0007015	actin filament organization	Biological Process	1	A0A224YM27
5	GO:0099188	postsynaptic cytoskeleton organization	Biological Process	1	P60710
5	GO:0006873	cellular ion homeostasis	Biological Process	2	A0A0S1EUX7,G3MPJ3
5	GO:1901987	regulation of cell cycle phase transition	Biological Process	1	G1TIS5
5	GO:0044772	mitotic cell cycle phase transition	Biological Process	1	G1TIS5
5	GO:0044843	cell cycle G1/S phase transition	Biological Process	1	G1TIS5
5	GO:1901989	positive regulation of cell cycle phase transition	Biological Process	1	G1TIS5
5	GO:0048477	oogenesis	Biological Process	1	A0A131YP26
5	GO:0031532	actin cytoskeleton reorganization	Biological Process	1	G1TIS5
5	GO:0098974	postsynaptic actin cytoskeleton organization	Biological Process	1	P60710
5	GO:0046879	hormone secretion	Biological Process	1	G1TIS5
5	GO:0017157	regulation of exocytosis	Biological Process	1	G1TIS5
5	GO:0045920	negative regulation of exocytosis	Biological Process	1	G1TIS5
5	GO:0050708	regulation of protein secretion	Biological Process	1	G1TIS5
5	GO:0050709	negative regulation of protein secretion	Biological Process	1	G1TIS5
5	GO:0022408	negative regulation of cell-cell adhesion	Biological Process	1	G1TIS5
5	GO:0002521	leukocyte differentiation	Biological Process	1	G1TIS5
5	GO:0022008	neurogenesis	Biological Process	1	P60710
5	GO:0030182	neuron differentiation	Biological Process	1	P60710
5	GO:0030855	epithelial cell differentiation	Biological Process	1	G1TIS5
5	GO:0000904	cell morphogenesis involved in differentiation	Biological Process	1	P60710
5	GO:0048666	neuron development	Biological Process	1	P60710
5	GO:0031338	regulation of vesicle fusion	Biological Process	1	G1TIS5
5	GO:0035690	cellular response to drug	Biological Process	1	P60710
5	GO:0060326	cell chemotaxis	Biological Process	1	G1TIS5
5	GO:0071310	cellular response to organic substance	Biological Process	2	G1TIS5,P60710
5	GO:0097237	cellular response to toxic substance	Biological Process	1	P60710
5	GO:1901699	cellular response to nitrogen compound	Biological Process	1	P60710
5	GO:1901701	cellular response to oxygen-containing compound	Biological Process	1	P60710
5	GO:0007159	leukocyte cell-cell adhesion	Biological Process	1	G1TIS5
5	GO:0032652	regulation of interleukin-1 production	Biological Process	1	G1TIS5
5	GO:0032663	regulation of interleukin-2 production	Biological Process	1	G1TIS5
5	GO:0032677	regulation of interleukin-8 production	Biological Process	1	G1TIS5
5	GO:0050707	regulation of cytokine secretion	Biological Process	1	G1TIS5
5	GO:0032717	negative regulation of interleukin-8 production	Biological Process	1	G1TIS5
5	GO:0050710	negative regulation of cytokine secretion	Biological Process	1	G1TIS5
5	GO:0032743	positive regulation of interleukin-2 production	Biological Process	1	G1TIS5
5	GO:0072606	interleukin-8 secretion	Biological Process	1	G1TIS5
5	GO:0045995	regulation of embryonic development	Biological Process	2	A0A131YFQ8,A0A1E1XFE3
5	GO:0001944	vasculature development	Biological Process	1	G1TIS5
5	GO:0007399	nervous system development	Biological Process	1	P60710
5	GO:0072358	cardiovascular system development	Biological Process	1	G1TIS5
5	GO:0072359	circulatory system development	Biological Process	1	G1TIS5
5	GO:1901342	regulation of vasculature development	Biological Process	1	G1TIS5
5	GO:0033561	regulation of water loss via skin	Biological Process	1	G1U9I8
5	GO:0010594	regulation of endothelial cell migration	Biological Process	1	G1TIS5
5	GO:0010595	positive regulation of endothelial cell migration	Biological Process	1	G1TIS5
5	GO:0045766	positive regulation of angiogenesis	Biological Process	1	G1TIS5
5	GO:0010631	epithelial cell migration	Biological Process	1	G1TIS5
5	GO:0045765	regulation of angiogenesis	Biological Process	1	G1TIS5
5	GO:0048514	blood vessel morphogenesis	Biological Process	1	G1TIS5
5	GO:0002009	morphogenesis of an epithelium	Biological Process	1	P60710
5	GO:0002040	sprouting angiogenesis	Biological Process	1	G1TIS5
5	GO:0008544	epidermis development	Biological Process	1	G1TIS5
5	GO:0060429	epithelium development	Biological Process	2	P60710,G1TIS5
5	GO:0043588	skin development	Biological Process	2	G1TIS5,G1U9I8
5	GO:0030334	regulation of cell migration	Biological Process	3	G1TIS5,A0A131YFQ8,A0A1E1XFE3
5	GO:0030335	positive regulation of cell migration	Biological Process	1	G1TIS5
5	GO:0001667	ameboidal-type cell migration	Biological Process	1	G1TIS5
5	GO:0014812	muscle cell migration	Biological Process	1	G1TIS5
5	GO:1903039	positive regulation of leukocyte cell-cell adhesion	Biological Process	1	G1TIS5
5	GO:0090303	positive regulation of wound healing	Biological Process	1	G1TIS5
5	GO:0050728	negative regulation of inflammatory response	Biological Process	1	G1U9I8
5	GO:0002792	negative regulation of peptide secretion	Biological Process	1	G1TIS5
5	GO:1903037	regulation of leukocyte cell-cell adhesion	Biological Process	1	G1TIS5
5	GO:0070201	regulation of establishment of protein localization	Biological Process	1	G1TIS5
5	GO:1903827	regulation of cellular protein localization	Biological Process	1	P60710
5	GO:0034762	regulation of transmembrane transport	Biological Process	1	P60710
5	GO:0051046	regulation of secretion	Biological Process	1	G1TIS5
5	GO:0051621	regulation of norepinephrine uptake	Biological Process	1	P60710
5	GO:0090087	regulation of peptide transport	Biological Process	1	G1TIS5
5	GO:0050727	regulation of inflammatory response	Biological Process	2	G1U9I8,G1TIS5
5	GO:0031347	regulation of defense response	Biological Process	2	G1TIS5,G1U9I8
5	GO:1903034	regulation of response to wounding	Biological Process	1	G1TIS5
5	GO:0006954	inflammatory response	Biological Process	2	G1TIS5,G1U9I8
5	GO:0042060	wound healing	Biological Process	1	G1TIS5
5	GO:0071257	cellular response to electrical stimulus	Biological Process	1	P60710
5	GO:0032870	cellular response to hormone stimulus	Biological Process	1	G1TIS5
5	GO:0048545	response to steroid hormone	Biological Process	1	G1TIS5
5	GO:0071417	cellular response to organonitrogen compound	Biological Process	1	P60710
5	GO:0061478	response to platelet aggregation inhibitor	Biological Process	1	P60710
5	GO:0010046	response to mycotoxin	Biological Process	1	P60710
5	GO:0010243	response to organonitrogen compound	Biological Process	1	P60710
5	GO:0014070	response to organic cyclic compound	Biological Process	2	G1TIS5,P60710
5	GO:0033993	response to lipid	Biological Process	1	G1TIS5
5	GO:0070848	response to growth factor	Biological Process	1	G1TIS5
5	GO:1901328	response to cytochalasin B	Biological Process	1	P60710
5	GO:0034613	cellular protein localization	Biological Process	1	P60710
5	GO:0045176	apical protein localization	Biological Process	1	P60710
5	GO:1902414	protein localization to cell junction	Biological Process	1	P60710
5	GO:0006869	lipid transport	Biological Process	1	G1TIS5
5	GO:0016192	vesicle-mediated transport	Biological Process	2	G1TIS5,P60710
5	GO:0046903	secretion	Biological Process	1	G1TIS5
5	GO:0006811	ion transport	Biological Process	3	A0A0S1EUX7,G3MPJ3,G1TIS5
5	GO:0009914	hormone transport	Biological Process	1	G1TIS5
5	GO:0036465	synaptic vesicle recycling	Biological Process	1	P60710
5	GO:0055085	transmembrane transport	Biological Process	1	P60710
5	GO:0071702	organic substance transport	Biological Process	2	G1TIS5,P60710
5	GO:0071705	nitrogen compound transport	Biological Process	2	P60710,G1TIS5
5	GO:0098657	import into cell	Biological Process	2	G1TIS5,P60710
5	GO:0099504	synaptic vesicle cycle	Biological Process	1	P60710
5	GO:0015031	protein transport	Biological Process	1	G1TIS5
5	GO:0140238	presynaptic endocytosis	Biological Process	1	P60710
5	GO:0048872	homeostasis of number of cells	Biological Process	1	G1TIS5
5	GO:0048878	chemical homeostasis	Biological Process	3	A0A0S1EUX7,G3MPJ3,G1U9I8
5	GO:0022898	regulation of transmembrane transporter activity	Biological Process	1	P60710
5	GO:0043086	negative regulation of catalytic activity	Biological Process	1	P60710
5	GO:0051100	negative regulation of binding	Biological Process	1	P60710
5	GO:0051338	regulation of transferase activity	Biological Process	1	P60710
5	GO:0043393	regulation of protein binding	Biological Process	1	P60710
5	GO:0042254	ribosome biogenesis	Biological Process	1	A0A131XM65
6	GO:0043604	amide biosynthetic process	Biological Process	10	A0A0C9SBR5,A0A131YPI6,A0A1E1WYZ1,A0A1E1XUI0,E2J6X0,F0J8L8,G3MTE8,Q86G63,V5IJ43,A0A224Z2W7
6	GO:0043043	peptide biosynthetic process	Biological Process	10	A0A0C9SBR5,A0A131YPI6,A0A1E1WYZ1,A0A1E1XUI0,E2J6X0,F0J8L8,G3MTE8,Q86G63,V5IJ43,A0A224Z2W7
6	GO:0042219	cellular modified amino acid catabolic process	Biological Process	1	A0A224YQ43
6	GO:0006751	glutathione catabolic process	Biological Process	1	A0A224YQ43
6	GO:0006412	translation	Biological Process	10	A0A224Z2W7,A0A0C9SBR5,A0A131YPI6,A0A1E1WYZ1,A0A1E1XUI0,E2J6X0,F0J8L8,G3MTE8,Q86G63,V5IJ43
6	GO:0006414	translational elongation	Biological Process	1	A0A224Z2W7
6	GO:0045936	negative regulation of phosphate metabolic process	Biological Process	1	P60710
6	GO:0031400	negative regulation of protein modification process	Biological Process	1	P60710
6	GO:0031399	regulation of protein modification process	Biological Process	1	P60710
6	GO:0019220	regulation of phosphate metabolic process	Biological Process	1	P60710
6	GO:0016310	phosphorylation	Biological Process	1	P60710
6	GO:0006464	cellular protein modification process	Biological Process	3	P60710,G1TIS5,G1U9I8
6	GO:0045625	regulation of T-helper 1 cell differentiation	Biological Process	1	G1TIS5
6	GO:0045628	regulation of T-helper 2 cell differentiation	Biological Process	1	G1TIS5
6	GO:0045629	negative regulation of T-helper 2 cell differentiation	Biological Process	1	G1TIS5
6	GO:0045627	positive regulation of T-helper 1 cell differentiation	Biological Process	1	G1TIS5
6	GO:0045619	regulation of lymphocyte differentiation	Biological Process	1	G1TIS5
6	GO:0050670	regulation of lymphocyte proliferation	Biological Process	1	G1TIS5
6	GO:0050863	regulation of T cell activation	Biological Process	1	G1TIS5
6	GO:0002822	regulation of adaptive immune response based on somatic recombination of immune receptors built from immunoglobulin superfamily domains	Biological Process	1	G1TIS5
6	GO:0045620	negative regulation of lymphocyte differentiation	Biological Process	1	G1TIS5
6	GO:0050868	negative regulation of T cell activation	Biological Process	1	G1TIS5
6	GO:0045621	positive regulation of lymphocyte differentiation	Biological Process	1	G1TIS5
6	GO:0050671	positive regulation of lymphocyte proliferation	Biological Process	1	G1TIS5
6	GO:0050870	positive regulation of T cell activation	Biological Process	1	G1TIS5
6	GO:0002824	positive regulation of adaptive immune response based on somatic recombination of immune receptors built from immunoglobulin superfamily domains	Biological Process	1	G1TIS5
6	GO:0042088	T-helper 1 type immune response	Biological Process	1	G1TIS5
6	GO:0002286	T cell activation involved in immune response	Biological Process	1	G1TIS5
6	GO:0030217	T cell differentiation	Biological Process	1	G1TIS5
6	GO:0042098	T cell proliferation	Biological Process	1	G1TIS5
6	GO:0046631	alpha-beta T cell activation	Biological Process	1	G1TIS5
6	GO:0014839	myoblast migration involved in skeletal muscle regeneration	Biological Process	1	G1TIS5
6	GO:1901990	regulation of mitotic cell cycle phase transition	Biological Process	1	G1TIS5
6	GO:1901992	positive regulation of mitotic cell cycle phase transition	Biological Process	1	G1TIS5
6	GO:0000079	regulation of cyclin-dependent protein serine/threonine kinase activity	Biological Process	1	P60710
6	GO:1904030	negative regulation of cyclin-dependent protein kinase activity	Biological Process	1	P60710
6	GO:0006925	inflammatory cell apoptotic process	Biological Process	1	G1TIS5
6	GO:0042981	regulation of apoptotic process	Biological Process	1	G1TIS5
6	GO:0033028	myeloid cell apoptotic process	Biological Process	1	G1TIS5
6	GO:0043065	positive regulation of apoptotic process	Biological Process	1	G1TIS5
6	GO:0071887	leukocyte apoptotic process	Biological Process	1	G1TIS5
6	GO:0006906	vesicle fusion	Biological Process	1	G1TIS5
6	GO:0090174	organelle membrane fusion	Biological Process	1	G1TIS5
6	GO:0034333	adherens junction assembly	Biological Process	1	P60710
6	GO:0051259	protein complex oligomerization	Biological Process	1	G1U9I8
6	GO:0120039	plasma membrane bounded cell projection morphogenesis	Biological Process	1	P60710
6	GO:0031175	neuron projection development	Biological Process	1	P60710
6	GO:0008154	actin polymerization or depolymerization	Biological Process	1	A0A224YM27
6	GO:0030003	cellular cation homeostasis	Biological Process	2	A0A0S1EUX7,G3MPJ3
6	GO:1902806	regulation of cell cycle G1/S phase transition	Biological Process	1	G1TIS5
6	GO:0000082	G1/S transition of mitotic cell cycle	Biological Process	1	G1TIS5
6	GO:1902808	positive regulation of cell cycle G1/S phase transition	Biological Process	1	G1TIS5
6	GO:1903038	negative regulation of leukocyte cell-cell adhesion	Biological Process	1	G1TIS5
6	GO:0048699	generation of neurons	Biological Process	1	P60710
6	GO:0009913	epidermal cell differentiation	Biological Process	1	G1TIS5
6	GO:0048667	cell morphogenesis involved in neuron differentiation	Biological Process	1	P60710
6	GO:0072749	cellular response to cytochalasin B	Biological Process	1	P60710
6	GO:0071363	cellular response to growth factor stimulus	Biological Process	1	G1TIS5
6	GO:0071396	cellular response to lipid	Biological Process	1	G1TIS5
6	GO:0071407	cellular response to organic cyclic compound	Biological Process	2	G1TIS5,P60710
6	GO:0036146	cellular response to mycotoxin	Biological Process	1	P60710
6	GO:2000482	regulation of interleukin-8 secretion	Biological Process	1	G1TIS5
6	GO:2000483	negative regulation of interleukin-8 secretion	Biological Process	1	G1TIS5
6	GO:0061436	establishment of skin barrier	Biological Process	1	G1U9I8
6	GO:0043535	regulation of blood vessel endothelial cell migration	Biological Process	1	G1TIS5
6	GO:0043536	positive regulation of blood vessel endothelial cell migration	Biological Process	1	G1TIS5
6	GO:1903672	positive regulation of sprouting angiogenesis	Biological Process	1	G1TIS5
6	GO:0043542	endothelial cell migration	Biological Process	1	G1TIS5
6	GO:1903670	regulation of sprouting angiogenesis	Biological Process	1	G1TIS5
6	GO:0001738	morphogenesis of a polarized epithelium	Biological Process	1	P60710
6	GO:0002042	cell migration involved in sprouting angiogenesis	Biological Process	1	G1TIS5
6	GO:0030216	keratinocyte differentiation	Biological Process	1	G1TIS5
6	GO:0051451	myoblast migration	Biological Process	1	G1TIS5
6	GO:0051223	regulation of protein transport	Biological Process	1	G1TIS5
6	GO:1904375	regulation of protein localization to cell periphery	Biological Process	1	P60710
6	GO:1905475	regulation of protein localization to membrane	Biological Process	1	P60710
6	GO:0002791	regulation of peptide secretion	Biological Process	1	G1TIS5
6	GO:0061041	regulation of wound healing	Biological Process	1	G1TIS5
6	GO:0071383	cellular response to steroid hormone stimulus	Biological Process	1	G1TIS5
6	GO:0031960	response to corticosteroid	Biological Process	1	G1TIS5
6	GO:0072657	protein localization to membrane	Biological Process	1	P60710
6	GO:1990778	protein localization to cell periphery	Biological Process	1	P60710
6	GO:0071896	protein localization to adherens junction	Biological Process	1	P60710
6	GO:0015908	fatty acid transport	Biological Process	1	G1TIS5
6	GO:0006897	endocytosis	Biological Process	2	G1TIS5,P60710
6	GO:0099003	vesicle-mediated transport in synapse	Biological Process	1	P60710
6	GO:0002790	peptide secretion	Biological Process	1	G1TIS5
6	GO:0046717	acid secretion	Biological Process	1	G1TIS5
6	GO:0006812	cation transport	Biological Process	2	A0A0S1EUX7,G3MPJ3
6	GO:0006820	anion transport	Biological Process	1	G1TIS5
6	GO:0048488	synaptic vesicle endocytosis	Biological Process	1	P60710
6	GO:0015711	organic anion transport	Biological Process	1	G1TIS5
6	GO:0015833	peptide transport	Biological Process	1	G1TIS5
6	GO:0015844	monoamine transport	Biological Process	1	P60710
6	GO:0015849	organic acid transport	Biological Process	1	G1TIS5
6	GO:0015850	organic hydroxy compound transport	Biological Process	1	P60710
6	GO:1901571	fatty acid derivative transport	Biological Process	1	G1TIS5
6	GO:0042886	amide transport	Biological Process	1	G1TIS5
6	GO:0030104	water homeostasis	Biological Process	1	G1U9I8
6	GO:0050801	ion homeostasis	Biological Process	2	A0A0S1EUX7,G3MPJ3
6	GO:0051348	negative regulation of transferase activity	Biological Process	1	P60710
6	GO:0032091	negative regulation of protein binding	Biological Process	1	P60710
6	GO:0043549	regulation of kinase activity	Biological Process	1	P60710
7	GO:0042326	negative regulation of phosphorylation	Biological Process	1	P60710
7	GO:0001933	negative regulation of protein phosphorylation	Biological Process	1	P60710
7	GO:0001932	regulation of protein phosphorylation	Biological Process	1	P60710
7	GO:0042325	regulation of phosphorylation	Biological Process	1	P60710
7	GO:0006468	protein phosphorylation	Biological Process	1	P60710
7	GO:0018149	peptide cross-linking	Biological Process	2	G1TIS5,G1U9I8
7	GO:0045580	regulation of T cell differentiation	Biological Process	1	G1TIS5
7	GO:0042129	regulation of T cell proliferation	Biological Process	1	G1TIS5
7	GO:0046634	regulation of alpha-beta T cell activation	Biological Process	1	G1TIS5
7	GO:0002825	regulation of T-helper 1 type immune response	Biological Process	1	G1TIS5
7	GO:0045581	negative regulation of T cell differentiation	Biological Process	1	G1TIS5
7	GO:0046636	negative regulation of alpha-beta T cell activation	Biological Process	1	G1TIS5
7	GO:0045582	positive regulation of T cell differentiation	Biological Process	1	G1TIS5
7	GO:0042102	positive regulation of T cell proliferation	Biological Process	1	G1TIS5
7	GO:0046635	positive regulation of alpha-beta T cell activation	Biological Process	1	G1TIS5
7	GO:0002827	positive regulation of T-helper 1 type immune response	Biological Process	1	G1TIS5
7	GO:0045063	T-helper 1 cell differentiation	Biological Process	1	G1TIS5
7	GO:0002287	alpha-beta T cell activation involved in immune response	Biological Process	1	G1TIS5
7	GO:0002292	T cell differentiation involved in immune response	Biological Process	1	G1TIS5
7	GO:0046632	alpha-beta T cell differentiation	Biological Process	1	G1TIS5
7	GO:0035710	CD4-positive, alpha-beta T cell activation	Biological Process	1	G1TIS5
7	GO:2000045	regulation of G1/S transition of mitotic cell cycle	Biological Process	1	G1TIS5
7	GO:1900087	positive regulation of G1/S transition of mitotic cell cycle	Biological Process	1	G1TIS5
7	GO:0033032	regulation of myeloid cell apoptotic process	Biological Process	1	G1TIS5
7	GO:2000106	regulation of leukocyte apoptotic process	Biological Process	1	G1TIS5
7	GO:0033034	positive regulation of myeloid cell apoptotic process	Biological Process	1	G1TIS5
7	GO:2000108	positive regulation of leukocyte apoptotic process	Biological Process	1	G1TIS5
7	GO:0051262	protein tetramerization	Biological Process	1	G1U9I8
7	GO:0051291	protein heterooligomerization	Biological Process	1	G1U9I8
7	GO:0048812	neuron projection morphogenesis	Biological Process	1	P60710
7	GO:0061564	axon development	Biological Process	1	P60710
7	GO:0006875	cellular metal ion homeostasis	Biological Process	2	A0A0S1EUX7,G3MPJ3
7	GO:0007409	axonogenesis	Biological Process	1	P60710
7	GO:0035924	cellular response to vascular endothelial growth factor stimulus	Biological Process	1	G1TIS5
7	GO:0090049	regulation of cell migration involved in sprouting angiogenesis	Biological Process	1	G1TIS5
7	GO:0090050	positive regulation of cell migration involved in sprouting angiogenesis	Biological Process	1	G1TIS5
7	GO:0043534	blood vessel endothelial cell migration	Biological Process	1	G1TIS5
7	GO:1903076	regulation of protein localization to plasma membrane	Biological Process	1	P60710
7	GO:0071384	cellular response to corticosteroid stimulus	Biological Process	1	G1TIS5
7	GO:0051384	response to glucocorticoid	Biological Process	1	G1TIS5
7	GO:0072659	protein localization to plasma membrane	Biological Process	1	P60710
7	GO:0015909	long-chain fatty acid transport	Biological Process	1	G1TIS5
7	GO:0006909	phagocytosis	Biological Process	1	G1TIS5
7	GO:0032309	icosanoid secretion	Biological Process	1	G1TIS5
7	GO:0030001	metal ion transport	Biological Process	2	A0A0S1EUX7,G3MPJ3
7	GO:0046942	carboxylic acid transport	Biological Process	1	G1TIS5
7	GO:0051937	catecholamine transport	Biological Process	1	P60710
7	GO:0071715	icosanoid transport	Biological Process	1	G1TIS5
7	GO:0055080	cation homeostasis	Biological Process	2	A0A0S1EUX7,G3MPJ3
7	GO:0098771	inorganic ion homeostasis	Biological Process	2	A0A0S1EUX7,G3MPJ3
7	GO:0033673	negative regulation of kinase activity	Biological Process	1	P60710
7	GO:0045859	regulation of protein kinase activity	Biological Process	1	P60710
8	GO:0006469	negative regulation of protein kinase activity	Biological Process	1	P60710
8	GO:0046637	regulation of alpha-beta T cell differentiation	Biological Process	1	G1TIS5
8	GO:2000514	regulation of CD4-positive, alpha-beta T cell activation	Biological Process	1	G1TIS5
8	GO:0046639	negative regulation of alpha-beta T cell differentiation	Biological Process	1	G1TIS5
8	GO:2000515	negative regulation of CD4-positive, alpha-beta T cell activation	Biological Process	1	G1TIS5
8	GO:0046638	positive regulation of alpha-beta T cell differentiation	Biological Process	1	G1TIS5
8	GO:2000516	positive regulation of CD4-positive, alpha-beta T cell activation	Biological Process	1	G1TIS5
8	GO:0002293	alpha-beta T cell differentiation involved in immune response	Biological Process	1	G1TIS5
8	GO:0043367	CD4-positive, alpha-beta T cell differentiation	Biological Process	1	G1TIS5
8	GO:0051290	protein heterotetramerization	Biological Process	1	G1U9I8
8	GO:0046916	cellular transition metal ion homeostasis	Biological Process	2	A0A0S1EUX7,G3MPJ3
8	GO:0071385	cellular response to glucocorticoid stimulus	Biological Process	1	G1TIS5
8	GO:1903963	arachidonate transport	Biological Process	1	G1TIS5
8	GO:0050482	arachidonic acid secretion	Biological Process	1	G1TIS5
8	GO:0000041	transition metal ion transport	Biological Process	2	A0A0S1EUX7,G3MPJ3
8	GO:0015718	monocarboxylic acid transport	Biological Process	1	G1TIS5
8	GO:0015874	norepinephrine transport	Biological Process	1	P60710
8	GO:0090493	catecholamine uptake	Biological Process	1	P60710
8	GO:0055065	metal ion homeostasis	Biological Process	2	A0A0S1EUX7,G3MPJ3
8	GO:0071900	regulation of protein serine/threonine kinase activity	Biological Process	1	P60710
9	GO:0043370	regulation of CD4-positive, alpha-beta T cell differentiation	Biological Process	1	G1TIS5
9	GO:0043371	negative regulation of CD4-positive, alpha-beta T cell differentiation	Biological Process	1	G1TIS5
9	GO:0043372	positive regulation of CD4-positive, alpha-beta T cell differentiation	Biological Process	1	G1TIS5
9	GO:0002294	CD4-positive, alpha-beta T cell differentiation involved in immune response	Biological Process	1	G1TIS5
9	GO:0006879	cellular iron ion homeostasis	Biological Process	2	A0A0S1EUX7,G3MPJ3
9	GO:0006826	iron ion transport	Biological Process	2	A0A0S1EUX7,G3MPJ3
9	GO:0051620	norepinephrine uptake	Biological Process	1	P60710
9	GO:0055076	transition metal ion homeostasis	Biological Process	2	A0A0S1EUX7,G3MPJ3
10	GO:0042093	T-helper cell differentiation	Biological Process	1	G1TIS5
10	GO:0055072	iron ion homeostasis	Biological Process	2	A0A0S1EUX7,G3MPJ3

## Sheet: MF
Level	GO_ID	Term	Type	Seqs_Num	Sequences
1	GO:0003674	molecular_function	Molecular Function	90	A0A131YI62,G1TIS5,Q45VP9,A0A1K0GV16,B8K174,G8ZF12,G8ZF16,A0A1Z5KXS2,A0A023FGQ4,A0A1E1XL53,G1TMN0,A0A0C9SBR5,A0A131YPI6,A0A1E1WYZ1,A0A1E1XUI0,A0A224Z2W7,E2J6X0,F0J8L8,G3MTE8,Q86G63,V5IJ43,A0A224Z3N2,A0A0K8R5S7,A0A224YDI0,F0J9E7,L7M876,L7MGH0,A0A224YQ43,L7M921,A0A224YJ94,B7PY97,Q7YW74,A0A0S1EUX7,G3MPJ3,A0A131YFQ8,A0A1E1XFE3,A0A131YN02,A0A131ZBI6,L7M136,A0A131YP26,A0A131Z3D1,A0A034WXL7,A0A131YWH0,A0…
2	GO:0003824	catalytic activity	Molecular Function	26	A0A224Z3N2,A0A0K8R5S7,A0A224YDI0,F0J9E7,L7M876,L7MGH0,A0A224YQ43,L7M921,A0A224YJ94,B7PY97,Q7YW74,A0A0S1EUX7,G3MPJ3,A0A1Z5KXS2,A0A131YN02,A0A131ZBI6,L7M136,A0A131YI62,A0A131YP26,A0A131Z3D1,A0A034WXL7,A0A023GP67,A0A0K8R7B1,A0A131XCH2,A0A6M2CRZ3,A0A5F9CC91
2	GO:0005198	structural molecule activity	Molecular Function	13	A0A0C9SBR5,A0A131YPI6,A0A1E1WYZ1,A0A1E1XUI0,A0A224Z2W7,E2J6X0,F0J8L8,G3MTE8,Q86G63,V5IJ43,A0A0K8RPP2,G1U9I8,P60710
2	GO:0005215	transporter activity	Molecular Function	26	A0A147BFR4,A0A023G0E1,A0A023GDS5,A0A023GME3,A0A034WXH1,A0A034WXH7,A0A034WXN6,A0A034WZ42,A0A131YHC3,A0A131YI46,A0A131YSR5,A0A131YWP6,A0A1E1XMT8,A0A224YUL1,A0A224YYX5,A0A224Z9R0,A0A346JM05,A0A346JM06,A0A5C0ZTD3,A0A5C0ZU70,A0A5C0ZWE6,E1CAX9,L7LWI3,L7M721,Q19V51,A0A5F9CBF0
2	GO:0005488	binding	Molecular Function	23	A0A131YI62,G1TIS5,Q45VP9,A0A1Z5KXS2,A0A023FGQ4,A0A1E1XL53,G1TMN0,A0A224Z3N2,A0A131YFQ8,A0A1E1XFE3,G1U9I8,A0A1K0GV16,A0A5F9CE05,B8K174,G8ZF12,G8ZF16,P60710,A0A5F9C2C1,A0A131ZDX3,A0A0S1EUX7,G3MPJ3,A0A224YJ94,A0A131YP26
2	GO:0016209	antioxidant activity	Molecular Function	4	A0A131YI62,A0A131YP26,A0A131Z3D1,A0A034WXL7
2	GO:0098772	molecular function regulator	Molecular Function	13	A0A131YWH0,A0A131YWM0,A0A224YJB7,A0A224YT51,A0A224YU33,A0A224YVA6,A0A5F9CQC0,G1U6R8,L7MMT8,A0A0A7MGQ1,A0A5F9C2C1,G1TIS5,F0J955
2	GO:0140104	molecular carrier activity	Molecular Function	4	A0A1K0GV16,B8K174,G8ZF12,G8ZF16
3	GO:0016491	oxidoreductase activity	Molecular Function	7	A0A0S1EUX7,G3MPJ3,A0A131YI62,A0A131YP26,A0A131Z3D1,A0A034WXL7,A0A023GP67
3	GO:0016740	transferase activity	Molecular Function	2	A0A0K8R7B1,A0A131XCH2
3	GO:0016787	hydrolase activity	Molecular Function	15	A0A224Z3N2,A0A0K8R5S7,A0A224YDI0,F0J9E7,L7M876,L7MGH0,A0A224YQ43,L7M921,B7PY97,Q7YW74,A0A1Z5KXS2,A0A131YN02,A0A131ZBI6,L7M136,A0A6M2CRZ3
3	GO:0016829	lyase activity	Molecular Function	1	A0A224YJ94
3	GO:0016874	ligase activity	Molecular Function	1	A0A5F9CC91
3	GO:0140096	catalytic activity, acting on a protein	Molecular Function	7	A0A0K8R5S7,A0A224YDI0,F0J9E7,L7M876,L7MGH0,A0A224YQ43,Q7YW74
3	GO:0140098	catalytic activity, acting on RNA	Molecular Function	1	A0A1Z5KXS2
3	GO:0003735	structural constituent of ribosome	Molecular Function	10	A0A0C9SBR5,A0A131YPI6,A0A1E1WYZ1,A0A1E1XUI0,A0A224Z2W7,E2J6X0,F0J8L8,G3MTE8,Q86G63,V5IJ43
3	GO:0005200	structural constituent of cytoskeleton	Molecular Function	1	P60710
3	GO:0005201	extracellular matrix structural constituent	Molecular Function	1	A0A0K8RPP2
3	GO:0030280	structural constituent of epidermis	Molecular Function	1	G1U9I8
3	GO:0098918	structural constituent of synapse	Molecular Function	1	P60710
3	GO:0022857	transmembrane transporter activity	Molecular Function	2	A0A147BFR4,A0A5F9CBF0
3	GO:0005319	lipid transporter activity	Molecular Function	24	A0A023G0E1,A0A023GDS5,A0A023GME3,A0A034WXH1,A0A034WXH7,A0A034WXN6,A0A034WZ42,A0A131YHC3,A0A131YI46,A0A131YSR5,A0A131YWP6,A0A1E1XMT8,A0A224YUL1,A0A224YYX5,A0A224Z9R0,A0A346JM05,A0A346JM06,A0A5C0ZTD3,A0A5C0ZU70,A0A5C0ZWE6,E1CAX9,L7LWI3,L7M721,Q19V51
3	GO:0005515	protein binding	Molecular Function	8	A0A224Z3N2,A0A131YFQ8,A0A1E1XFE3,P60710,A0A023FGQ4,G1TMN0,G1U9I8,G1TIS5
3	GO:0030246	carbohydrate binding	Molecular Function	1	G1U9I8
3	GO:0008289	lipid binding	Molecular Function	2	G1TIS5,A0A5F9C2C1
3	GO:0008144	drug binding	Molecular Function	7	P60710,A0A224Z3N2,A0A131ZDX3,A0A1K0GV16,B8K174,G8ZF12,G8ZF16
3	GO:0036094	small molecule binding	Molecular Function	6	P60710,A0A224Z3N2,A0A1K0GV16,B8K174,G8ZF12,G8ZF16
3	GO:0043167	ion binding	Molecular Function	14	A0A131YI62,G1TIS5,Q45VP9,A0A1K0GV16,A0A5F9CE05,B8K174,G8ZF12,G8ZF16,P60710,A0A224Z3N2,A0A5F9C2C1,A0A0S1EUX7,G3MPJ3,A0A224YJ94
3	GO:0048037	cofactor binding	Molecular Function	6	A0A131YI62,A0A131YP26,A0A1K0GV16,B8K174,G8ZF12,G8ZF16
3	GO:0097159	organic cyclic compound binding	Molecular Function	12	A0A1Z5KXS2,A0A023FGQ4,A0A1E1XL53,G1TMN0,P60710,A0A224Z3N2,A0A131YI62,A0A131YP26,A0A1K0GV16,B8K174,G8ZF12,G8ZF16
3	GO:0097367	carbohydrate derivative binding	Molecular Function	3	P60710,A0A224Z3N2,A0A131ZDX3
3	GO:1901363	heterocyclic compound binding	Molecular Function	12	A0A1Z5KXS2,A0A023FGQ4,A0A1E1XL53,G1TMN0,P60710,A0A224Z3N2,A0A131YI62,A0A131YP26,A0A1K0GV16,B8K174,G8ZF12,G8ZF16
3	GO:0004601	peroxidase activity	Molecular Function	4	A0A034WXL7,A0A131YI62,A0A131YP26,A0A131Z3D1
3	GO:0030234	enzyme regulator activity	Molecular Function	13	A0A131YWH0,A0A131YWM0,A0A224YJB7,A0A224YT51,A0A224YU33,A0A224YVA6,A0A5F9CQC0,G1U6R8,L7MMT8,A0A0A7MGQ1,A0A5F9C2C1,G1TIS5,F0J955
3	GO:0005344	oxygen carrier activity	Molecular Function	4	A0A1K0GV16,B8K174,G8ZF12,G8ZF16
4	GO:0016651	oxidoreductase activity, acting on NAD(P)H	Molecular Function	1	A0A131YI62
4	GO:0016684	oxidoreductase activity, acting on peroxide as acceptor	Molecular Function	4	A0A131YI62,A0A131YP26,A0A131Z3D1,A0A034WXL7
4	GO:0016722	oxidoreductase activity, oxidizing metal ions	Molecular Function	2	A0A0S1EUX7,G3MPJ3
4	GO:0008233	peptidase activity	Molecular Function	7	A0A0K8R5S7,A0A224YDI0,F0J9E7,L7M876,L7MGH0,A0A224YQ43,Q7YW74
4	GO:0016788	hydrolase activity, acting on ester bonds	Molecular Function	3	L7M921,B7PY97,A0A1Z5KXS2
4	GO:0016798	hydrolase activity, acting on glycosyl bonds	Molecular Function	3	A0A131YN02,A0A131ZBI6,L7M136
4	GO:0016817	hydrolase activity, acting on acid anhydrides	Molecular Function	1	A0A224Z3N2
4	GO:0017171	serine hydrolase activity	Molecular Function	5	A0A0K8R5S7,A0A224YDI0,F0J9E7,L7M876,L7MGH0
4	GO:0016835	carbon-oxygen lyase activity	Molecular Function	1	A0A224YJ94
4	GO:0016877	ligase activity, forming carbon-sulfur bonds	Molecular Function	1	A0A5F9CC91
4	GO:0004540	ribonuclease activity	Molecular Function	1	A0A1Z5KXS2
4	GO:0098973	structural constituent of postsynaptic actin cytoskeleton	Molecular Function	1	P60710
4	GO:0099186	structural constituent of postsynapse	Molecular Function	1	P60710
4	GO:0015075	ion transmembrane transporter activity	Molecular Function	2	A0A147BFR4,A0A5F9CBF0
4	GO:0015318	inorganic molecular entity transmembrane transporter activity	Molecular Function	2	A0A147BFR4,A0A5F9CBF0
4	GO:0022803	passive transmembrane transporter activity	Molecular Function	1	A0A147BFR4
4	GO:0022804	active transmembrane transporter activity	Molecular Function	1	A0A5F9CBF0
4	GO:0008134	transcription factor binding	Molecular Function	1	P60710
4	GO:0005102	signaling receptor binding	Molecular Function	2	A0A131YFQ8,A0A1E1XFE3
4	GO:0046983	protein dimerization activity	Molecular Function	3	A0A023FGQ4,G1TMN0,G1U9I8
4	GO:0008092	cytoskeletal protein binding	Molecular Function	2	A0A224Z3N2,P60710
4	GO:0042802	identical protein binding	Molecular Function	1	P60710
4	GO:0019899	enzyme binding	Molecular Function	1	P60710
4	GO:0048306	calcium-dependent protein binding	Molecular Function	1	G1TIS5
4	GO:0005543	phospholipid binding	Molecular Function	2	G1TIS5,A0A5F9C2C1
4	GO:0005524	ATP binding	Molecular Function	2	P60710,A0A224Z3N2
4	GO:0008061	chitin binding	Molecular Function	1	A0A131ZDX3
4	GO:0019825	oxygen binding	Molecular Function	4	A0A1K0GV16,B8K174,G8ZF12,G8ZF16
4	GO:0000166	nucleotide binding	Molecular Function	2	P60710,A0A224Z3N2
4	GO:0043168	anion binding	Molecular Function	4	P60710,A0A224Z3N2,G1TIS5,A0A5F9C2C1
4	GO:0043169	cation binding	Molecular Function	11	A0A131YI62,G1TIS5,Q45VP9,A0A1K0GV16,A0A5F9CE05,B8K174,G8ZF12,G8ZF16,A0A0S1EUX7,G3MPJ3,A0A224YJ94
4	GO:0020037	heme binding	Molecular Function	6	A0A131YI62,A0A131YP26,A0A1K0GV16,B8K174,G8ZF12,G8ZF16
4	GO:0003676	nucleic acid binding	Molecular Function	4	A0A023FGQ4,A0A1E1XL53,G1TMN0,A0A1Z5KXS2
4	GO:0046906	tetrapyrrole binding	Molecular Function	6	A0A131YI62,A0A131YP26,A0A1K0GV16,B8K174,G8ZF12,G8ZF16
4	GO:1901265	nucleoside phosphate binding	Molecular Function	2	P60710,A0A224Z3N2
4	GO:0032553	ribonucleotide binding	Molecular Function	2	P60710,A0A224Z3N2
4	GO:0004602	glutathione peroxidase activity	Molecular Function	1	A0A034WXL7
4	GO:0004857	enzyme inhibitor activity	Molecular Function	11	A0A131YWH0,A0A131YWM0,A0A224YJB7,A0A224YT51,A0A224YU33,A0A224YVA6,A0A5F9CQC0,G1U6R8,L7MMT8,A0A0A7MGQ1,G1TIS5
4	GO:0008047	enzyme activator activity	Molecular Function	1	A0A5F9C2C1
4	GO:0060589	nucleoside-triphosphatase regulator activity	Molecular Function	1	A0A5F9C2C1
4	GO:0061134	peptidase regulator activity	Molecular Function	10	A0A131YWH0,A0A131YWM0,A0A224YJB7,A0A224YT51,A0A224YU33,A0A224YVA6,A0A5F9CQC0,G1U6R8,L7MMT8,A0A0A7MGQ1
5	GO:0050664	oxidoreductase activity, acting on NAD(P)H, oxygen as acceptor	Molecular Function	1	A0A131YI62
5	GO:0016724	oxidoreductase activity, oxidizing metal ions, oxygen as acceptor	Molecular Function	2	A0A0S1EUX7,G3MPJ3
5	GO:0070011	peptidase activity, acting on L-amino acid peptides	Molecular Function	7	A0A0K8R5S7,A0A224YDI0,F0J9E7,L7M876,L7MGH0,A0A224YQ43,Q7YW74
5	GO:0004518	nuclease activity	Molecular Function	1	A0A1Z5KXS2
5	GO:0042578	phosphoric ester hydrolase activity	Molecular Function	1	L7M921
5	GO:0052689	carboxylic ester hydrolase activity	Molecular Function	1	B7PY97
5	GO:0004553	hydrolase activity, hydrolyzing O-glycosyl compounds	Molecular Function	3	A0A131ZBI6,L7M136,A0A131YN02
5	GO:0016818	hydrolase activity, acting on acid anhydrides, in phosphorus-containing anhydrides	Molecular Function	1	A0A224Z3N2
5	GO:0008236	serine-type peptidase activity	Molecular Function	5	A0A0K8R5S7,A0A224YDI0,F0J9E7,L7M876,L7MGH0
5	GO:0016836	hydro-lyase activity	Molecular Function	1	A0A224YJ94
5	GO:0016405	CoA-ligase activity	Molecular Function	1	A0A5F9CC91
5	GO:0016878	acid-thiol ligase activity	Molecular Function	1	A0A5F9CC91
5	GO:0004532	exoribonuclease activity	Molecular Function	1	A0A1Z5KXS2
5	GO:0005216	ion channel activity	Molecular Function	1	A0A147BFR4
5	GO:0008324	cation transmembrane transporter activity	Molecular Function	1	A0A147BFR4
5	GO:0008509	anion transmembrane transporter activity	Molecular Function	1	A0A5F9CBF0
5	GO:0022839	ion gated channel activity	Molecular Function	1	A0A147BFR4
5	GO:0015103	inorganic anion transmembrane transporter activity	Molecular Function	1	A0A5F9CBF0
5	GO:0022890	inorganic cation transmembrane transporter activity	Molecular Function	1	A0A147BFR4
5	GO:0015267	channel activity	Molecular Function	1	A0A147BFR4
5	GO:0015291	secondary active transmembrane transporter activity	Molecular Function	1	A0A5F9CBF0
5	GO:0030957	Tat protein binding	Molecular Function	1	P60710
5	GO:0046982	protein heterodimerization activity	Molecular Function	3	A0A023FGQ4,G1TMN0,G1U9I8
5	GO:0003779	actin binding	Molecular Function	1	A0A224Z3N2
5	GO:0019894	kinesin binding	Molecular Function	1	P60710
5	GO:0019900	kinase binding	Molecular Function	1	P60710
5	GO:0050998	nitric-oxide synthase binding	Molecular Function	1	P60710
5	GO:0005544	calcium-dependent phospholipid binding	Molecular Function	1	G1TIS5
5	GO:0035091	phosphatidylinositol binding	Molecular Function	1	A0A5F9C2C1
5	GO:0017076	purine nucleotide binding	Molecular Function	2	P60710,A0A224Z3N2
5	GO:0035639	purine ribonucleoside triphosphate binding	Molecular Function	2	P60710,A0A224Z3N2
5	GO:0046872	metal ion binding	Molecular Function	11	A0A131YI62,G1TIS5,Q45VP9,G8ZF12,G8ZF16,A0A0S1EUX7,G3MPJ3,A0A224YJ94,A0A1K0GV16,A0A5F9CE05,B8K174
5	GO:0003677	DNA binding	Molecular Function	3	A0A023FGQ4,A0A1E1XL53,G1TMN0
5	GO:0032555	purine ribonucleotide binding	Molecular Function	2	P60710,A0A224Z3N2
5	GO:0030414	peptidase inhibitor activity	Molecular Function	10	A0A131YWH0,A0A131YWM0,A0A224YJB7,A0A224YT51,A0A224YU33,A0A224YVA6,A0A5F9CQC0,G1U6R8,L7MMT8,A0A0A7MGQ1
5	GO:0055102	lipase inhibitor activity	Molecular Function	1	G1TIS5
5	GO:0005096	GTPase activator activity	Molecular Function	1	A0A5F9C2C1
5	GO:0030695	GTPase regulator activity	Molecular Function	1	A0A5F9C2C1
5	GO:0061135	endopeptidase regulator activity	Molecular Function	10	A0A131YWH0,A0A131YWM0,A0A224YJB7,A0A224YT51,A0A224YU33,A0A224YVA6,A0A5F9CQC0,G1U6R8,L7MMT8,A0A0A7MGQ1
6	GO:0016174	NAD(P)H oxidase activity	Molecular Function	1	A0A131YI62
6	GO:0004322	ferroxidase activity	Molecular Function	2	A0A0S1EUX7,G3MPJ3
6	GO:0004175	endopeptidase activity	Molecular Function	5	A0A0K8R5S7,A0A224YDI0,F0J9E7,L7M876,L7MGH0
6	GO:0008234	cysteine-type peptidase activity	Molecular Function	1	Q7YW74
6	GO:0008238	exopeptidase activity	Molecular Function	1	A0A224YQ43
6	GO:0004527	exonuclease activity	Molecular Function	1	A0A1Z5KXS2
6	GO:0016791	phosphatase activity	Molecular Function	1	L7M921
6	GO:0004104	cholinesterase activity	Molecular Function	1	B7PY97
6	GO:0015925	galactosidase activity	Molecular Function	1	L7M136
6	GO:0015929	hexosaminidase activity	Molecular Function	1	A0A131ZBI6
6	GO:0016462	pyrophosphatase activity	Molecular Function	1	A0A224Z3N2
6	GO:0004252	serine-type endopeptidase activity	Molecular Function	5	A0A0K8R5S7,A0A224YDI0,F0J9E7,L7M876,L7MGH0
6	GO:0004089	carbonate dehydratase activity	Molecular Function	1	A0A224YJ94
6	GO:0030729	acetoacetate-CoA ligase activity	Molecular Function	1	A0A5F9CC91
6	GO:0016896	exoribonuclease activity, producing 5'-phosphomonoesters	Molecular Function	1	A0A1Z5KXS2
6	GO:0005261	cation channel activity	Molecular Function	1	A0A147BFR4
6	GO:0015276	ligand-gated ion channel activity	Molecular Function	1	A0A147BFR4
6	GO:0005452	inorganic anion exchanger activity	Molecular Function	1	A0A5F9CBF0
6	GO:0046873	metal ion transmembrane transporter activity	Molecular Function	1	A0A147BFR4
6	GO:0022836	gated channel activity	Molecular Function	1	A0A147BFR4
6	GO:0022838	substrate-specific channel activity	Molecular Function	1	A0A147BFR4
6	GO:0019901	protein kinase binding	Molecular Function	1	P60710
6	GO:1901981	phosphatidylinositol phosphate binding	Molecular Function	1	A0A5F9C2C1
6	GO:0030554	adenyl nucleotide binding	Molecular Function	2	P60710,A0A224Z3N2
6	GO:0005509	calcium ion binding	Molecular Function	3	A0A131YI62,G1TIS5,Q45VP9
6	GO:0046914	transition metal ion binding	Molecular Function	5	G8ZF12,G8ZF16,A0A0S1EUX7,G3MPJ3,A0A224YJ94
6	GO:0032559	adenyl ribonucleotide binding	Molecular Function	2	P60710,A0A224Z3N2
6	GO:0004866	endopeptidase inhibitor activity	Molecular Function	10	A0A0A7MGQ1,A0A131YWH0,A0A131YWM0,A0A224YJB7,A0A224YT51,A0A224YU33,A0A224YVA6,A0A5F9CQC0,G1U6R8,L7MMT8
6	GO:0004859	phospholipase inhibitor activity	Molecular Function	1	G1TIS5
7	GO:0008242	omega peptidase activity	Molecular Function	1	A0A224YQ43
7	GO:0008409	5'-3' exonuclease activity	Molecular Function	1	A0A1Z5KXS2
7	GO:0016796	exonuclease activity, active with either ribo- or deoxyribonucleic acids and producing 5'-phosphomonoesters	Molecular Function	1	A0A1Z5KXS2
7	GO:0003993	acid phosphatase activity	Molecular Function	1	L7M921
7	GO:0004565	beta-galactosidase activity	Molecular Function	1	L7M136
7	GO:0004563	beta-N-acetylhexosaminidase activity	Molecular Function	1	A0A131ZBI6
7	GO:0017111	nucleoside-triphosphatase activity	Molecular Function	1	A0A224Z3N2
7	GO:0004534	5'-3' exoribonuclease activity	Molecular Function	1	A0A1Z5KXS2
7	GO:0005262	calcium channel activity	Molecular Function	1	A0A147BFR4
7	GO:0099094	ligand-gated cation channel activity	Molecular Function	1	A0A147BFR4
7	GO:0005217	intracellular ligand-gated ion channel activity	Molecular Function	1	A0A147BFR4
7	GO:0015085	calcium ion transmembrane transporter activity	Molecular Function	1	A0A147BFR4
7	GO:0022834	ligand-gated channel activity	Molecular Function	1	A0A147BFR4
7	GO:0005547	phosphatidylinositol-3,4,5-trisphosphate binding	Molecular Function	1	A0A5F9C2C1
7	GO:0005506	iron ion binding	Molecular Function	4	A0A0S1EUX7,G3MPJ3,G8ZF12,G8ZF16
7	GO:0008270	zinc ion binding	Molecular Function	1	A0A224YJ94
7	GO:0004869	cysteine-type endopeptidase inhibitor activity	Molecular Function	1	A0A0A7MGQ1
7	GO:0019834	phospholipase A2 inhibitor activity	Molecular Function	1	G1TIS5
8	GO:0036374	glutathione hydrolase activity	Molecular Function	1	A0A224YQ43
8	GO:0003774	motor activity	Molecular Function	1	A0A224Z3N2
8	GO:0099604	ligand-gated calcium channel activity	Molecular Function	1	A0A147BFR4
8	GO:0015278	calcium-release channel activity	Molecular Function	1	A0A147BFR4
8	GO:0008199	ferric iron binding	Molecular Function	2	A0A0S1EUX7,G3MPJ3
9	GO:0005219	ryanodine-sensitive calcium-release channel activity	Molecular Function	1	A0A147BFR4

## Sheet: CC
Level	GO_ID	Term	Type	Seqs_Num	Sequences
1	GO:0005575	cellular_component	Cellular Component	50	P60710,A0A131ZDX3,L7MGH0,A0A0S1EUX7,A0A147BFR4,G3MPJ3,A0A1E1XRX9,A0A0K8RPP2,A0A1K0GV16,B8K174,G8ZF12,G8ZF16,A0A224Z3N2,A0A131YWH0,A0A131YWM0,A0A224YJB7,A0A224YT51,A0A224YU33,A0A224YVA6,A0A5F9CE05,A0A5F9CQC0,G1U6R8,L7LRG0,L7LTU1,L7MMT8,G1TIS5,G1U9I8,A0A0C9SBR5,A0A131XM65,A0A131YPI6,A0A1E1WYZ1,A0A1E1XUI0,A0A224Z2W7,E2J6X0,F0J8L8,G3MTE8,Q86G63,V5IJ43,A0A6G5A282,A0A131XB18,A0A131YI62,A0A131ZBI6,A0A5F…
2	GO:0016020	membrane	Cellular Component	11	P60710,A0A1E1XRX9,G1TIS5,G1U9I8,A0A131XB18,A0A131YI62,A0A131ZBI6,A0A147BFR4,A0A5F9CBF0,L7MGH0,Q45VP9
2	GO:0005576	extracellular region	Cellular Component	15	A0A131YWH0,A0A131YWM0,A0A224YJB7,A0A224YT51,A0A224YU33,A0A224YVA6,A0A5F9CE05,A0A5F9CQC0,G1U6R8,L7LRG0,L7LTU1,L7MMT8,G1TIS5,A0A131ZDX3,L7MGH0
2	GO:0005623	cell	Cellular Component	30	P60710,F0J955,A0A023FGQ4,G1TMN0,G1TIS5,G1U9I8,A0A224Z438,A0A0C9SBR5,A0A131XM65,A0A131YPI6,A0A1E1WYZ1,A0A1E1XUI0,A0A224Z2W7,E2J6X0,F0J8L8,G3MTE8,Q86G63,V5IJ43,A0A6G5A282,A0A1Z5KXS2,A0A1E1XRX9,A0A1K0GV16,B8K174,G8ZF12,G8ZF16,A0A224Z7D0,A0A224Z3N2,A0A0S1EUX7,A0A147BFR4,G3MPJ3
2	GO:0030054	cell junction	Cellular Component	1	P60710
2	GO:0031974	membrane-enclosed lumen	Cellular Component	2	G1TIS5,P60710
2	GO:0032991	protein-containing complex	Cellular Component	22	P60710,A0A0K8RPP2,A0A1K0GV16,B8K174,G8ZF12,G8ZF16,A0A224Z3N2,A0A0C9SBR5,A0A131XM65,A0A131YPI6,A0A1E1WYZ1,A0A1E1XUI0,A0A224Z2W7,E2J6X0,F0J8L8,G3MTE8,Q86G63,V5IJ43,A0A6G5A282,A0A023FGQ4,G1TMN0,F0J955
2	GO:0043226	organelle	Cellular Component	22	G1TIS5,P60710,A0A023FGQ4,A0A1Z5KXS2,G1TMN0,A0A0C9SBR5,A0A131XM65,A0A131YPI6,A0A1E1WYZ1,A0A1E1XUI0,A0A224Z2W7,E2J6X0,F0J8L8,G3MTE8,Q86G63,V5IJ43,A0A6G5A282,A0A224Z7D0,A0A224Z438,A0A224Z3N2,A0A1E1XRX9,G1U9I8
2	GO:0044421	extracellular region part	Cellular Component	13	A0A131YWH0,A0A131YWM0,A0A224YJB7,A0A224YT51,A0A224YU33,A0A224YVA6,A0A5F9CE05,A0A5F9CQC0,G1U6R8,L7LRG0,L7LTU1,L7MMT8,G1TIS5
2	GO:0044422	organelle part	Cellular Component	7	A0A023FGQ4,G1TMN0,G1TIS5,P60710,A0A224Z3N2,A0A1E1XRX9,G1U9I8
2	GO:0044425	membrane part	Cellular Component	10	A0A1E1XRX9,A0A131XB18,A0A131YI62,A0A131ZBI6,A0A147BFR4,A0A5F9CBF0,L7MGH0,Q45VP9,G1TIS5,P60710
2	GO:0044456	synapse part	Cellular Component	1	P60710
2	GO:0044464	cell part	Cellular Component	27	P60710,G1TIS5,G1U9I8,F0J955,A0A0C9SBR5,A0A131XM65,A0A131YPI6,A0A1E1WYZ1,A0A1E1XUI0,A0A224Z2W7,E2J6X0,F0J8L8,G3MTE8,Q86G63,V5IJ43,A0A6G5A282,A0A023FGQ4,A0A1Z5KXS2,G1TMN0,A0A224Z7D0,A0A1E1XRX9,A0A1K0GV16,B8K174,G8ZF12,G8ZF16,A0A224Z3N2,A0A224Z438
2	GO:0045202	synapse	Cellular Component	1	P60710
2	GO:0099080	supramolecular complex	Cellular Component	3	P60710,G1TIS5,G1U9I8
3	GO:0005886	plasma membrane	Cellular Component	3	G1TIS5,G1U9I8,P60710
3	GO:0005789	endoplasmic reticulum membrane	Cellular Component	1	A0A1E1XRX9
3	GO:0042175	nuclear outer membrane-endoplasmic reticulum membrane network	Cellular Component	1	A0A1E1XRX9
3	GO:0098589	membrane region	Cellular Component	1	P60710
3	GO:0098590	plasma membrane region	Cellular Component	1	G1TIS5
3	GO:0098805	whole membrane	Cellular Component	1	P60710
3	GO:0005911	cell-cell junction	Cellular Component	1	P60710
3	GO:0030055	cell-substrate junction	Cellular Component	1	P60710
3	GO:0070161	anchoring junction	Cellular Component	1	P60710
3	GO:0043233	organelle lumen	Cellular Component	2	G1TIS5,P60710
3	GO:0002102	podosome	Cellular Component	1	P60710
3	GO:1990904	ribonucleoprotein complex	Cellular Component	13	A0A0C9SBR5,A0A131XM65,A0A131YPI6,A0A1E1WYZ1,A0A1E1XUI0,A0A224Z2W7,E2J6X0,F0J8L8,G3MTE8,Q86G63,V5IJ43,A0A6G5A282,P60710
3	GO:0005581	collagen trimer	Cellular Component	1	A0A0K8RPP2
3	GO:0005833	hemoglobin complex	Cellular Component	4	A0A1K0GV16,B8K174,G8ZF12,G8ZF16
3	GO:0016459	myosin complex	Cellular Component	1	A0A224Z3N2
3	GO:0032993	protein-DNA complex	Cellular Component	2	A0A023FGQ4,G1TMN0
3	GO:0044815	DNA packaging complex	Cellular Component	2	A0A023FGQ4,G1TMN0
3	GO:1902494	catalytic complex	Cellular Component	2	F0J955,P60710
3	GO:0005929	cilium	Cellular Component	1	G1TIS5
3	GO:0043227	membrane-bounded organelle	Cellular Component	7	P60710,A0A023FGQ4,A0A1Z5KXS2,G1TMN0,A0A224Z438,G1TIS5,A0A1E1XRX9
3	GO:0043228	non-membrane-bounded organelle	Cellular Component	19	P60710,A0A0C9SBR5,A0A131XM65,A0A131YPI6,A0A1E1WYZ1,A0A1E1XUI0,A0A224Z2W7,E2J6X0,F0J8L8,G3MTE8,Q86G63,V5IJ43,A0A6G5A282,A0A224Z7D0,G1TIS5,A0A224Z3N2,A0A023FGQ4,G1TMN0,G1U9I8
3	GO:0043229	intracellular organelle	Cellular Component	22	P60710,A0A023FGQ4,A0A1Z5KXS2,G1TMN0,A0A0C9SBR5,A0A131XM65,A0A131YPI6,A0A1E1WYZ1,A0A1E1XUI0,A0A224Z2W7,E2J6X0,F0J8L8,G3MTE8,Q86G63,V5IJ43,A0A6G5A282,A0A224Z7D0,A0A224Z438,G1TIS5,A0A224Z3N2,A0A1E1XRX9,G1U9I8
3	GO:0043230	extracellular organelle	Cellular Component	1	G1TIS5
3	GO:0099572	postsynaptic specialization	Cellular Component	1	P60710
3	GO:0005615	extracellular space	Cellular Component	13	G1TIS5,A0A131YWH0,A0A131YWM0,A0A224YJB7,A0A224YT51,A0A224YU33,A0A224YVA6,A0A5F9CE05,A0A5F9CQC0,G1U6R8,L7LRG0,L7LTU1,L7MMT8
3	GO:0044446	intracellular organelle part	Cellular Component	7	A0A023FGQ4,G1TMN0,G1TIS5,P60710,A0A224Z3N2,A0A1E1XRX9,G1U9I8
3	GO:0019898	extrinsic component of membrane	Cellular Component	1	G1TIS5
3	GO:0031224	intrinsic component of membrane	Cellular Component	8	A0A131XB18,A0A131YI62,A0A131ZBI6,A0A147BFR4,A0A1E1XRX9,A0A5F9CBF0,L7MGH0,Q45VP9
3	GO:0044459	plasma membrane part	Cellular Component	1	G1TIS5
3	GO:0098552	side of membrane	Cellular Component	1	G1TIS5
3	GO:0098793	presynapse	Cellular Component	1	P60710
3	GO:0098794	postsynapse	Cellular Component	1	P60710
3	GO:0099571	postsynaptic cytoskeleton	Cellular Component	1	P60710
3	GO:0005622	intracellular	Cellular Component	27	F0J955,A0A023FGQ4,G1TMN0,P60710,A0A224Z438,G1TIS5,A0A0C9SBR5,A0A131XM65,A0A131YPI6,A0A1E1WYZ1,A0A1E1XUI0,A0A224Z2W7,E2J6X0,F0J8L8,G3MTE8,Q86G63,V5IJ43,A0A6G5A282,A0A1Z5KXS2,A0A1E1XRX9,A0A1K0GV16,B8K174,G8ZF12,G8ZF16,A0A224Z7D0,A0A224Z3N2,G1U9I8
3	GO:0009986	cell surface	Cellular Component	1	G1TIS5
3	GO:0012505	endomembrane system	Cellular Component	2	G1TIS5,A0A1E1XRX9
3	GO:0031252	cell leading edge	Cellular Component	1	P60710
3	GO:0042995	cell projection	Cellular Component	2	P60710,G1TIS5
3	GO:0043209	myelin sheath	Cellular Component	1	P60710
3	GO:0044424	intracellular part	Cellular Component	27	F0J955,P60710,G1TIS5,A0A0C9SBR5,A0A131XM65,A0A131YPI6,A0A1E1WYZ1,A0A1E1XUI0,A0A224Z2W7,E2J6X0,F0J8L8,G3MTE8,Q86G63,V5IJ43,A0A6G5A282,A0A224Z438,A0A023FGQ4,A0A1Z5KXS2,G1TMN0,A0A224Z7D0,A0A224Z3N2,A0A1E1XRX9,A0A1K0GV16,B8K174,G8ZF12,G8ZF16,G1U9I8
3	GO:0044463	cell projection part	Cellular Component	1	P60710
3	GO:0045177	apical part of cell	Cellular Component	1	G1TIS5
3	GO:0071944	cell periphery	Cellular Component	3	P60710,G1TIS5,G1U9I8
3	GO:0097458	neuron part	Cellular Component	1	P60710
3	GO:0098685	Schaffer collateral - CA1 synapse	Cellular Component	1	P60710
3	GO:0098978	glutamatergic synapse	Cellular Component	1	P60710
3	GO:0098984	neuron to neuron synapse	Cellular Component	1	P60710
3	GO:0099081	supramolecular polymer	Cellular Component	3	P60710,G1TIS5,G1U9I8
4	GO:0001533	cornified envelope	Cellular Component	2	G1TIS5,G1U9I8
4	GO:0042383	sarcolemma	Cellular Component	1	G1TIS5
4	GO:0098857	membrane microdomain	Cellular Component	1	P60710
4	GO:0016324	apical plasma membrane	Cellular Component	1	G1TIS5
4	GO:0043296	apical junction complex	Cellular Component	1	P60710
4	GO:0070160	tight junction	Cellular Component	1	P60710
4	GO:0005924	cell-substrate adherens junction	Cellular Component	1	P60710
4	GO:0005912	adherens junction	Cellular Component	1	P60710
4	GO:0070013	intracellular organelle lumen	Cellular Component	2	G1TIS5,P60710
4	GO:0005840	ribosome	Cellular Component	12	A0A0C9SBR5,A0A131XM65,A0A131YPI6,A0A1E1WYZ1,A0A1E1XUI0,A0A224Z2W7,E2J6X0,F0J8L8,G3MTE8,Q86G63,V5IJ43,A0A6G5A282
4	GO:0035770	ribonucleoprotein granule	Cellular Component	1	P60710
4	GO:0000786	nucleosome	Cellular Component	2	A0A023FGQ4,G1TMN0
4	GO:1905368	peptidase complex	Cellular Component	1	F0J955
4	GO:1990234	transferase complex	Cellular Component	1	P60710
4	GO:0031514	motile cilium	Cellular Component	1	G1TIS5
4	GO:0043231	intracellular membrane-bounded organelle	Cellular Component	7	P60710,A0A023FGQ4,A0A1Z5KXS2,G1TMN0,A0A224Z438,G1TIS5,A0A1E1XRX9
4	GO:0031982	vesicle	Cellular Component	1	G1TIS5
4	GO:0031984	organelle subcompartment	Cellular Component	1	A0A1E1XRX9
4	GO:0043232	intracellular non-membrane-bounded organelle	Cellular Component	19	P60710,A0A0C9SBR5,A0A131XM65,A0A131YPI6,A0A1E1WYZ1,A0A1E1XUI0,A0A224Z2W7,E2J6X0,F0J8L8,G3MTE8,Q86G63,V5IJ43,A0A6G5A282,A0A224Z7D0,G1TIS5,A0A224Z3N2,A0A023FGQ4,G1TMN0,G1U9I8
4	GO:0097708	intracellular vesicle	Cellular Component	1	G1TIS5
4	GO:1903561	extracellular vesicle	Cellular Component	1	G1TIS5
4	GO:0014069	postsynaptic density	Cellular Component	1	P60710
4	GO:0070062	extracellular exosome	Cellular Component	1	G1TIS5
4	GO:0044427	chromosomal part	Cellular Component	2	A0A023FGQ4,G1TMN0
4	GO:0044428	nuclear part	Cellular Component	2	G1TIS5,P60710
4	GO:0044430	cytoskeletal part	Cellular Component	4	P60710,A0A224Z3N2,G1TIS5,G1U9I8
4	GO:0044432	endoplasmic reticulum part	Cellular Component	1	A0A1E1XRX9
4	GO:0019897	extrinsic component of plasma membrane	Cellular Component	1	G1TIS5
4	GO:0016021	integral component of membrane	Cellular Component	8	A0A131XB18,A0A131YI62,A0A131ZBI6,A0A147BFR4,A0A1E1XRX9,A0A5F9CBF0,L7MGH0,Q45VP9
4	GO:0009897	external side of plasma membrane	Cellular Component	1	G1TIS5
4	GO:0016328	lateral plasma membrane	Cellular Component	1	G1TIS5
4	GO:0043679	axon terminus	Cellular Component	1	P60710
4	GO:0098871	postsynaptic actin cytoskeleton	Cellular Component	1	P60710
4	GO:0005768	endosome	Cellular Component	1	G1TIS5
4	GO:0005783	endoplasmic reticulum	Cellular Component	1	A0A1E1XRX9
4	GO:0030027	lamellipodium	Cellular Component	1	P60710
4	GO:0120025	plasma membrane bounded cell projection	Cellular Component	2	P60710,G1TIS5
4	GO:0000502	proteasome complex	Cellular Component	1	F0J955
4	GO:0005737	cytoplasm	Cellular Component	20	A0A224Z438,P60710,G1TIS5,A0A0C9SBR5,A0A131XM65,A0A131YPI6,A0A1E1WYZ1,A0A1E1XUI0,A0A224Z2W7,E2J6X0,F0J8L8,G3MTE8,Q86G63,V5IJ43,A0A6G5A282,A0A1E1XRX9,A0A1K0GV16,B8K174,G8ZF12,G8ZF16
4	GO:0031248	protein acetyltransferase complex	Cellular Component	1	P60710
4	GO:0044444	cytoplasmic part	Cellular Component	20	P60710,G1TIS5,A0A0C9SBR5,A0A131XM65,A0A131YPI6,A0A1E1WYZ1,A0A1E1XUI0,A0A224Z2W7,E2J6X0,F0J8L8,G3MTE8,Q86G63,V5IJ43,A0A6G5A282,A0A1E1XRX9,A0A1K0GV16,B8K174,G8ZF12,G8ZF16,A0A224Z438
4	GO:0120038	plasma membrane bounded cell projection part	Cellular Component	1	P60710
4	GO:0005938	cell cortex	Cellular Component	1	P60710
4	GO:0043005	neuron projection	Cellular Component	1	P60710
4	GO:0033267	axon part	Cellular Component	1	P60710
4	GO:0044306	neuron projection terminus	Cellular Component	1	P60710
4	GO:0032279	asymmetric synapse	Cellular Component	1	P60710
4	GO:0099512	supramolecular fiber	Cellular Component	3	P60710,G1TIS5,G1U9I8
5	GO:0045121	membrane raft	Cellular Component	1	P60710
5	GO:0005925	focal adhesion	Cellular Component	1	P60710
5	GO:0031981	nuclear lumen	Cellular Component	2	G1TIS5,P60710
5	GO:0036464	cytoplasmic ribonucleoprotein granule	Cellular Component	1	P60710
5	GO:1905369	endopeptidase complex	Cellular Component	1	F0J955
5	GO:1902493	acetyltransferase complex	Cellular Component	1	P60710
5	GO:0005773	vacuole	Cellular Component	1	A0A224Z438
5	GO:0005634	nucleus	Cellular Component	5	G1TIS5,P60710,A0A023FGQ4,A0A1Z5KXS2,G1TMN0
5	GO:0098827	endoplasmic reticulum subcompartment	Cellular Component	1	A0A1E1XRX9
5	GO:0005694	chromosome	Cellular Component	2	A0A023FGQ4,G1TMN0
5	GO:0005856	cytoskeleton	Cellular Component	5	P60710,G1TIS5,A0A224Z3N2,G1U9I8,A0A224Z7D0
5	GO:0031410	cytoplasmic vesicle	Cellular Component	1	G1TIS5
5	GO:0000785	chromatin	Cellular Component	2	A0A023FGQ4,G1TMN0
5	GO:0005654	nucleoplasm	Cellular Component	2	P60710,G1TIS5
5	GO:0044451	nucleoplasm part	Cellular Component	1	P60710
5	GO:0032432	actin filament bundle	Cellular Component	1	P60710
5	GO:0042641	actomyosin	Cellular Component	1	P60710
5	GO:0099513	polymeric cytoskeletal fiber	Cellular Component	3	P60710,G1TIS5,G1U9I8
5	GO:0031232	extrinsic component of external side of plasma membrane	Cellular Component	1	G1TIS5
5	GO:0044305	calyx of Held	Cellular Component	1	P60710
5	GO:0099568	cytoplasmic region	Cellular Component	1	P60710
5	GO:0000123	histone acetyltransferase complex	Cellular Component	1	P60710
5	GO:0005829	cytosol	Cellular Component	6	A0A1K0GV16,B8K174,G8ZF12,G8ZF16,P60710,G1TIS5
5	GO:0044445	cytosolic part	Cellular Component	4	A0A1K0GV16,B8K174,G8ZF12,G8ZF16
5	GO:0044448	cell cortex part	Cellular Component	1	P60710
5	GO:0097433	dense body	Cellular Component	1	P60710
5	GO:0030424	axon	Cellular Component	1	P60710
5	GO:0150034	distal axon	Cellular Component	1	P60710
6	GO:0000323	lytic vacuole	Cellular Component	1	A0A224Z438
6	GO:0015629	actin cytoskeleton	Cellular Component	3	P60710,G1TIS5,A0A224Z3N2
6	GO:0030863	cortical cytoskeleton	Cellular Component	1	P60710
6	GO:0045111	intermediate filament cytoskeleton	Cellular Component	1	G1U9I8
6	GO:0097517	contractile actin filament bundle	Cellular Component	1	P60710
6	GO:0001725	stress fiber	Cellular Component	1	P60710
6	GO:0005882	intermediate filament	Cellular Component	1	G1U9I8
6	GO:0005884	actin filament	Cellular Component	2	P60710,G1TIS5
6	GO:1902562	H4 histone acetyltransferase complex	Cellular Component	1	P60710
7	GO:0005764	lysosome	Cellular Component	1	A0A224Z438
7	GO:0045095	keratin filament	Cellular Component	1	G1U9I8
7	GO:0043189	H4/H2A histone acetyltransferase complex	Cellular Component	1	P60710
8	GO:0035267	NuA4 histone acetyltransferase complex	Cellular Component	1	P60710
