# Supplementary material for: Proteomic analysis of extracellular vesicles from tick hemolymph and uptake of extracellular vesicles by salivary glands and ovary cells
Source: Parasit Vectors. 2023 Apr 13;16:125. doi: 10.1186/s13071-023-05753-w (PMC10100430; doi:10.1186/s13071-023-05753-w)
Supplement: Supplementary file 9 — Additional file 9: Table S5. GO analysis of Hyalomma asiaticum hemolymph-derived EVs for biological processes, cellular components and molecular functions. [file 13071_2023_5753_MOESM9_ESM.xlsx]

## Sheet: BP
Additional file 9: Table S5. GO analysis of H. asiaticum hemolymph-derived EVs for biological processes, cellular components and molecular functions.
Level	GO_ID	Term	Type	Seqs_Num	Sequences
1	GO:0008150	biological_process	Biological Process	102	A0A131XLC5,A0A131XM65,A0A131XMJ2,A0A1Z5LG45,A0A131Z783,A0A224ZAD7,P60710,A0A293LEF3,A0A131Z2D8,Q64K92,A0A131XPK1,G1TEM7,A0A131XLM6,A0A224YRV4,A0A224YP32,V5IKA5,A0A131XDS2,A0A131XII2,A0A131YN02,L7LZ80,A0A131XJG4,A0A131XPE0,A0A023GMW5,A0A0C9S5C2,L7LSJ0,L7MB04,A0A131XGU9,A0A023FF65,A0A023FL87,A0A023GF03,A0A131XAV7,A0A131XCV8,A0A131XFV4,A0A131XQL4,A0A131YEG4,A0A131YPI6,A0A131Z3E9,A0A131Z6C5,A0A131Z6T…
2	GO:0000003	reproduction	Biological Process	6	A0A023G0F9,A0A131YP26,A0A131YRQ6,A0A1Z5LBE6,A0A224YJT0,L7M2B3
2	GO:0008152	metabolic process	Biological Process	59	P60710,A0A293LEF3,A0A131XLM6,A0A131XDS2,A0A131XII2,A0A131YN02,L7LZ80,A0A131XJG4,A0A131XPE0,A0A131XGU9,A0A023FF65,A0A023FL87,A0A023GF03,A0A131XAV7,A0A131XCV8,A0A131XFV4,A0A131XQL4,A0A131YEG4,A0A131YPI6,A0A131Z3E9,A0A131Z6C5,A0A131Z6T6,A0A1E1WZ03,A0A1E1XSE6,A0A224YR26,A0A224YSG5,A0A224Z6S5,A0A293LQ50,A0A293MQU1,A0A2R5LE50,E2J6X4,E2J6X9,E2J6Z4,F0J8L8,G3MFY8,G3MMU6,G3MNV3,G3MTE8,Q09JV8,V5HQV7,V5IG24,…
2	GO:0002376	immune system process	Biological Process	4	A0A131XLM6,A0A023FWZ1,G1TEM7,O77791
2	GO:0008283	cell proliferation	Biological Process	1	G1TMN0
2	GO:0009987	cellular process	Biological Process	78	A0A131Z783,A0A224ZAD7,P60710,A0A293LEF3,A0A131Z2D8,Q64K92,A0A131XPK1,A0A224YP32,V5IKA5,L7LZ80,A0A131XJG4,A0A131XPE0,A0A023GMW5,A0A0C9S5C2,L7LSJ0,L7MB04,A0A131XGU9,A0A023FF65,A0A023FL87,A0A023GF03,A0A131XAV7,A0A131XCV8,A0A131XFV4,A0A131XQL4,A0A131YEG4,A0A131YPI6,A0A131Z3E9,A0A131Z6C5,A0A131Z6T6,A0A1E1WZ03,A0A1E1XSE6,A0A224YR26,A0A224YSG5,A0A224Z6S5,A0A293LQ50,A0A293MQU1,A0A2R5LE50,E2J6X4,E2J6X9,E2…
2	GO:0022414	reproductive process	Biological Process	6	A0A023G0F9,A0A131YP26,A0A131YRQ6,A0A1Z5LBE6,A0A224YJT0,L7M2B3
2	GO:0022610	biological adhesion	Biological Process	2	A0A224YRV4,A0A1E1XFE3
2	GO:0023052	signaling	Biological Process	5	A0A224YP32,V5IKA5,A0A5F9DBF0,A0A224YRV4,V5I2Y1
2	GO:0032501	multicellular organismal process	Biological Process	10	P60710,B7P403,G1TEM7,A0A1E1XFE3,A0A023G0F9,A0A131YP26,A0A131YRQ6,A0A1Z5LBE6,A0A224YJT0,L7M2B3
2	GO:0032502	developmental process	Biological Process	11	P60710,B7P403,A0A131XPK1,G1TEM7,A0A1E1XFE3,A0A023G0F9,A0A131YP26,A0A131YRQ6,A0A1Z5LBE6,A0A224YJT0,L7M2B3
2	GO:0040011	locomotion	Biological Process	4	B7P403,G1TEM7,A0A1E1XFE3,P60710
2	GO:0048518	positive regulation of biological process	Biological Process	2	A0A131XLM6,G1TEM7
2	GO:0048519	negative regulation of biological process	Biological Process	3	G1TMN0,A0A131XEV0,P60710
2	GO:0050789	regulation of biological process	Biological Process	15	P60710,A0A131XLM6,A0A224YP32,V5IKA5,A0A023GMW5,A0A0C9S5C2,L7LSJ0,L7MB04,A0A5F9DBF0,A0A224YRV4,G1TMN0,G1TEM7,A0A1E1XFE3,A0A131XEV0,V5I2Y1
2	GO:0050896	response to stimulus	Biological Process	20	G1TEM7,A0A131XLM6,A0A224YP32,V5IKA5,O77791,A0A023FWZ1,A0A023G0F9,A0A131YI62,A0A131YP26,A0A131YRQ6,A0A1Z5LBE6,A0A224YJA5,A0A224YJT0,A0A5F9DJP2,L7M2B3,A0A5F9DBF0,A0A224YRV4,B7P403,V5I2Y1,P60710
2	GO:0051179	localization	Biological Process	15	A0A131Z9X2,A0A1E1XRG6,A0A0S1EUX7,A0A023GI38,A0A023FUX1,A0A023FWI4,A0A131YR43,A0A5F9DHY5,G1TEM7,A0A023FWV3,A0A131Z1M2,A0A1E1WZ94,P60710,A0A1E1XFE3,A0A131XFQ3
2	GO:0051704	multi-organism process	Biological Process	7	G1TEM7,A0A023G0F9,A0A131YP26,A0A131YRQ6,A0A1Z5LBE6,A0A224YJT0,L7M2B3
2	GO:0065007	biological regulation	Biological Process	17	P60710,A0A131XLM6,A0A224YP32,V5IKA5,A0A023GMW5,A0A0C9S5C2,L7LSJ0,L7MB04,A0A0S1EUX7,A0A5F9DBF0,A0A224YRV4,G1TMN0,G1TEM7,A0A1E1XFE3,A0A131XEV0,V5I2Y1,A0A224YT80
2	GO:0071840	cellular component organization or biogenesis	Biological Process	9	A0A131XLC5,A0A131XM65,A0A131XMJ2,A0A1Z5LG45,A0A131XPK1,P60710,B7P403,A0A131YIB3,A0A224YT80
3	GO:0019953	sexual reproduction	Biological Process	6	A0A023G0F9,A0A131YP26,A0A131YRQ6,A0A1Z5LBE6,A0A224YJT0,L7M2B3
3	GO:0032504	multicellular organism reproduction	Biological Process	6	A0A023G0F9,A0A131YP26,A0A131YRQ6,A0A1Z5LBE6,A0A224YJT0,L7M2B3
3	GO:0055114	oxidation-reduction process	Biological Process	1	A0A131XPE0
3	GO:0006807	nitrogen compound metabolic process	Biological Process	47	P60710,A0A293LEF3,A0A131XLM6,A0A131XJG4,A0A131XGU9,A0A023FF65,A0A023FL87,A0A023GF03,A0A131XAV7,A0A131XCV8,A0A131XFV4,A0A131XQL4,A0A131YEG4,A0A131YPI6,A0A131Z3E9,A0A131Z6C5,A0A131Z6T6,A0A1E1WZ03,A0A1E1XSE6,A0A224YR26,A0A224YSG5,A0A224Z6S5,A0A293LQ50,A0A293MQU1,A0A2R5LE50,E2J6X4,E2J6X9,E2J6Z4,F0J8L8,G3MFY8,G3MMU6,G3MNV3,G3MTE8,Q09JV8,V5HQV7,V5IG24,B7QH73,A0A131XPP2,A0A131XQW3,A0A1E1XMC1,A0A1Z5L1J3,…
3	GO:0009056	catabolic process	Biological Process	3	A0A131XJG4,A0A224YJA5,A0A5F9DJP2
3	GO:0009058	biosynthetic process	Biological Process	44	A0A131XJG4,A0A131XGU9,A0A023FF65,A0A023FL87,A0A023GF03,A0A131XAV7,A0A131XCV8,A0A131XFV4,A0A131XQL4,A0A131YEG4,A0A131YPI6,A0A131Z3E9,A0A131Z6C5,A0A131Z6T6,A0A1E1WZ03,A0A1E1XSE6,A0A224YR26,A0A224YSG5,A0A224Z6S5,A0A293LQ50,A0A293MQU1,A0A2R5LE50,E2J6X4,E2J6X9,E2J6Z4,F0J8L8,G3MFY8,G3MMU6,G3MNV3,G3MTE8,Q09JV8,V5HQV7,V5IG24,B7QH73,A0A131XPP2,A0A131XQW3,A0A1Z5L1J3,A0A131XHF6,A0A131Z110,A0A4D5S048,L7M579,…
3	GO:0009892	negative regulation of metabolic process	Biological Process	2	A0A131XEV0,P60710
3	GO:0019222	regulation of metabolic process	Biological Process	3	P60710,A0A131XEV0,G1TEM7
3	GO:0044237	cellular metabolic process	Biological Process	50	P60710,A0A293LEF3,L7LZ80,A0A131XJG4,A0A131XPE0,A0A131XGU9,A0A023FF65,A0A023FL87,A0A023GF03,A0A131XAV7,A0A131XCV8,A0A131XFV4,A0A131XQL4,A0A131YEG4,A0A131YPI6,A0A131Z3E9,A0A131Z6C5,A0A131Z6T6,A0A1E1WZ03,A0A1E1XSE6,A0A224YR26,A0A224YSG5,A0A224Z6S5,A0A293LQ50,A0A293MQU1,A0A2R5LE50,E2J6X4,E2J6X9,E2J6Z4,F0J8L8,G3MFY8,G3MMU6,G3MNV3,G3MTE8,Q09JV8,V5HQV7,V5IG24,B7QH73,A0A131XPP2,A0A131XQW3,A0A1E1XMC1,A0A1…
3	GO:0044238	primary metabolic process	Biological Process	51	P60710,A0A293LEF3,A0A131XLM6,A0A131XDS2,A0A131XII2,A0A131YN02,A0A131XJG4,A0A131XPE0,A0A131XGU9,A0A023FF65,A0A023FL87,A0A023GF03,A0A131XAV7,A0A131XCV8,A0A131XFV4,A0A131XQL4,A0A131YEG4,A0A131YPI6,A0A131Z3E9,A0A131Z6C5,A0A131Z6T6,A0A1E1WZ03,A0A1E1XSE6,A0A224YR26,A0A224YSG5,A0A224Z6S5,A0A293LQ50,A0A293MQU1,A0A2R5LE50,E2J6X4,E2J6X9,E2J6Z4,F0J8L8,G3MFY8,G3MMU6,G3MNV3,G3MTE8,Q09JV8,V5HQV7,V5IG24,B7QH73,…
3	GO:0044281	small molecule metabolic process	Biological Process	4	A0A131XJG4,A0A131XPE0,A0A131XGU9,A0A4D5S048
3	GO:0070085	glycosylation	Biological Process	4	A0A1Z5L1J3,A0A131XHF6,A0A131Z110,L7M579
3	GO:0071704	organic substance metabolic process	Biological Process	54	P60710,A0A293LEF3,A0A131XLM6,A0A131XDS2,A0A131XII2,A0A131YN02,L7LZ80,A0A131XJG4,A0A131XPE0,A0A131XGU9,A0A023FF65,A0A023FL87,A0A023GF03,A0A131XAV7,A0A131XCV8,A0A131XFV4,A0A131XQL4,A0A131YEG4,A0A131YPI6,A0A131Z3E9,A0A131Z6C5,A0A131Z6T6,A0A1E1WZ03,A0A1E1XSE6,A0A224YR26,A0A224YSG5,A0A224Z6S5,A0A293LQ50,A0A293MQU1,A0A2R5LE50,E2J6X4,E2J6X9,E2J6Z4,F0J8L8,G3MFY8,G3MMU6,G3MNV3,G3MTE8,Q09JV8,V5HQV7,V5IG24,…
3	GO:0002252	immune effector process	Biological Process	2	A0A131XLM6,G1TEM7
3	GO:0002253	activation of immune response	Biological Process	1	A0A131XLM6
3	GO:0002682	regulation of immune system process	Biological Process	1	A0A131XLM6
3	GO:0002684	positive regulation of immune system process	Biological Process	1	A0A131XLM6
3	GO:0006955	immune response	Biological Process	4	A0A131XLM6,G1TEM7,O77791,A0A023FWZ1
3	GO:0045321	leukocyte activation	Biological Process	1	G1TEM7
3	GO:0008285	negative regulation of cell proliferation	Biological Process	1	G1TMN0
3	GO:0042127	regulation of cell proliferation	Biological Process	1	G1TMN0
3	GO:0007017	microtubule-based process	Biological Process	2	A0A131Z783,A0A224ZAD7
3	GO:0001775	cell activation	Biological Process	1	G1TEM7
3	GO:0006457	protein folding	Biological Process	2	A0A131Z2D8,Q64K92
3	GO:0007165	signal transduction	Biological Process	5	A0A5F9DBF0,A0A224YRV4,V5I2Y1,A0A224YP32,V5IKA5
3	GO:0006928	movement of cell or subcellular component	Biological Process	4	B7P403,G1TEM7,A0A1E1XFE3,P60710
3	GO:0007049	cell cycle	Biological Process	1	P60710
3	GO:0007154	cell communication	Biological Process	5	A0A224YP32,V5IKA5,A0A5F9DBF0,A0A224YRV4,V5I2Y1
3	GO:0007163	establishment or maintenance of cell polarity	Biological Process	1	P60710
3	GO:0016043	cellular component organization	Biological Process	5	A0A131XPK1,P60710,B7P403,A0A131YIB3,A0A224YT80
3	GO:0016458	gene silencing	Biological Process	1	A0A131XEV0
3	GO:0019725	cellular homeostasis	Biological Process	5	A0A023GMW5,A0A0C9S5C2,L7LSJ0,L7MB04,A0A0S1EUX7
3	GO:0022406	membrane docking	Biological Process	1	A0A023GI38
3	GO:0022412	cellular process involved in reproduction in multicellular organism	Biological Process	6	A0A023G0F9,A0A131YP26,A0A131YRQ6,A0A1Z5LBE6,A0A224YJT0,L7M2B3
3	GO:0030029	actin filament-based process	Biological Process	2	A0A131XPK1,P60710
3	GO:0032940	secretion by cell	Biological Process	1	G1TEM7
3	GO:0045103	intermediate filament-based process	Biological Process	1	A0A131YIB3
3	GO:0048522	positive regulation of cellular process	Biological Process	1	G1TEM7
3	GO:0048523	negative regulation of cellular process	Biological Process	2	G1TMN0,P60710
3	GO:0048869	cellular developmental process	Biological Process	9	P60710,B7P403,A0A131XPK1,A0A023G0F9,A0A131YP26,A0A131YRQ6,A0A1Z5LBE6,A0A224YJT0,L7M2B3
3	GO:0050794	regulation of cellular process	Biological Process	13	P60710,A0A224YP32,V5IKA5,A0A023GMW5,A0A0C9S5C2,L7LSJ0,L7MB04,A0A5F9DBF0,A0A224YRV4,G1TMN0,G1TEM7,A0A1E1XFE3,V5I2Y1
3	GO:0051716	cellular response to stimulus	Biological Process	6	A0A224YP32,V5IKA5,A0A5F9DBF0,A0A224YRV4,V5I2Y1,P60710
3	GO:0003006	developmental process involved in reproduction	Biological Process	6	A0A023G0F9,A0A131YP26,A0A131YRQ6,A0A1Z5LBE6,A0A224YJT0,L7M2B3
3	GO:0044703	multi-organism reproductive process	Biological Process	6	A0A023G0F9,A0A131YP26,A0A131YRQ6,A0A1Z5LBE6,A0A224YJT0,L7M2B3
3	GO:0048609	multicellular organismal reproductive process	Biological Process	6	A0A023G0F9,A0A131YP26,A0A131YRQ6,A0A1Z5LBE6,A0A224YJT0,L7M2B3
3	GO:0007155	cell adhesion	Biological Process	2	A0A1E1XFE3,A0A224YRV4
3	GO:0023051	regulation of signaling	Biological Process	1	V5I2Y1
3	GO:0007275	multicellular organism development	Biological Process	4	P60710,B7P403,G1TEM7,A0A1E1XFE3
3	GO:0051239	regulation of multicellular organismal process	Biological Process	2	G1TEM7,A0A1E1XFE3
3	GO:0051240	positive regulation of multicellular organismal process	Biological Process	1	G1TEM7
3	GO:0090130	tissue migration	Biological Process	1	G1TEM7
3	GO:0009653	anatomical structure morphogenesis	Biological Process	3	P60710,B7P403,G1TEM7
3	GO:0048646	anatomical structure formation involved in morphogenesis	Biological Process	1	G1TEM7
3	GO:0048856	anatomical structure development	Biological Process	10	P60710,B7P403,G1TEM7,A0A1E1XFE3,A0A023G0F9,A0A131YP26,A0A131YRQ6,A0A1Z5LBE6,A0A224YJT0,L7M2B3
3	GO:0050793	regulation of developmental process	Biological Process	2	G1TEM7,A0A1E1XFE3
3	GO:0051094	positive regulation of developmental process	Biological Process	1	G1TEM7
3	GO:0040012	regulation of locomotion	Biological Process	2	G1TEM7,A0A1E1XFE3
3	GO:0040017	positive regulation of locomotion	Biological Process	1	G1TEM7
3	GO:0042330	taxis	Biological Process	1	B7P403
3	GO:0048870	cell motility	Biological Process	3	G1TEM7,A0A1E1XFE3,P60710
3	GO:0048584	positive regulation of response to stimulus	Biological Process	1	A0A131XLM6
3	GO:0051091	positive regulation of DNA-binding transcription factor activity	Biological Process	1	G1TEM7
3	GO:0030155	regulation of cell adhesion	Biological Process	1	A0A1E1XFE3
3	GO:0032879	regulation of localization	Biological Process	3	G1TEM7,P60710,A0A1E1XFE3
3	GO:0048583	regulation of response to stimulus	Biological Process	2	A0A131XLM6,V5I2Y1
3	GO:0006950	response to stress	Biological Process	11	G1TEM7,O77791,A0A023G0F9,A0A131YI62,A0A131YP26,A0A131YRQ6,A0A1Z5LBE6,A0A224YJA5,A0A224YJT0,A0A5F9DJP2,L7M2B3
3	GO:0009605	response to external stimulus	Biological Process	2	G1TEM7,B7P403
3	GO:0009607	response to biotic stimulus	Biological Process	1	G1TEM7
3	GO:0009628	response to abiotic stimulus	Biological Process	1	P60710
3	GO:0009719	response to endogenous stimulus	Biological Process	1	P60710
3	GO:0042221	response to chemical	Biological Process	2	B7P403,P60710
3	GO:0072376	protein activation cascade	Biological Process	1	A0A131XLM6
3	GO:0033036	macromolecule localization	Biological Process	6	A0A131Z9X2,A0A1E1XRG6,A0A023GI38,A0A023FWV3,A0A131Z1M2,P60710
3	GO:0051234	establishment of localization	Biological Process	14	A0A131Z9X2,A0A1E1XRG6,A0A0S1EUX7,A0A023GI38,A0A023FUX1,A0A023FWI4,A0A131YR43,A0A5F9DHY5,G1TEM7,A0A023FWV3,A0A131Z1M2,A0A1E1WZ94,P60710,A0A131XFQ3
3	GO:0051641	cellular localization	Biological Process	8	A0A131Z9X2,A0A1E1XRG6,A0A023FUX1,A0A023FWI4,A0A131YR43,A0A5F9DHY5,P60710,A0A023GI38
3	GO:0051674	localization of cell	Biological Process	3	G1TEM7,A0A1E1XFE3,P60710
3	GO:0051707	response to other organism	Biological Process	1	G1TEM7
3	GO:0065008	regulation of biological quality	Biological Process	6	A0A023GMW5,A0A0C9S5C2,L7LSJ0,L7MB04,A0A0S1EUX7,A0A224YT80
3	GO:0065009	regulation of molecular function	Biological Process	2	P60710,G1TEM7
3	GO:0044085	cellular component biogenesis	Biological Process	5	A0A131XLC5,A0A131XM65,A0A131XMJ2,A0A1Z5LG45,P60710
4	GO:0007276	gamete generation	Biological Process	6	A0A023G0F9,A0A131YP26,A0A131YRQ6,A0A1Z5LBE6,A0A224YJT0,L7M2B3
4	GO:0015980	energy derivation by oxidation of organic compounds	Biological Process	1	A0A131XPE0
4	GO:0034641	cellular nitrogen compound metabolic process	Biological Process	39	A0A293LEF3,A0A131XJG4,A0A131XGU9,A0A023FF65,A0A023FL87,A0A023GF03,A0A131XAV7,A0A131XCV8,A0A131XFV4,A0A131XQL4,A0A131YEG4,A0A131YPI6,A0A131Z3E9,A0A131Z6C5,A0A131Z6T6,A0A1E1WZ03,A0A1E1XSE6,A0A224YR26,A0A224YSG5,A0A224Z6S5,A0A293LQ50,A0A293MQU1,A0A2R5LE50,E2J6X4,E2J6X9,E2J6Z4,F0J8L8,G3MFY8,G3MMU6,G3MNV3,G3MTE8,Q09JV8,V5HQV7,V5IG24,B7QH73,A0A131XPP2,A0A131XQW3,A0A4D5S048,G1TEM7
4	GO:0051171	regulation of nitrogen compound metabolic process	Biological Process	2	P60710,G1TEM7
4	GO:0051172	negative regulation of nitrogen compound metabolic process	Biological Process	1	P60710
4	GO:1901564	organonitrogen compound metabolic process	Biological Process	44	P60710,A0A131XLM6,A0A131XJG4,A0A131XGU9,A0A023FF65,A0A023FL87,A0A023GF03,A0A131XAV7,A0A131XCV8,A0A131XFV4,A0A131XQL4,A0A131YEG4,A0A131YPI6,A0A131Z3E9,A0A131Z6C5,A0A131Z6T6,A0A1E1WZ03,A0A1E1XSE6,A0A224YR26,A0A224YSG5,A0A224Z6S5,A0A293LQ50,A0A293MQU1,A0A2R5LE50,E2J6X4,E2J6X9,E2J6Z4,F0J8L8,G3MFY8,G3MMU6,G3MNV3,G3MTE8,Q09JV8,V5HQV7,V5IG24,B7QH73,A0A131XPP2,A0A131XQW3,A0A1E1XMC1,A0A1Z5L1J3,A0A131XHF6,…
4	GO:0044248	cellular catabolic process	Biological Process	3	A0A131XJG4,A0A224YJA5,A0A5F9DJP2
4	GO:1901575	organic substance catabolic process	Biological Process	1	A0A131XJG4
4	GO:0009889	regulation of biosynthetic process	Biological Process	1	G1TEM7
4	GO:0044249	cellular biosynthetic process	Biological Process	43	A0A131XJG4,A0A131XGU9,A0A023FF65,A0A023FL87,A0A023GF03,A0A131XAV7,A0A131XCV8,A0A131XFV4,A0A131XQL4,A0A131YEG4,A0A131YPI6,A0A131Z3E9,A0A131Z6C5,A0A131Z6T6,A0A1E1WZ03,A0A1E1XSE6,A0A224YR26,A0A224YSG5,A0A224Z6S5,A0A293LQ50,A0A293MQU1,A0A2R5LE50,E2J6X4,E2J6X9,E2J6Z4,F0J8L8,G3MFY8,G3MMU6,G3MNV3,G3MTE8,Q09JV8,V5HQV7,V5IG24,B7QH73,A0A131XPP2,A0A131XQW3,A0A1Z5L1J3,A0A131XHF6,A0A131Z110,A0A4D5S048,L7M579,…
4	GO:0044283	small molecule biosynthetic process	Biological Process	1	A0A131XJG4
4	GO:1901576	organic substance biosynthetic process	Biological Process	42	A0A131XJG4,A0A131XGU9,A0A023FF65,A0A023FL87,A0A023GF03,A0A131XAV7,A0A131XCV8,A0A131XFV4,A0A131XQL4,A0A131YEG4,A0A131YPI6,A0A131Z3E9,A0A131Z6C5,A0A131Z6T6,A0A1E1WZ03,A0A1E1XSE6,A0A224YR26,A0A224YSG5,A0A224Z6S5,A0A293LQ50,A0A293MQU1,A0A2R5LE50,E2J6X4,E2J6X9,E2J6Z4,F0J8L8,G3MFY8,G3MMU6,G3MNV3,G3MTE8,Q09JV8,V5HQV7,V5IG24,B7QH73,A0A131XPP2,A0A131XQW3,A0A1Z5L1J3,A0A131XHF6,A0A131Z110,A0A4D5S048,L7M579,…
4	GO:1903409	reactive oxygen species biosynthetic process	Biological Process	1	A0A131YI62
4	GO:0010605	negative regulation of macromolecule metabolic process	Biological Process	2	A0A131XEV0,P60710
4	GO:0031324	negative regulation of cellular metabolic process	Biological Process	1	P60710
4	GO:0031323	regulation of cellular metabolic process	Biological Process	2	P60710,G1TEM7
4	GO:0060255	regulation of macromolecule metabolic process	Biological Process	3	P60710,A0A131XEV0,G1TEM7
4	GO:0080090	regulation of primary metabolic process	Biological Process	2	P60710,G1TEM7
4	GO:0006081	cellular aldehyde metabolic process	Biological Process	1	L7LZ80
4	GO:0006082	organic acid metabolic process	Biological Process	2	A0A131XJG4,A0A131XPE0
4	GO:0006091	generation of precursor metabolites and energy	Biological Process	2	A0A131XJG4,A0A131XPE0
4	GO:0006413	translational initiation	Biological Process	1	B7QH73
4	GO:0006725	cellular aromatic compound metabolic process	Biological Process	5	A0A293LEF3,A0A131XJG4,A0A131XGU9,A0A4D5S048,G1TEM7
4	GO:0006793	phosphorus metabolic process	Biological Process	4	P60710,A0A131XJG4,A0A131XGU9,A0A4D5S048
4	GO:0072593	reactive oxygen species metabolic process	Biological Process	3	A0A224YJA5,A0A5F9DJP2,A0A131YI62
4	GO:0017144	drug metabolic process	Biological Process	5	A0A131XJG4,A0A131XPE0,A0A224YJA5,A0A5F9DJP2,A0A131YI62
4	GO:0044260	cellular macromolecule metabolic process	Biological Process	41	P60710,A0A023FF65,A0A023FL87,A0A023GF03,A0A131XAV7,A0A131XCV8,A0A131XFV4,A0A131XQL4,A0A131YEG4,A0A131YPI6,A0A131Z3E9,A0A131Z6C5,A0A131Z6T6,A0A1E1WZ03,A0A1E1XSE6,A0A224YR26,A0A224YSG5,A0A224Z6S5,A0A293LQ50,A0A293MQU1,A0A2R5LE50,E2J6X4,E2J6X9,E2J6Z4,F0J8L8,G3MFY8,G3MMU6,G3MNV3,G3MTE8,Q09JV8,V5HQV7,V5IG24,B7QH73,A0A131XPP2,A0A131XQW3,A0A1E1XMC1,A0A1Z5L1J3,A0A131XHF6,A0A131Z110,L7M579,G1TEM7
4	GO:0046483	heterocycle metabolic process	Biological Process	5	A0A293LEF3,A0A131XJG4,A0A131XGU9,A0A4D5S048,G1TEM7
4	GO:0051186	cofactor metabolic process	Biological Process	4	A0A131XJG4,A0A224YJA5,A0A5F9DJP2,A0A131YI62
4	GO:0005975	carbohydrate metabolic process	Biological Process	5	A0A131XJG4,A0A131XEP6,A0A131XDS2,A0A131XII2,A0A131YN02
4	GO:0006099	tricarboxylic acid cycle	Biological Process	1	A0A131XPE0
4	GO:0006139	nucleobase-containing compound metabolic process	Biological Process	5	A0A293LEF3,A0A131XJG4,A0A131XGU9,A0A4D5S048,G1TEM7
4	GO:0019538	protein metabolic process	Biological Process	41	P60710,A0A131XLM6,A0A023FF65,A0A023FL87,A0A023GF03,A0A131XAV7,A0A131XCV8,A0A131XFV4,A0A131XQL4,A0A131YEG4,A0A131YPI6,A0A131Z3E9,A0A131Z6C5,A0A131Z6T6,A0A1E1WZ03,A0A1E1XSE6,A0A224YR26,A0A224YSG5,A0A224Z6S5,A0A293LQ50,A0A293MQU1,A0A2R5LE50,E2J6X4,E2J6X9,E2J6Z4,F0J8L8,G3MFY8,G3MMU6,G3MNV3,G3MTE8,Q09JV8,V5HQV7,V5IG24,B7QH73,A0A131XPP2,A0A131XQW3,A0A1E1XMC1,A0A1Z5L1J3,A0A131XHF6,A0A131Z110,L7M579
4	GO:0055086	nucleobase-containing small molecule metabolic process	Biological Process	3	A0A131XJG4,A0A131XGU9,A0A4D5S048
4	GO:0043413	macromolecule glycosylation	Biological Process	4	A0A1Z5L1J3,A0A131XHF6,A0A131Z110,L7M579
4	GO:0019637	organophosphate metabolic process	Biological Process	3	A0A131XJG4,A0A131XGU9,A0A4D5S048
4	GO:0043170	macromolecule metabolic process	Biological Process	44	P60710,A0A293LEF3,A0A131XLM6,A0A023FF65,A0A023FL87,A0A023GF03,A0A131XAV7,A0A131XCV8,A0A131XFV4,A0A131XQL4,A0A131YEG4,A0A131YPI6,A0A131Z3E9,A0A131Z6C5,A0A131Z6T6,A0A1E1WZ03,A0A1E1XSE6,A0A224YR26,A0A224YSG5,A0A224Z6S5,A0A293LQ50,A0A293MQU1,A0A2R5LE50,E2J6X4,E2J6X9,E2J6Z4,F0J8L8,G3MFY8,G3MMU6,G3MNV3,G3MTE8,Q09JV8,V5HQV7,V5IG24,B7QH73,A0A131XPP2,A0A131XQW3,A0A1E1XMC1,A0A1Z5L1J3,A0A131XHF6,A0A131Z110,…
4	GO:1901135	carbohydrate derivative metabolic process	Biological Process	8	A0A131XJG4,A0A131XGU9,A0A1Z5L1J3,A0A131XHF6,A0A131Z110,A0A4D5S048,L7M579,A0A1Z5LEV0
4	GO:1901360	organic cyclic compound metabolic process	Biological Process	5	A0A293LEF3,A0A131XJG4,A0A131XGU9,A0A4D5S048,G1TEM7
4	GO:0002263	cell activation involved in immune response	Biological Process	1	G1TEM7
4	GO:0002443	leukocyte mediated immunity	Biological Process	1	G1TEM7
4	GO:0006956	complement activation	Biological Process	1	A0A131XLM6
4	GO:0043299	leukocyte degranulation	Biological Process	1	G1TEM7
4	GO:0050776	regulation of immune response	Biological Process	1	A0A131XLM6
4	GO:0050778	positive regulation of immune response	Biological Process	1	A0A131XLM6
4	GO:0006959	humoral immune response	Biological Process	1	A0A131XLM6
4	GO:0045087	innate immune response	Biological Process	1	O77791
4	GO:0002274	myeloid leukocyte activation	Biological Process	1	G1TEM7
4	GO:0002366	leukocyte activation involved in immune response	Biological Process	1	G1TEM7
4	GO:0035556	intracellular signal transduction	Biological Process	1	V5I2Y1
4	GO:0007166	cell surface receptor signaling pathway	Biological Process	1	A0A224YRV4
4	GO:0007186	G protein-coupled receptor signaling pathway	Biological Process	1	A0A5F9DBF0
4	GO:0009966	regulation of signal transduction	Biological Process	1	V5I2Y1
4	GO:0051270	regulation of cellular component movement	Biological Process	2	G1TEM7,A0A1E1XFE3
4	GO:0051272	positive regulation of cellular component movement	Biological Process	1	G1TEM7
4	GO:0097485	neuron projection guidance	Biological Process	1	B7P403
4	GO:0051726	regulation of cell cycle	Biological Process	1	P60710
4	GO:0010646	regulation of cell communication	Biological Process	1	V5I2Y1
4	GO:0006996	organelle organization	Biological Process	3	A0A131XPK1,A0A131YIB3,P60710
4	GO:0010256	endomembrane system organization	Biological Process	1	A0A224YT80
4	GO:0022607	cellular component assembly	Biological Process	1	P60710
4	GO:0030030	cell projection organization	Biological Process	2	P60710,B7P403
4	GO:0032989	cellular component morphogenesis	Biological Process	2	P60710,B7P403
4	GO:0034330	cell junction organization	Biological Process	1	P60710
4	GO:0050808	synapse organization	Biological Process	1	P60710
4	GO:0061024	membrane organization	Biological Process	1	A0A224YT80
4	GO:0099173	postsynapse organization	Biological Process	1	P60710
4	GO:0031047	gene silencing by RNA	Biological Process	1	A0A131XEV0
4	GO:0045454	cell redox homeostasis	Biological Process	4	A0A023GMW5,A0A0C9S5C2,L7LSJ0,L7MB04
4	GO:0055082	cellular chemical homeostasis	Biological Process	1	A0A0S1EUX7
4	GO:0140056	organelle localization by membrane tethering	Biological Process	1	A0A023GI38
4	GO:0007281	germ cell development	Biological Process	6	A0A023G0F9,A0A131YP26,A0A131YRQ6,A0A1Z5LBE6,A0A224YJT0,L7M2B3
4	GO:0030036	actin cytoskeleton organization	Biological Process	2	P60710,A0A131XPK1
4	GO:0006887	exocytosis	Biological Process	1	G1TEM7
4	GO:0045104	intermediate filament cytoskeleton organization	Biological Process	1	A0A131YIB3
4	GO:0030154	cell differentiation	Biological Process	9	P60710,B7P403,A0A023G0F9,A0A131YP26,A0A131YRQ6,A0A1Z5LBE6,A0A224YJT0,L7M2B3,A0A131XPK1
4	GO:0048468	cell development	Biological Process	8	P60710,B7P403,A0A023G0F9,A0A131YP26,A0A131YRQ6,A0A1Z5LBE6,A0A224YJT0,L7M2B3
4	GO:0070887	cellular response to chemical stimulus	Biological Process	1	P60710
4	GO:0104004	cellular response to environmental stimulus	Biological Process	1	P60710
4	GO:0009790	embryo development	Biological Process	1	A0A1E1XFE3
4	GO:0035295	tube development	Biological Process	1	G1TEM7
4	GO:0048731	system development	Biological Process	3	P60710,B7P403,G1TEM7
4	GO:2000026	regulation of multicellular organismal development	Biological Process	2	G1TEM7,A0A1E1XFE3
4	GO:0010632	regulation of epithelial cell migration	Biological Process	1	G1TEM7
4	GO:0010634	positive regulation of epithelial cell migration	Biological Process	1	G1TEM7
4	GO:1904018	positive regulation of vasculature development	Biological Process	1	G1TEM7
4	GO:0090132	epithelium migration	Biological Process	1	G1TEM7
4	GO:0022603	regulation of anatomical structure morphogenesis	Biological Process	1	G1TEM7
4	GO:0035239	tube morphogenesis	Biological Process	1	G1TEM7
4	GO:0048729	tissue morphogenesis	Biological Process	1	P60710
4	GO:0001525	angiogenesis	Biological Process	1	G1TEM7
4	GO:0001568	blood vessel development	Biological Process	1	G1TEM7
4	GO:0009888	tissue development	Biological Process	1	P60710
4	GO:2000145	regulation of cell motility	Biological Process	2	G1TEM7,A0A1E1XFE3
4	GO:2000147	positive regulation of cell motility	Biological Process	1	G1TEM7
4	GO:0006935	chemotaxis	Biological Process	1	B7P403
4	GO:0016477	cell migration	Biological Process	2	G1TEM7,A0A1E1XFE3
4	GO:0032880	regulation of protein localization	Biological Process	1	P60710
4	GO:0051049	regulation of transport	Biological Process	1	P60710
4	GO:0060341	regulation of cellular localization	Biological Process	1	P60710
4	GO:0006952	defense response	Biological Process	2	G1TEM7,O77791
4	GO:0006979	response to oxidative stress	Biological Process	9	A0A023G0F9,A0A131YI62,A0A131YP26,A0A131YRQ6,A0A1Z5LBE6,A0A224YJA5,A0A224YJT0,A0A5F9DJP2,L7M2B3
4	GO:0043207	response to external biotic stimulus	Biological Process	1	G1TEM7
4	GO:0051602	response to electrical stimulus	Biological Process	1	P60710
4	GO:0071214	cellular response to abiotic stimulus	Biological Process	1	P60710
4	GO:0071495	cellular response to endogenous stimulus	Biological Process	1	P60710
4	GO:0042493	response to drug	Biological Process	1	P60710
4	GO:0009636	response to toxic substance	Biological Process	1	P60710
4	GO:0010033	response to organic substance	Biological Process	1	P60710
4	GO:1901698	response to nitrogen compound	Biological Process	1	P60710
4	GO:1901700	response to oxygen-containing compound	Biological Process	1	P60710
4	GO:0008104	protein localization	Biological Process	5	A0A131Z9X2,A0A1E1XRG6,A0A023FWV3,A0A131Z1M2,P60710
4	GO:0010876	lipid localization	Biological Process	1	A0A023GI38
4	GO:0070727	cellular macromolecule localization	Biological Process	3	A0A131Z9X2,A0A1E1XRG6,P60710
4	GO:0006810	transport	Biological Process	14	A0A131Z9X2,A0A1E1XRG6,A0A0S1EUX7,A0A023GI38,A0A023FUX1,A0A023FWI4,A0A131YR43,A0A5F9DHY5,G1TEM7,A0A023FWV3,A0A131Z1M2,A0A1E1WZ94,P60710,A0A131XFQ3
4	GO:0045184	establishment of protein localization	Biological Process	4	A0A131Z9X2,A0A1E1XRG6,A0A023FWV3,A0A131Z1M2
4	GO:0051649	establishment of localization in cell	Biological Process	7	A0A131Z9X2,A0A1E1XRG6,A0A023FUX1,A0A023FWI4,A0A131YR43,A0A5F9DHY5,P60710
4	GO:0046907	intracellular transport	Biological Process	6	A0A131Z9X2,A0A1E1XRG6,A0A023FUX1,A0A023FWI4,A0A131YR43,A0A5F9DHY5
4	GO:0051640	organelle localization	Biological Process	1	A0A023GI38
4	GO:0009617	response to bacterium	Biological Process	1	G1TEM7
4	GO:0098542	defense response to other organism	Biological Process	1	G1TEM7
4	GO:0042592	homeostatic process	Biological Process	5	A0A023GMW5,A0A0C9S5C2,L7LSJ0,L7MB04,A0A0S1EUX7
4	GO:0097035	regulation of membrane lipid distribution	Biological Process	1	A0A224YT80
4	GO:0032409	regulation of transporter activity	Biological Process	1	P60710
4	GO:0044092	negative regulation of molecular function	Biological Process	1	P60710
4	GO:0044093	positive regulation of molecular function	Biological Process	1	G1TEM7
4	GO:0050790	regulation of catalytic activity	Biological Process	1	P60710
4	GO:0051090	regulation of DNA-binding transcription factor activity	Biological Process	1	G1TEM7
4	GO:0051098	regulation of binding	Biological Process	1	P60710
4	GO:0022613	ribonucleoprotein complex biogenesis	Biological Process	4	A0A131XLC5,A0A131XM65,A0A131XMJ2,A0A1Z5LG45
5	GO:0007292	female gamete generation	Biological Process	6	A0A023G0F9,A0A131YP26,A0A131YRQ6,A0A1Z5LBE6,A0A224YJT0,L7M2B3
5	GO:0045333	cellular respiration	Biological Process	1	A0A131XPE0
5	GO:0043603	cellular amide metabolic process	Biological Process	34	A0A023FF65,A0A023FL87,A0A023GF03,A0A131XAV7,A0A131XCV8,A0A131XFV4,A0A131XQL4,A0A131YEG4,A0A131YPI6,A0A131Z3E9,A0A131Z6C5,A0A131Z6T6,A0A1E1WZ03,A0A1E1XSE6,A0A224YR26,A0A224YSG5,A0A224Z6S5,A0A293LQ50,A0A293MQU1,A0A2R5LE50,E2J6X4,E2J6X9,E2J6Z4,F0J8L8,G3MFY8,G3MMU6,G3MNV3,G3MTE8,Q09JV8,V5HQV7,V5IG24,B7QH73,A0A131XPP2,A0A131XQW3
5	GO:0044270	cellular nitrogen compound catabolic process	Biological Process	1	A0A131XJG4
5	GO:0044271	cellular nitrogen compound biosynthetic process	Biological Process	38	A0A131XJG4,A0A131XGU9,A0A023FF65,A0A023FL87,A0A023GF03,A0A131XAV7,A0A131XCV8,A0A131XFV4,A0A131XQL4,A0A131YEG4,A0A131YPI6,A0A131Z3E9,A0A131Z6C5,A0A131Z6T6,A0A1E1WZ03,A0A1E1XSE6,A0A224YR26,A0A224YSG5,A0A224Z6S5,A0A293LQ50,A0A293MQU1,A0A2R5LE50,E2J6X4,E2J6X9,E2J6Z4,F0J8L8,G3MFY8,G3MMU6,G3MNV3,G3MTE8,Q09JV8,V5HQV7,V5IG24,B7QH73,A0A131XPP2,A0A131XQW3,A0A4D5S048,G1TEM7
5	GO:0072521	purine-containing compound metabolic process	Biological Process	2	A0A131XJG4,A0A131XGU9
5	GO:0072524	pyridine-containing compound metabolic process	Biological Process	1	A0A131XJG4
5	GO:0019219	regulation of nucleobase-containing compound metabolic process	Biological Process	1	G1TEM7
5	GO:0051246	regulation of protein metabolic process	Biological Process	1	P60710
5	GO:0051248	negative regulation of protein metabolic process	Biological Process	1	P60710
5	GO:0006518	peptide metabolic process	Biological Process	34	A0A023FF65,A0A023FL87,A0A023GF03,A0A131XAV7,A0A131XCV8,A0A131XFV4,A0A131XQL4,A0A131YEG4,A0A131YPI6,A0A131Z3E9,A0A131Z6C5,A0A131Z6T6,A0A1E1WZ03,A0A1E1XSE6,A0A224YR26,A0A224YSG5,A0A224Z6S5,A0A293LQ50,A0A293MQU1,A0A2R5LE50,E2J6X4,E2J6X9,E2J6Z4,F0J8L8,G3MFY8,G3MMU6,G3MNV3,G3MTE8,Q09JV8,V5HQV7,V5IG24,B7QH73,A0A131XPP2,A0A131XQW3
5	GO:0009116	nucleoside metabolic process	Biological Process	1	A0A4D5S048
5	GO:1901566	organonitrogen compound biosynthetic process	Biological Process	40	A0A131XJG4,A0A131XGU9,A0A023FF65,A0A023FL87,A0A023GF03,A0A131XAV7,A0A131XCV8,A0A131XFV4,A0A131XQL4,A0A131YEG4,A0A131YPI6,A0A131Z3E9,A0A131Z6C5,A0A131Z6T6,A0A1E1WZ03,A0A1E1XSE6,A0A224YR26,A0A224YSG5,A0A224Z6S5,A0A293LQ50,A0A293MQU1,A0A2R5LE50,E2J6X4,E2J6X9,E2J6Z4,F0J8L8,G3MFY8,G3MMU6,G3MNV3,G3MTE8,Q09JV8,V5HQV7,V5IG24,B7QH73,A0A131XPP2,A0A131XQW3,A0A1Z5L1J3,A0A131XHF6,A0A131Z110,L7M579
5	GO:0017001	antibiotic catabolic process	Biological Process	2	A0A224YJA5,A0A5F9DJP2
5	GO:0019439	aromatic compound catabolic process	Biological Process	1	A0A131XJG4
5	GO:0042737	drug catabolic process	Biological Process	2	A0A224YJA5,A0A5F9DJP2
5	GO:0046700	heterocycle catabolic process	Biological Process	1	A0A131XJG4
5	GO:0051187	cofactor catabolic process	Biological Process	2	A0A224YJA5,A0A5F9DJP2
5	GO:0016052	carbohydrate catabolic process	Biological Process	1	A0A131XJG4
5	GO:0046434	organophosphate catabolic process	Biological Process	1	A0A131XJG4
5	GO:1901361	organic cyclic compound catabolic process	Biological Process	1	A0A131XJG4
5	GO:0010556	regulation of macromolecule biosynthetic process	Biological Process	1	G1TEM7
5	GO:0031326	regulation of cellular biosynthetic process	Biological Process	1	G1TEM7
5	GO:0016053	organic acid biosynthetic process	Biological Process	1	A0A131XJG4
5	GO:0017000	antibiotic biosynthetic process	Biological Process	1	A0A131YI62
5	GO:0018130	heterocycle biosynthetic process	Biological Process	4	A0A131XJG4,A0A131XGU9,A0A4D5S048,G1TEM7
5	GO:0019438	aromatic compound biosynthetic process	Biological Process	4	A0A131XJG4,A0A131XGU9,A0A4D5S048,G1TEM7
5	GO:0034645	cellular macromolecule biosynthetic process	Biological Process	39	A0A023FF65,A0A023FL87,A0A023GF03,A0A131XAV7,A0A131XCV8,A0A131XFV4,A0A131XQL4,A0A131YEG4,A0A131YPI6,A0A131Z3E9,A0A131Z6C5,A0A131Z6T6,A0A1E1WZ03,A0A1E1XSE6,A0A224YR26,A0A224YSG5,A0A224Z6S5,A0A293LQ50,A0A293MQU1,A0A2R5LE50,E2J6X4,E2J6X9,E2J6Z4,F0J8L8,G3MFY8,G3MMU6,G3MNV3,G3MTE8,Q09JV8,V5HQV7,V5IG24,B7QH73,A0A131XPP2,A0A131XQW3,A0A1Z5L1J3,A0A131XHF6,A0A131Z110,L7M579,G1TEM7
5	GO:0051188	cofactor biosynthetic process	Biological Process	2	A0A131XJG4,A0A131YI62
5	GO:0034404	nucleobase-containing small molecule biosynthetic process	Biological Process	1	A0A131XJG4
5	GO:0009059	macromolecule biosynthetic process	Biological Process	39	A0A023FF65,A0A023FL87,A0A023GF03,A0A131XAV7,A0A131XCV8,A0A131XFV4,A0A131XQL4,A0A131YEG4,A0A131YPI6,A0A131Z3E9,A0A131Z6C5,A0A131Z6T6,A0A1E1WZ03,A0A1E1XSE6,A0A224YR26,A0A224YSG5,A0A224Z6S5,A0A293LQ50,A0A293MQU1,A0A2R5LE50,E2J6X4,E2J6X9,E2J6Z4,F0J8L8,G3MFY8,G3MMU6,G3MNV3,G3MTE8,Q09JV8,V5HQV7,V5IG24,B7QH73,A0A131XPP2,A0A131XQW3,A0A1Z5L1J3,A0A131XHF6,A0A131Z110,L7M579,G1TEM7
5	GO:0090407	organophosphate biosynthetic process	Biological Process	3	A0A131XJG4,A0A131XGU9,A0A4D5S048
5	GO:1901137	carbohydrate derivative biosynthetic process	Biological Process	6	A0A131XJG4,A0A131XGU9,A0A1Z5L1J3,A0A131XHF6,A0A131Z110,L7M579
5	GO:1901362	organic cyclic compound biosynthetic process	Biological Process	4	A0A131XJG4,A0A131XGU9,A0A4D5S048,G1TEM7
5	GO:0050665	hydrogen peroxide biosynthetic process	Biological Process	1	A0A131YI62
5	GO:0010629	negative regulation of gene expression	Biological Process	1	A0A131XEV0
5	GO:0010563	negative regulation of phosphorus metabolic process	Biological Process	1	P60710
5	GO:0032269	negative regulation of cellular protein metabolic process	Biological Process	1	P60710
5	GO:0032268	regulation of cellular protein metabolic process	Biological Process	1	P60710
5	GO:0051174	regulation of phosphorus metabolic process	Biological Process	1	P60710
5	GO:0010468	regulation of gene expression	Biological Process	2	A0A131XEV0,G1TEM7
5	GO:0051252	regulation of RNA metabolic process	Biological Process	1	G1TEM7
5	GO:0043436	oxoacid metabolic process	Biological Process	2	A0A131XJG4,A0A131XPE0
5	GO:0006757	ATP generation from ADP	Biological Process	1	A0A131XJG4
5	GO:0006796	phosphate-containing compound metabolic process	Biological Process	4	P60710,A0A131XJG4,A0A131XGU9,A0A4D5S048
5	GO:0042743	hydrogen peroxide metabolic process	Biological Process	3	A0A224YJA5,A0A5F9DJP2,A0A131YI62
5	GO:0016999	antibiotic metabolic process	Biological Process	4	A0A131XPE0,A0A224YJA5,A0A5F9DJP2,A0A131YI62
5	GO:0046034	ATP metabolic process	Biological Process	1	A0A131XJG4
5	GO:0009100	glycoprotein metabolic process	Biological Process	4	A0A1Z5L1J3,A0A131XHF6,A0A131Z110,L7M579
5	GO:0044267	cellular protein metabolic process	Biological Process	40	P60710,A0A023FF65,A0A023FL87,A0A023GF03,A0A131XAV7,A0A131XCV8,A0A131XFV4,A0A131XQL4,A0A131YEG4,A0A131YPI6,A0A131Z3E9,A0A131Z6C5,A0A131Z6T6,A0A1E1WZ03,A0A1E1XSE6,A0A224YR26,A0A224YSG5,A0A224Z6S5,A0A293LQ50,A0A293MQU1,A0A2R5LE50,E2J6X4,E2J6X9,E2J6Z4,F0J8L8,G3MFY8,G3MMU6,G3MNV3,G3MTE8,Q09JV8,V5HQV7,V5IG24,B7QH73,A0A131XPP2,A0A131XQW3,A0A1E1XMC1,A0A1Z5L1J3,A0A131XHF6,A0A131Z110,L7M579
5	GO:0006732	coenzyme metabolic process	Biological Process	1	A0A131XJG4
5	GO:0009311	oligosaccharide metabolic process	Biological Process	1	A0A131XEP6
5	GO:0034654	nucleobase-containing compound biosynthetic process	Biological Process	4	A0A131XJG4,A0A131XGU9,A0A4D5S048,G1TEM7
5	GO:0034655	nucleobase-containing compound catabolic process	Biological Process	1	A0A131XJG4
5	GO:0090304	nucleic acid metabolic process	Biological Process	2	A0A293LEF3,G1TEM7
5	GO:0036211	protein modification process	Biological Process	6	P60710,A0A1E1XMC1,A0A1Z5L1J3,A0A131XHF6,A0A131Z110,L7M579
5	GO:0006753	nucleoside phosphate metabolic process	Biological Process	3	A0A131XJG4,A0A131XGU9,A0A4D5S048
5	GO:0006486	protein glycosylation	Biological Process	4	A0A131XHF6,A0A131Z110,L7M579,A0A1Z5L1J3
5	GO:0019693	ribose phosphate metabolic process	Biological Process	2	A0A131XJG4,A0A131XGU9
5	GO:0010467	gene expression	Biological Process	37	A0A293LEF3,A0A023FF65,A0A023FL87,A0A023GF03,A0A131XAV7,A0A131XCV8,A0A131XFV4,A0A131XQL4,A0A131YEG4,A0A131YPI6,A0A131Z3E9,A0A131Z6C5,A0A131Z6T6,A0A1E1WZ03,A0A1E1XSE6,A0A224YR26,A0A224YSG5,A0A224Z6S5,A0A293LQ50,A0A293MQU1,A0A2R5LE50,E2J6X4,E2J6X9,E2J6Z4,F0J8L8,G3MFY8,G3MMU6,G3MNV3,G3MTE8,Q09JV8,V5HQV7,V5IG24,B7QH73,A0A131XPP2,A0A131XQW3,A0A131XEV0,G1TEM7
5	GO:0043412	macromolecule modification	Biological Process	6	P60710,A0A1E1XMC1,A0A1Z5L1J3,A0A131XHF6,A0A131Z110,L7M579
5	GO:1901657	glycosyl compound metabolic process	Biological Process	1	A0A4D5S048
5	GO:0002444	myeloid leukocyte mediated immunity	Biological Process	1	G1TEM7
5	GO:0043312	neutrophil degranulation	Biological Process	1	G1TEM7
5	GO:0002275	myeloid cell activation involved in immune response	Biological Process	1	G1TEM7
5	GO:0036230	granulocyte activation	Biological Process	1	G1TEM7
5	GO:0007264	small GTPase mediated signal transduction	Biological Process	1	V5I2Y1
5	GO:1902531	regulation of intracellular signal transduction	Biological Process	1	V5I2Y1
5	GO:0007229	integrin-mediated signaling pathway	Biological Process	1	A0A224YRV4
5	GO:0007411	axon guidance	Biological Process	1	B7P403
5	GO:1904029	regulation of cyclin-dependent protein kinase activity	Biological Process	1	P60710
5	GO:0007010	cytoskeleton organization	Biological Process	3	A0A131XPK1,A0A131YIB3,P60710
5	GO:0007009	plasma membrane organization	Biological Process	1	A0A224YT80
5	GO:0034329	cell junction assembly	Biological Process	1	P60710
5	GO:0048858	cell projection morphogenesis	Biological Process	2	P60710,B7P403
5	GO:0120036	plasma membrane bounded cell projection organization	Biological Process	2	P60710,B7P403
5	GO:0000902	cell morphogenesis	Biological Process	2	P60710,B7P403
5	GO:0032990	cell part morphogenesis	Biological Process	2	P60710,B7P403
5	GO:0034332	adherens junction organization	Biological Process	1	P60710
5	GO:0099188	postsynaptic cytoskeleton organization	Biological Process	1	P60710
5	GO:0006873	cellular ion homeostasis	Biological Process	1	A0A0S1EUX7
5	GO:0061817	endoplasmic reticulum-plasma membrane tethering	Biological Process	1	A0A023GI38
5	GO:0048477	oogenesis	Biological Process	6	A0A023G0F9,A0A131YP26,A0A131YRQ6,A0A1Z5LBE6,A0A224YJT0,L7M2B3
5	GO:0098974	postsynaptic actin cytoskeleton organization	Biological Process	1	P60710
5	GO:0045055	regulated exocytosis	Biological Process	1	G1TEM7
5	GO:0022008	neurogenesis	Biological Process	2	P60710,B7P403
5	GO:0030182	neuron differentiation	Biological Process	2	P60710,B7P403
5	GO:0000904	cell morphogenesis involved in differentiation	Biological Process	2	P60710,B7P403
5	GO:0048666	neuron development	Biological Process	2	P60710,B7P403
5	GO:0035690	cellular response to drug	Biological Process	1	P60710
5	GO:0071310	cellular response to organic substance	Biological Process	1	P60710
5	GO:0097237	cellular response to toxic substance	Biological Process	1	P60710
5	GO:1901699	cellular response to nitrogen compound	Biological Process	1	P60710
5	GO:1901701	cellular response to oxygen-containing compound	Biological Process	1	P60710
5	GO:0045995	regulation of embryonic development	Biological Process	1	A0A1E1XFE3
5	GO:0001944	vasculature development	Biological Process	1	G1TEM7
5	GO:0007399	nervous system development	Biological Process	2	P60710,B7P403
5	GO:0072358	cardiovascular system development	Biological Process	1	G1TEM7
5	GO:0072359	circulatory system development	Biological Process	1	G1TEM7
5	GO:1901342	regulation of vasculature development	Biological Process	1	G1TEM7
5	GO:0010594	regulation of endothelial cell migration	Biological Process	1	G1TEM7
5	GO:0010595	positive regulation of endothelial cell migration	Biological Process	1	G1TEM7
5	GO:0045766	positive regulation of angiogenesis	Biological Process	1	G1TEM7
5	GO:0010631	epithelial cell migration	Biological Process	1	G1TEM7
5	GO:0045765	regulation of angiogenesis	Biological Process	1	G1TEM7
5	GO:0048514	blood vessel morphogenesis	Biological Process	1	G1TEM7
5	GO:0002009	morphogenesis of an epithelium	Biological Process	1	P60710
5	GO:0060429	epithelium development	Biological Process	1	P60710
5	GO:0030334	regulation of cell migration	Biological Process	2	G1TEM7,A0A1E1XFE3
5	GO:0030335	positive regulation of cell migration	Biological Process	1	G1TEM7
5	GO:0001667	ameboidal-type cell migration	Biological Process	1	G1TEM7
5	GO:1903827	regulation of cellular protein localization	Biological Process	1	P60710
5	GO:0034762	regulation of transmembrane transport	Biological Process	1	P60710
5	GO:0051621	regulation of norepinephrine uptake	Biological Process	1	P60710
5	GO:0006954	inflammatory response	Biological Process	1	O77791
5	GO:0071257	cellular response to electrical stimulus	Biological Process	1	P60710
5	GO:0071417	cellular response to organonitrogen compound	Biological Process	1	P60710
5	GO:0061478	response to platelet aggregation inhibitor	Biological Process	1	P60710
5	GO:0010046	response to mycotoxin	Biological Process	1	P60710
5	GO:0010243	response to organonitrogen compound	Biological Process	1	P60710
5	GO:0014070	response to organic cyclic compound	Biological Process	1	P60710
5	GO:1901328	response to cytochalasin B	Biological Process	1	P60710
5	GO:0034613	cellular protein localization	Biological Process	3	A0A131Z9X2,A0A1E1XRG6,P60710
5	GO:0045176	apical protein localization	Biological Process	1	P60710
5	GO:1902414	protein localization to cell junction	Biological Process	1	P60710
5	GO:0006869	lipid transport	Biological Process	1	A0A023GI38
5	GO:0016192	vesicle-mediated transport	Biological Process	7	A0A023FUX1,A0A023FWI4,A0A131YR43,A0A5F9DHY5,G1TEM7,P60710,A0A131XFQ3
5	GO:0046903	secretion	Biological Process	1	G1TEM7
5	GO:0006811	ion transport	Biological Process	2	A0A0S1EUX7,A0A1E1WZ94
5	GO:0036465	synaptic vesicle recycling	Biological Process	1	P60710
5	GO:0055085	transmembrane transport	Biological Process	2	A0A1E1WZ94,P60710
5	GO:0071702	organic substance transport	Biological Process	6	A0A131Z9X2,A0A1E1XRG6,A0A023GI38,A0A023FWV3,A0A131Z1M2,P60710
5	GO:0071705	nitrogen compound transport	Biological Process	5	A0A131Z9X2,A0A1E1XRG6,A0A023FWV3,A0A131Z1M2,P60710
5	GO:0098657	import into cell	Biological Process	2	G1TEM7,P60710
5	GO:0099504	synaptic vesicle cycle	Biological Process	1	P60710
5	GO:0015031	protein transport	Biological Process	4	A0A131Z9X2,A0A1E1XRG6,A0A023FWV3,A0A131Z1M2
5	GO:0072594	establishment of protein localization to organelle	Biological Process	2	A0A131Z9X2,A0A1E1XRG6
5	GO:0090150	establishment of protein localization to membrane	Biological Process	2	A0A131Z9X2,A0A1E1XRG6
5	GO:0140238	presynaptic endocytosis	Biological Process	1	P60710
5	GO:0006886	intracellular protein transport	Biological Process	2	A0A131Z9X2,A0A1E1XRG6
5	GO:0006888	ER to Golgi vesicle-mediated transport	Biological Process	4	A0A023FUX1,A0A023FWI4,A0A131YR43,A0A5F9DHY5
5	GO:0051643	endoplasmic reticulum localization	Biological Process	1	A0A023GI38
5	GO:0042742	defense response to bacterium	Biological Process	1	G1TEM7
5	GO:0048878	chemical homeostasis	Biological Process	1	A0A0S1EUX7
5	GO:0017121	phospholipid scrambling	Biological Process	1	A0A224YT80
5	GO:0022898	regulation of transmembrane transporter activity	Biological Process	1	P60710
5	GO:0043086	negative regulation of catalytic activity	Biological Process	1	P60710
5	GO:0051100	negative regulation of binding	Biological Process	1	P60710
5	GO:0051338	regulation of transferase activity	Biological Process	1	P60710
5	GO:0043393	regulation of protein binding	Biological Process	1	P60710
5	GO:0042254	ribosome biogenesis	Biological Process	4	A0A131XLC5,A0A131XM65,A0A131XMJ2,A0A1Z5LG45
6	GO:0009060	aerobic respiration	Biological Process	1	A0A131XPE0
6	GO:0043604	amide biosynthetic process	Biological Process	34	A0A023FF65,A0A023FL87,A0A023GF03,A0A131XAV7,A0A131XCV8,A0A131XFV4,A0A131XQL4,A0A131YEG4,A0A131YPI6,A0A131Z3E9,A0A131Z6C5,A0A131Z6T6,A0A1E1WZ03,A0A1E1XSE6,A0A224YR26,A0A224YSG5,A0A224Z6S5,A0A293LQ50,A0A293MQU1,A0A2R5LE50,E2J6X4,E2J6X9,E2J6Z4,F0J8L8,G3MFY8,G3MMU6,G3MNV3,G3MTE8,Q09JV8,V5HQV7,V5IG24,B7QH73,A0A131XPP2,A0A131XQW3
6	GO:0072522	purine-containing compound biosynthetic process	Biological Process	2	A0A131XJG4,A0A131XGU9
6	GO:0072525	pyridine-containing compound biosynthetic process	Biological Process	1	A0A131XJG4
6	GO:0006163	purine nucleotide metabolic process	Biological Process	2	A0A131XJG4,A0A131XGU9
6	GO:0019362	pyridine nucleotide metabolic process	Biological Process	1	A0A131XJG4
6	GO:0043043	peptide biosynthetic process	Biological Process	34	A0A023FF65,A0A023FL87,A0A023GF03,A0A131XAV7,A0A131XCV8,A0A131XFV4,A0A131XQL4,A0A131YEG4,A0A131YPI6,A0A131Z3E9,A0A131Z6C5,A0A131Z6T6,A0A1E1WZ03,A0A1E1XSE6,A0A224YR26,A0A224YSG5,A0A224Z6S5,A0A293LQ50,A0A293MQU1,A0A2R5LE50,E2J6X4,E2J6X9,E2J6Z4,F0J8L8,G3MFY8,G3MMU6,G3MNV3,G3MTE8,Q09JV8,V5HQV7,V5IG24,B7QH73,A0A131XPP2,A0A131XQW3
6	GO:0009101	glycoprotein biosynthetic process	Biological Process	4	A0A1Z5L1J3,A0A131XHF6,A0A131Z110,L7M579
6	GO:0042744	hydrogen peroxide catabolic process	Biological Process	2	A0A224YJA5,A0A5F9DJP2
6	GO:0006096	glycolytic process	Biological Process	1	A0A131XJG4
6	GO:1901292	nucleoside phosphate catabolic process	Biological Process	1	A0A131XJG4
6	GO:2000112	regulation of cellular macromolecule biosynthetic process	Biological Process	1	G1TEM7
6	GO:2001141	regulation of RNA biosynthetic process	Biological Process	1	G1TEM7
6	GO:0046394	carboxylic acid biosynthetic process	Biological Process	1	A0A131XJG4
6	GO:0006351	transcription, DNA-templated	Biological Process	1	G1TEM7
6	GO:0006412	translation	Biological Process	34	B7QH73,A0A131XPP2,A0A131XQW3,A0A023FF65,A0A023FL87,A0A023GF03,A0A131XAV7,A0A131XCV8,A0A131XFV4,A0A131XQL4,A0A131YEG4,A0A131YPI6,A0A131Z3E9,A0A131Z6C5,A0A131Z6T6,A0A1E1WZ03,A0A1E1XSE6,A0A224YR26,A0A224YSG5,A0A224Z6S5,A0A293LQ50,A0A293MQU1,A0A2R5LE50,E2J6X4,E2J6X9,E2J6Z4,F0J8L8,G3MFY8,G3MMU6,G3MNV3,G3MTE8,Q09JV8,V5HQV7,V5IG24
6	GO:0006414	translational elongation	Biological Process	2	A0A131XPP2,A0A131XQW3
6	GO:0009108	coenzyme biosynthetic process	Biological Process	1	A0A131XJG4
6	GO:0032774	RNA biosynthetic process	Biological Process	1	G1TEM7
6	GO:0046390	ribose phosphate biosynthetic process	Biological Process	2	A0A131XJG4,A0A131XGU9
6	GO:1901293	nucleoside phosphate biosynthetic process	Biological Process	3	A0A131XJG4,A0A131XGU9,A0A4D5S048
6	GO:0045936	negative regulation of phosphate metabolic process	Biological Process	1	P60710
6	GO:0031400	negative regulation of protein modification process	Biological Process	1	P60710
6	GO:0031399	regulation of protein modification process	Biological Process	1	P60710
6	GO:0019220	regulation of phosphate metabolic process	Biological Process	1	P60710
6	GO:0006355	regulation of transcription, DNA-templated	Biological Process	1	G1TEM7
6	GO:0019752	carboxylic acid metabolic process	Biological Process	2	A0A131XJG4,A0A131XPE0
6	GO:0016310	phosphorylation	Biological Process	2	P60710,A0A131XJG4
6	GO:0006101	citrate metabolic process	Biological Process	1	A0A131XPE0
6	GO:0006754	ATP biosynthetic process	Biological Process	1	A0A131XJG4
6	GO:0006464	cellular protein modification process	Biological Process	6	P60710,A0A1E1XMC1,A0A1Z5L1J3,A0A131XHF6,A0A131Z110,L7M579
6	GO:0006733	oxidoreduction coenzyme metabolic process	Biological Process	1	A0A131XJG4
6	GO:0016070	RNA metabolic process	Biological Process	2	A0A293LEF3,G1TEM7
6	GO:0009117	nucleotide metabolic process	Biological Process	3	A0A131XJG4,A0A131XGU9,A0A4D5S048
6	GO:0009123	nucleoside monophosphate metabolic process	Biological Process	3	A0A131XJG4,A0A131XGU9,A0A4D5S048
6	GO:0009132	nucleoside diphosphate metabolic process	Biological Process	1	A0A131XJG4
6	GO:0009141	nucleoside triphosphate metabolic process	Biological Process	1	A0A131XJG4
6	GO:0006487	protein N-linked glycosylation	Biological Process	3	L7M579,A0A131XHF6,A0A131Z110
6	GO:0009259	ribonucleotide metabolic process	Biological Process	2	A0A131XJG4,A0A131XGU9
6	GO:0006396	RNA processing	Biological Process	1	A0A293LEF3
6	GO:0002446	neutrophil mediated immunity	Biological Process	1	G1TEM7
6	GO:0002283	neutrophil activation involved in immune response	Biological Process	1	G1TEM7
6	GO:0042119	neutrophil activation	Biological Process	1	G1TEM7
6	GO:0051056	regulation of small GTPase mediated signal transduction	Biological Process	1	V5I2Y1
6	GO:0008045	motor neuron axon guidance	Biological Process	1	B7P403
6	GO:0000079	regulation of cyclin-dependent protein serine/threonine kinase activity	Biological Process	1	P60710
6	GO:1904030	negative regulation of cyclin-dependent protein kinase activity	Biological Process	1	P60710
6	GO:0034333	adherens junction assembly	Biological Process	1	P60710
6	GO:0120039	plasma membrane bounded cell projection morphogenesis	Biological Process	2	P60710,B7P403
6	GO:0031175	neuron projection development	Biological Process	2	P60710,B7P403
6	GO:0030003	cellular cation homeostasis	Biological Process	1	A0A0S1EUX7
6	GO:0048699	generation of neurons	Biological Process	2	P60710,B7P403
6	GO:0048667	cell morphogenesis involved in neuron differentiation	Biological Process	2	P60710,B7P403
6	GO:0072749	cellular response to cytochalasin B	Biological Process	1	P60710
6	GO:0071407	cellular response to organic cyclic compound	Biological Process	1	P60710
6	GO:0036146	cellular response to mycotoxin	Biological Process	1	P60710
6	GO:0043542	endothelial cell migration	Biological Process	1	G1TEM7
6	GO:0001738	morphogenesis of a polarized epithelium	Biological Process	1	P60710
6	GO:1904375	regulation of protein localization to cell periphery	Biological Process	1	P60710
6	GO:1905475	regulation of protein localization to membrane	Biological Process	1	P60710
6	GO:0033365	protein localization to organelle	Biological Process	2	A0A131Z9X2,A0A1E1XRG6
6	GO:0072657	protein localization to membrane	Biological Process	3	A0A131Z9X2,A0A1E1XRG6,P60710
6	GO:1990778	protein localization to cell periphery	Biological Process	1	P60710
6	GO:0071896	protein localization to adherens junction	Biological Process	1	P60710
6	GO:0006897	endocytosis	Biological Process	2	G1TEM7,P60710
6	GO:0048193	Golgi vesicle transport	Biological Process	4	A0A023FUX1,A0A023FWI4,A0A131YR43,A0A5F9DHY5
6	GO:0071985	multivesicular body sorting pathway	Biological Process	1	A0A131XFQ3
6	GO:0099003	vesicle-mediated transport in synapse	Biological Process	1	P60710
6	GO:0006812	cation transport	Biological Process	2	A0A0S1EUX7,A0A1E1WZ94
6	GO:0034220	ion transmembrane transport	Biological Process	1	A0A1E1WZ94
6	GO:0048488	synaptic vesicle endocytosis	Biological Process	1	P60710
6	GO:0015833	peptide transport	Biological Process	4	A0A131Z9X2,A0A1E1XRG6,A0A023FWV3,A0A131Z1M2
6	GO:0015844	monoamine transport	Biological Process	1	P60710
6	GO:0015850	organic hydroxy compound transport	Biological Process	1	P60710
6	GO:0042886	amide transport	Biological Process	4	A0A131Z9X2,A0A1E1XRG6,A0A023FWV3,A0A131Z1M2
6	GO:0072599	establishment of protein localization to endoplasmic reticulum	Biological Process	2	A0A131Z9X2,A0A1E1XRG6
6	GO:0006612	protein targeting to membrane	Biological Process	2	A0A131Z9X2,A0A1E1XRG6
6	GO:0006605	protein targeting	Biological Process	2	A0A131Z9X2,A0A1E1XRG6
6	GO:0050801	ion homeostasis	Biological Process	1	A0A0S1EUX7
6	GO:0061588	calcium activated phospholipid scrambling	Biological Process	1	A0A224YT80
6	GO:0051348	negative regulation of transferase activity	Biological Process	1	P60710
6	GO:0032091	negative regulation of protein binding	Biological Process	1	P60710
6	GO:0043549	regulation of kinase activity	Biological Process	1	P60710
7	GO:0006164	purine nucleotide biosynthetic process	Biological Process	2	A0A131XJG4,A0A131XGU9
7	GO:0019363	pyridine nucleotide biosynthetic process	Biological Process	1	A0A131XJG4
7	GO:0009150	purine ribonucleotide metabolic process	Biological Process	2	A0A131XJG4,A0A131XGU9
7	GO:0046496	nicotinamide nucleotide metabolic process	Biological Process	1	A0A131XJG4
7	GO:0009166	nucleotide catabolic process	Biological Process	1	A0A131XJG4
7	GO:1903506	regulation of nucleic acid-templated transcription	Biological Process	1	G1TEM7
7	GO:0072330	monocarboxylic acid biosynthetic process	Biological Process	1	A0A131XJG4
7	GO:0097659	nucleic acid-templated transcription	Biological Process	1	G1TEM7
7	GO:0009260	ribonucleotide biosynthetic process	Biological Process	2	A0A131XJG4,A0A131XGU9
7	GO:0009124	nucleoside monophosphate biosynthetic process	Biological Process	3	A0A131XJG4,A0A131XGU9,A0A4D5S048
7	GO:0009142	nucleoside triphosphate biosynthetic process	Biological Process	1	A0A131XJG4
7	GO:0009165	nucleotide biosynthetic process	Biological Process	3	A0A131XJG4,A0A131XGU9,A0A4D5S048
7	GO:0042326	negative regulation of phosphorylation	Biological Process	1	P60710
7	GO:0001933	negative regulation of protein phosphorylation	Biological Process	1	P60710
7	GO:0001932	regulation of protein phosphorylation	Biological Process	1	P60710
7	GO:0042325	regulation of phosphorylation	Biological Process	1	P60710
7	GO:0032787	monocarboxylic acid metabolic process	Biological Process	1	A0A131XJG4
7	GO:0072350	tricarboxylic acid metabolic process	Biological Process	1	A0A131XPE0
7	GO:0006468	protein phosphorylation	Biological Process	1	P60710
7	GO:0046939	nucleotide phosphorylation	Biological Process	1	A0A131XJG4
7	GO:0006471	protein ADP-ribosylation	Biological Process	1	A0A1E1XMC1
7	GO:0018193	peptidyl-amino acid modification	Biological Process	1	L7M579
7	GO:0016071	mRNA metabolic process	Biological Process	1	A0A293LEF3
7	GO:0009126	purine nucleoside monophosphate metabolic process	Biological Process	2	A0A131XJG4,A0A131XGU9
7	GO:0009161	ribonucleoside monophosphate metabolic process	Biological Process	3	A0A131XJG4,A0A131XGU9,A0A4D5S048
7	GO:0006165	nucleoside diphosphate phosphorylation	Biological Process	1	A0A131XJG4
7	GO:0009135	purine nucleoside diphosphate metabolic process	Biological Process	1	A0A131XJG4
7	GO:0009185	ribonucleoside diphosphate metabolic process	Biological Process	1	A0A131XJG4
7	GO:0009144	purine nucleoside triphosphate metabolic process	Biological Process	1	A0A131XJG4
7	GO:0009199	ribonucleoside triphosphate metabolic process	Biological Process	1	A0A131XJG4
7	GO:0018279	protein N-linked glycosylation via asparagine	Biological Process	1	L7M579
7	GO:0006397	mRNA processing	Biological Process	1	A0A293LEF3
7	GO:0008380	RNA splicing	Biological Process	1	A0A293LEF3
7	GO:0048812	neuron projection morphogenesis	Biological Process	2	P60710,B7P403
7	GO:0061564	axon development	Biological Process	2	P60710,B7P403
7	GO:0006875	cellular metal ion homeostasis	Biological Process	1	A0A0S1EUX7
7	GO:0007409	axonogenesis	Biological Process	2	B7P403,P60710
7	GO:1903076	regulation of protein localization to plasma membrane	Biological Process	1	P60710
7	GO:0070972	protein localization to endoplasmic reticulum	Biological Process	2	A0A131Z9X2,A0A1E1XRG6
7	GO:0072659	protein localization to plasma membrane	Biological Process	1	P60710
7	GO:0006909	phagocytosis	Biological Process	1	G1TEM7
7	GO:0030001	metal ion transport	Biological Process	1	A0A0S1EUX7
7	GO:0015672	monovalent inorganic cation transport	Biological Process	1	A0A1E1WZ94
7	GO:0098655	cation transmembrane transport	Biological Process	1	A0A1E1WZ94
7	GO:0098660	inorganic ion transmembrane transport	Biological Process	1	A0A1E1WZ94
7	GO:0051937	catecholamine transport	Biological Process	1	P60710
7	GO:0045047	protein targeting to ER	Biological Process	2	A0A131Z9X2,A0A1E1XRG6
7	GO:0006613	cotranslational protein targeting to membrane	Biological Process	2	A0A131Z9X2,A0A1E1XRG6
7	GO:0055080	cation homeostasis	Biological Process	1	A0A0S1EUX7
7	GO:0098771	inorganic ion homeostasis	Biological Process	1	A0A0S1EUX7
7	GO:0033673	negative regulation of kinase activity	Biological Process	1	P60710
7	GO:0045859	regulation of protein kinase activity	Biological Process	1	P60710
8	GO:0009152	purine ribonucleotide biosynthetic process	Biological Process	2	A0A131XJG4,A0A131XGU9
8	GO:0019359	nicotinamide nucleotide biosynthetic process	Biological Process	1	A0A131XJG4
8	GO:0046031	ADP metabolic process	Biological Process	1	A0A131XJG4
8	GO:0046040	IMP metabolic process	Biological Process	1	A0A131XGU9
8	GO:0042866	pyruvate biosynthetic process	Biological Process	1	A0A131XJG4
8	GO:0009127	purine nucleoside monophosphate biosynthetic process	Biological Process	2	A0A131XJG4,A0A131XGU9
8	GO:0009156	ribonucleoside monophosphate biosynthetic process	Biological Process	3	A0A131XJG4,A0A131XGU9,A0A4D5S048
8	GO:0009145	purine nucleoside triphosphate biosynthetic process	Biological Process	1	A0A131XJG4
8	GO:0009201	ribonucleoside triphosphate biosynthetic process	Biological Process	1	A0A131XJG4
8	GO:0006469	negative regulation of protein kinase activity	Biological Process	1	P60710
8	GO:0006090	pyruvate metabolic process	Biological Process	1	A0A131XJG4
8	GO:0006102	isocitrate metabolic process	Biological Process	1	A0A131XPE0
8	GO:0018196	peptidyl-asparagine modification	Biological Process	1	L7M579
8	GO:0009167	purine ribonucleoside monophosphate metabolic process	Biological Process	2	A0A131XJG4,A0A131XGU9
8	GO:0009179	purine ribonucleoside diphosphate metabolic process	Biological Process	1	A0A131XJG4
8	GO:0009205	purine ribonucleoside triphosphate metabolic process	Biological Process	1	A0A131XJG4
8	GO:0000398	mRNA splicing, via spliceosome	Biological Process	1	A0A293LEF3
8	GO:0000375	RNA splicing, via transesterification reactions	Biological Process	1	A0A293LEF3
8	GO:0046916	cellular transition metal ion homeostasis	Biological Process	1	A0A0S1EUX7
8	GO:0000041	transition metal ion transport	Biological Process	1	A0A0S1EUX7
8	GO:1902600	proton transmembrane transport	Biological Process	1	A0A1E1WZ94
8	GO:0098662	inorganic cation transmembrane transport	Biological Process	1	A0A1E1WZ94
8	GO:0015874	norepinephrine transport	Biological Process	1	P60710
8	GO:0090493	catecholamine uptake	Biological Process	1	P60710
8	GO:0006614	SRP-dependent cotranslational protein targeting to membrane	Biological Process	2	A0A131Z9X2,A0A1E1XRG6
8	GO:0055065	metal ion homeostasis	Biological Process	1	A0A0S1EUX7
8	GO:0071900	regulation of protein serine/threonine kinase activity	Biological Process	1	P60710
9	GO:0006188	IMP biosynthetic process	Biological Process	1	A0A131XGU9
9	GO:0009168	purine ribonucleoside monophosphate biosynthetic process	Biological Process	2	A0A131XJG4,A0A131XGU9
9	GO:0009206	purine ribonucleoside triphosphate biosynthetic process	Biological Process	1	A0A131XJG4
9	GO:0000377	RNA splicing, via transesterification reactions with bulged adenosine as nucleophile	Biological Process	1	A0A293LEF3
9	GO:0006879	cellular iron ion homeostasis	Biological Process	1	A0A0S1EUX7
9	GO:0006826	iron ion transport	Biological Process	1	A0A0S1EUX7
9	GO:0051620	norepinephrine uptake	Biological Process	1	P60710
9	GO:0055076	transition metal ion homeostasis	Biological Process	1	A0A0S1EUX7
10	GO:0006189	'de novo' IMP biosynthetic process	Biological Process	1	A0A131XGU9
10	GO:0055072	iron ion homeostasis	Biological Process	1	A0A0S1EUX7

## Sheet: MF
Level	GO_ID	Term	Type	Seqs_Num	Sequences
1	GO:0003674	molecular_function	Molecular Function	159	A0A131Z2D8,Q64K92,A0A023GMW5,A0A131Z5S6,A0A131Z783,A0A1E1XHQ1,A0A224ZAD7,A0A5F9DBF0,Q9BNV9,A0A131XPE0,A0A4D5S048,L7MJ14,O77791,A0A131YI62,A0A131YIB3,A0A131Z685,A0A224YL20,A0A224YY47,G1TEM7,L7MHF3,A0A131XL64,A0A1K0GV16,B8K174,G8ZF12,A0A1E1XMC1,G1TMN0,A0A023FWZ1,A0A0K8RMV5,A0A293LEF3,G3MQB4,A0A224YRR9,A0A023FF65,A0A023FL87,A0A023GF03,A0A131XAV7,A0A131XCV8,A0A131XFV4,A0A131XPP2,A0A131XQL4,A0A131XQW3…
2	GO:0003824	catalytic activity	Molecular Function	61	A0A023GMW5,A0A131Z5S6,A0A131Z783,A0A1E1XHQ1,A0A224ZAD7,A0A5F9DBF0,Q9BNV9,L7M6Q8,A0A131Z6U4,V5IGY8,A0A131XG08,A0A131Z258,A0A1E1X8K7,L7M876,L7MGH0,Q8I7W8,A0A1E1XMC1,A0A1E1WZ94,A0A224YJA5,A0A5F9DJP2,A0A131YV69,C6G1Y6,A0A293LJR6,A0A0S1EUX7,A0A131XJG4,A0A131XPE0,A0A131YN02,A0A131XEP6,A0A1Z5L1J3,A0A023G0F9,A0A0C9S5C2,A0A131YI62,A0A131YP26,A0A131YRQ6,A0A1Z5LBE6,A0A224YJT0,L7M2B3,A0A131XGU9,B7P403,V5I2M9…
2	GO:0038024	cargo receptor activity	Molecular Function	1	A0A5F9CI24
2	GO:0005198	structural molecule activity	Molecular Function	37	A0A023FF65,A0A023FL87,A0A023GF03,A0A131XAV7,A0A131XCV8,A0A131XFV4,A0A131XPP2,A0A131XQL4,A0A131XQW3,A0A131YEG4,A0A131YPI6,A0A131Z3E9,A0A131Z6C5,A0A131Z6T6,A0A1E1WZ03,A0A1E1XSE6,A0A224YR26,A0A224YSG5,A0A224Z6S5,A0A293LQ50,A0A293MQU1,A0A2R5LE50,E2J6X4,E2J6X9,E2J6Z4,F0J8L8,G3MFY8,G3MMU6,G3MNV3,G3MQB4,G3MTE8,Q09JV8,V5HQV7,V5IG24,A0A131Z783,A0A224ZAD7,P60710
2	GO:0005215	transporter activity	Molecular Function	24	A0A1E1WZ94,A0A1E1XM68,A0A023GME3,A0A034WXH7,A0A034WXN6,A0A131YLK2,A0A131YSR5,A0A131ZCD0,A0A224YSR0,A0A224YUL1,A0A224YYX5,A0A224ZBY8,A0A5C0ZRA8,A0A5C0ZTD3,A0A5C0ZU70,A0MVX0,B5ABL8,L7LWI3,Q19V51,V5HJU8,A0A131XLE6,A0A131YL94,A0A131XNK4,A0A131YTF3
2	GO:0005488	binding	Molecular Function	76	A0A131Z2D8,Q64K92,A0A131XPE0,A0A4D5S048,L7MJ14,O77791,A0A131YI62,A0A131YIB3,A0A131Z685,A0A224YL20,A0A224YY47,G1TEM7,L7MHF3,A0A1E1XMC1,G1TMN0,A0A023FWZ1,A0A0K8RMV5,A0A293LEF3,G3MQB4,A0A224YRR9,A0A023FJS9,A0A131XEV0,B7QH73,A0A131Z5S6,A0A1E1XHQ1,Q9BNV9,A0A131XPK1,A0A2R5L9Y7,A0A131Z6U4,A0A1E1XFE3,A0A023FLW2,A0A131XJD5,A0A131XL64,A0A131XLE6,A0A131YL94,A0A1K0GV16,A0A224YJA5,A0A5F9CE05,A0A5F9DJP2,B8K174…
2	GO:0016209	antioxidant activity	Molecular Function	10	A0A224YJA5,A0A5F9DJP2,A0A023G0F9,A0A0C9S5C2,A0A131YI62,A0A131YP26,A0A131YRQ6,A0A1Z5LBE6,A0A224YJT0,L7M2B3
2	GO:0098772	molecular function regulator	Molecular Function	5	G1TEM7,A0A131XLV9,A0A224YJB7,L7MMT8,V5I2Y1
2	GO:0060089	molecular transducer activity	Molecular Function	1	B7P403
2	GO:0140104	molecular carrier activity	Molecular Function	4	A0A131XL64,A0A1K0GV16,B8K174,G8ZF12
3	GO:0016491	oxidoreductase activity	Molecular Function	17	A0A224YJA5,A0A5F9DJP2,A0A0S1EUX7,A0A131XPE0,A0A023G0F9,A0A0C9S5C2,A0A131YI62,A0A131YP26,A0A131YRQ6,A0A1Z5LBE6,A0A224YJT0,L7M2B3,L7LZ80,L7LSJ0,A0A023GMF0,A0A224Z9S7,L7M7S5
3	GO:0016740	transferase activity	Molecular Function	11	A0A1E1XMC1,A0A1Z5L1J3,B7P403,V5I2M9,A0A4D5S048,A0A1Z5LEV0,A0A023GI38,A0A023FWZ1,A0A023GMF0,A0A131XHF6,A0A131Z110
3	GO:0016787	hydrolase activity	Molecular Function	26	A0A131Z5S6,A0A131Z783,A0A1E1XHQ1,A0A224ZAD7,A0A5F9DBF0,Q9BNV9,A0A131Z6U4,V5IGY8,A0A131XG08,A0A131Z258,A0A1E1X8K7,L7M876,L7MGH0,Q8I7W8,A0A1E1WZ94,A0A131YV69,C6G1Y6,A0A293LJR6,A0A131YN02,A0A131XEP6,V5HJU8,A0A131XLE6,A0A131YL94,A0A023FXV5,A0A131XDS2,A0A224Z9V2
3	GO:0016829	lyase activity	Molecular Function	2	A0A131XJG4,A0A224YT13
3	GO:0016853	isomerase activity	Molecular Function	3	A0A023GMW5,L7M6Q8,L7MB04
3	GO:0016874	ligase activity	Molecular Function	1	A0A131XGU9
3	GO:0140096	catalytic activity, acting on a protein	Molecular Function	13	A0A023GMW5,L7M6Q8,A0A131XG08,A0A131Z258,A0A1E1X8K7,L7M876,L7MGH0,Q8I7W8,A0A131YV69,C6G1Y6,A0A293LJR6,B7P403,V5I2M9
3	GO:0005044	scavenger receptor activity	Molecular Function	1	A0A5F9CI24
3	GO:0003735	structural constituent of ribosome	Molecular Function	34	A0A023FF65,A0A023FL87,A0A023GF03,A0A131XAV7,A0A131XCV8,A0A131XFV4,A0A131XPP2,A0A131XQL4,A0A131XQW3,A0A131YEG4,A0A131YPI6,A0A131Z3E9,A0A131Z6C5,A0A131Z6T6,A0A1E1WZ03,A0A1E1XSE6,A0A224YR26,A0A224YSG5,A0A224Z6S5,A0A293LQ50,A0A293MQU1,A0A2R5LE50,E2J6X4,E2J6X9,E2J6Z4,F0J8L8,G3MFY8,G3MMU6,G3MNV3,G3MQB4,G3MTE8,Q09JV8,V5HQV7,V5IG24
3	GO:0005200	structural constituent of cytoskeleton	Molecular Function	3	P60710,A0A131Z783,A0A224ZAD7
3	GO:0098918	structural constituent of synapse	Molecular Function	1	P60710
3	GO:0022857	transmembrane transporter activity	Molecular Function	7	A0A1E1WZ94,A0A1E1XM68,V5HJU8,A0A131XLE6,A0A131YL94,A0A131XNK4,A0A131YTF3
3	GO:0005319	lipid transporter activity	Molecular Function	17	A0A023GME3,A0A034WXH7,A0A034WXN6,A0A131YLK2,A0A131YSR5,A0A131ZCD0,A0A224YSR0,A0A224YUL1,A0A224YYX5,A0A224ZBY8,A0A5C0ZRA8,A0A5C0ZTD3,A0A5C0ZU70,A0MVX0,B5ABL8,L7LWI3,Q19V51
3	GO:0005515	protein binding	Molecular Function	12	A0A131Z2D8,Q64K92,A0A131XPK1,A0A2R5L9Y7,A0A131Z6U4,A0A1E1XFE3,A0A224YT80,A0A131YIB3,P60710,G1TMN0,G3MFY8,G1TEM7
3	GO:0030246	carbohydrate binding	Molecular Function	2	A0A023FWI4,A0A131YR43
3	GO:0005549	odorant binding	Molecular Function	1	A0A131XJB1
3	GO:0008289	lipid binding	Molecular Function	2	G1TEM7,L7MHF3
3	GO:0008144	drug binding	Molecular Function	16	P60710,A0A023FWZ1,A0A131XLE6,A0A131YL94,A0A131Z2D8,A0A131Z6U4,A0A1E1X3F6,A0A224Z9V2,A0A293LJR6,V5HJU8,V5I2M9,A0A131ZDX3,A0A131XL64,A0A1K0GV16,B8K174,G8ZF12
3	GO:0036094	small molecule binding	Molecular Function	27	P60710,A0A023FWZ1,A0A131XLE6,A0A131YL94,A0A131Z2D8,A0A131Z6U4,A0A1E1X3F6,A0A224Z9V2,A0A293LJR6,V5HJU8,V5I2M9,A0A131XLC5,A0A131YXW2,A0A131Z5S6,A0A131Z783,A0A1E1XHQ1,A0A224ZAD7,A0A4D5RDE4,A0A5F9DBF0,Q9BNV9,A0A023FWI4,A0A131YR43,A0A131XL64,A0A1K0GV16,B8K174,G8ZF12,A0A131XPE0
3	GO:0043167	ion binding	Molecular Function	44	A0A131XPE0,A0A4D5S048,O77791,A0A131YI62,A0A131YIB3,A0A131Z685,A0A224YL20,A0A224YY47,G1TEM7,L7MHF3,Q64K92,A0A023FLW2,A0A131XJD5,A0A131XL64,A0A131XLE6,A0A131YL94,A0A1K0GV16,A0A224YJA5,A0A5F9CE05,A0A5F9DJP2,B8K174,G8ZF12,P60710,A0A023FWZ1,A0A131Z2D8,A0A131Z6U4,A0A1E1X3F6,A0A224Z9V2,A0A293LJR6,V5HJU8,V5I2M9,A0A131XLC5,A0A131YXW2,A0A131Z5S6,A0A131Z783,A0A1E1XHQ1,A0A224ZAD7,A0A4D5RDE4,A0A5F9DBF0,Q9BNV9…
3	GO:0044877	protein-containing complex binding	Molecular Function	2	A0A131Z6U4,A0A5F9DBF0
3	GO:0048037	cofactor binding	Molecular Function	16	A0A023G0F9,A0A131XL64,A0A131YI62,A0A131YP26,A0A131YRQ6,A0A1K0GV16,A0A1Z5LBE6,A0A224YJA5,A0A224YJT0,A0A5F9DJP2,B8K174,G8ZF12,L7M2B3,L7M7D6,A0A131XPE0,Q6B8D1
3	GO:0051540	metal cluster binding	Molecular Function	1	Q6B8D1
3	GO:0097159	organic cyclic compound binding	Molecular Function	49	L7MJ14,A0A1E1XMC1,G1TMN0,A0A023FWZ1,A0A0K8RMV5,A0A293LEF3,G3MQB4,A0A224YRR9,A0A023FJS9,A0A131XEV0,B7QH73,A0A131Z5S6,A0A1E1XHQ1,Q9BNV9,P60710,A0A131XLE6,A0A131YL94,A0A131Z2D8,A0A131Z6U4,A0A1E1X3F6,A0A224Z9V2,A0A293LJR6,V5HJU8,V5I2M9,A0A131XLC5,A0A131YXW2,A0A131Z783,A0A224ZAD7,A0A4D5RDE4,A0A5F9DBF0,A0A131XQL4,A0A224YSG5,A0A1E1XRG6,A0A224YR26,E2J6X4,A0A023G0F9,A0A131XL64,A0A131YI62,A0A131YP26,A0A131…
3	GO:0097367	carbohydrate derivative binding	Molecular Function	22	P60710,A0A023FWZ1,A0A131XLE6,A0A131YL94,A0A131Z2D8,A0A131Z6U4,A0A1E1X3F6,A0A224Z9V2,A0A293LJR6,V5HJU8,V5I2M9,A0A131XLC5,A0A131YXW2,A0A131Z5S6,A0A131Z783,A0A1E1XHQ1,A0A224ZAD7,A0A4D5RDE4,A0A5F9DBF0,Q9BNV9,A0A131ZDX3,A0A1Z5LEV0
3	GO:1901363	heterocyclic compound binding	Molecular Function	49	L7MJ14,A0A1E1XMC1,G1TMN0,A0A023FWZ1,A0A0K8RMV5,A0A293LEF3,G3MQB4,A0A224YRR9,A0A023FJS9,A0A131XEV0,B7QH73,A0A131Z5S6,A0A1E1XHQ1,Q9BNV9,P60710,A0A131XLE6,A0A131YL94,A0A131Z2D8,A0A131Z6U4,A0A1E1X3F6,A0A224Z9V2,A0A293LJR6,V5HJU8,V5I2M9,A0A131XLC5,A0A131YXW2,A0A131Z783,A0A224ZAD7,A0A4D5RDE4,A0A5F9DBF0,A0A131XQL4,A0A224YSG5,A0A1E1XRG6,A0A224YR26,E2J6X4,A0A023G0F9,A0A131XL64,A0A131YI62,A0A131YP26,A0A131…
3	GO:0004601	peroxidase activity	Molecular Function	10	A0A224YJA5,A0A5F9DJP2,A0A023G0F9,A0A0C9S5C2,A0A131YI62,A0A131YP26,A0A131YRQ6,A0A1Z5LBE6,A0A224YJT0,L7M2B3
3	GO:0030234	enzyme regulator activity	Molecular Function	5	G1TEM7,A0A131XLV9,A0A224YJB7,L7MMT8,V5I2Y1
3	GO:0038023	signaling receptor activity	Molecular Function	1	B7P403
3	GO:0005344	oxygen carrier activity	Molecular Function	4	A0A131XL64,A0A1K0GV16,B8K174,G8ZF12
4	GO:0016651	oxidoreductase activity, acting on NAD(P)H	Molecular Function	1	A0A131YI62
4	GO:0016614	oxidoreductase activity, acting on CH-OH group of donors	Molecular Function	1	A0A131XPE0
4	GO:0016903	oxidoreductase activity, acting on the aldehyde or oxo group of donors	Molecular Function	1	L7LZ80
4	GO:0016667	oxidoreductase activity, acting on a sulfur group of donors	Molecular Function	1	L7LSJ0
4	GO:0016684	oxidoreductase activity, acting on peroxide as acceptor	Molecular Function	10	A0A224YJA5,A0A5F9DJP2,A0A023G0F9,A0A0C9S5C2,A0A131YI62,A0A131YP26,A0A131YRQ6,A0A1Z5LBE6,A0A224YJT0,L7M2B3
4	GO:0016722	oxidoreductase activity, oxidizing metal ions	Molecular Function	1	A0A0S1EUX7
4	GO:0016757	transferase activity, transferring glycosyl groups	Molecular Function	2	A0A1E1XMC1,A0A1Z5L1J3
4	GO:0016769	transferase activity, transferring nitrogenous groups	Molecular Function	1	A0A1Z5LEV0
4	GO:0016772	transferase activity, transferring phosphorus-containing groups	Molecular Function	4	B7P403,V5I2M9,A0A4D5S048,A0A023GI38
4	GO:0008233	peptidase activity	Molecular Function	9	A0A131XG08,A0A131Z258,A0A1E1X8K7,L7M876,L7MGH0,Q8I7W8,A0A131YV69,C6G1Y6,A0A293LJR6
4	GO:0016788	hydrolase activity, acting on ester bonds	Molecular Function	2	A0A023FXV5,A0A131XDS2
4	GO:0016798	hydrolase activity, acting on glycosyl bonds	Molecular Function	2	A0A131YN02,A0A131XEP6
4	GO:0016817	hydrolase activity, acting on acid anhydrides	Molecular Function	12	A0A131Z5S6,A0A131Z783,A0A1E1XHQ1,A0A224ZAD7,A0A5F9DBF0,Q9BNV9,A0A131Z6U4,V5IGY8,A0A1E1WZ94,V5HJU8,A0A131XLE6,A0A131YL94
4	GO:0017171	serine hydrolase activity	Molecular Function	7	A0A131XG08,A0A131Z258,A0A1E1X8K7,L7M876,L7MGH0,Q8I7W8,A0A131YV69
4	GO:0016830	carbon-carbon lyase activity	Molecular Function	1	A0A131XJG4
4	GO:0016840	carbon-nitrogen lyase activity	Molecular Function	1	A0A224YT13
4	GO:0016859	cis-trans isomerase activity	Molecular Function	1	L7M6Q8
4	GO:0016860	intramolecular oxidoreductase activity	Molecular Function	1	A0A023GMW5
4	GO:0016879	ligase activity, forming carbon-nitrogen bonds	Molecular Function	1	A0A131XGU9
4	GO:0003756	protein disulfide isomerase activity	Molecular Function	1	A0A023GMW5
4	GO:0003755	peptidyl-prolyl cis-trans isomerase activity	Molecular Function	1	L7M6Q8
4	GO:0004672	protein kinase activity	Molecular Function	2	B7P403,V5I2M9
4	GO:0098973	structural constituent of postsynaptic actin cytoskeleton	Molecular Function	1	P60710
4	GO:0099186	structural constituent of postsynapse	Molecular Function	1	P60710
4	GO:0015075	ion transmembrane transporter activity	Molecular Function	5	A0A1E1XM68,V5HJU8,A0A131XLE6,A0A131YL94,A0A131XNK4
4	GO:0015318	inorganic molecular entity transmembrane transporter activity	Molecular Function	5	A0A1E1XM68,V5HJU8,A0A131XLE6,A0A131YL94,A0A131XNK4
4	GO:0022803	passive transmembrane transporter activity	Molecular Function	1	A0A1E1XM68
4	GO:0022804	active transmembrane transporter activity	Molecular Function	5	A0A1E1WZ94,V5HJU8,A0A131XLE6,A0A131YL94,A0A131YTF3
4	GO:0051082	unfolded protein binding	Molecular Function	2	A0A131Z2D8,Q64K92
4	GO:0008134	transcription factor binding	Molecular Function	1	P60710
4	GO:0005102	signaling receptor binding	Molecular Function	1	A0A1E1XFE3
4	GO:0046983	protein dimerization activity	Molecular Function	3	G1TMN0,G3MFY8,A0A224YT80
4	GO:0008092	cytoskeletal protein binding	Molecular Function	5	A0A131XPK1,A0A2R5L9Y7,A0A131Z6U4,A0A131YIB3,P60710
4	GO:0042802	identical protein binding	Molecular Function	1	P60710
4	GO:0019899	enzyme binding	Molecular Function	1	P60710
4	GO:0048306	calcium-dependent protein binding	Molecular Function	1	G1TEM7
4	GO:0048029	monosaccharide binding	Molecular Function	2	A0A023FWI4,A0A131YR43
4	GO:0005543	phospholipid binding	Molecular Function	2	G1TEM7,L7MHF3
4	GO:0005524	ATP binding	Molecular Function	11	P60710,A0A023FWZ1,A0A131XLE6,A0A131YL94,A0A131Z2D8,A0A131Z6U4,A0A1E1X3F6,A0A224Z9V2,A0A293LJR6,V5HJU8,V5I2M9
4	GO:0008061	chitin binding	Molecular Function	1	A0A131ZDX3
4	GO:0019825	oxygen binding	Molecular Function	4	A0A131XL64,A0A1K0GV16,B8K174,G8ZF12
4	GO:0000166	nucleotide binding	Molecular Function	21	P60710,A0A023FWZ1,A0A131XLE6,A0A131YL94,A0A131Z2D8,A0A131Z6U4,A0A1E1X3F6,A0A224Z9V2,A0A293LJR6,V5HJU8,V5I2M9,A0A131XLC5,A0A131YXW2,A0A131Z5S6,A0A131Z783,A0A1E1XHQ1,A0A224ZAD7,A0A4D5RDE4,A0A5F9DBF0,Q9BNV9,A0A131XPE0
4	GO:0001882	nucleoside binding	Molecular Function	9	A0A131XLC5,A0A131YXW2,A0A131Z5S6,A0A131Z783,A0A1E1XHQ1,A0A224ZAD7,A0A4D5RDE4,A0A5F9DBF0,Q9BNV9
4	GO:0043168	anion binding	Molecular Function	22	P60710,A0A023FWZ1,A0A131XLE6,A0A131YL94,A0A131Z2D8,A0A131Z6U4,A0A1E1X3F6,A0A224Z9V2,A0A293LJR6,V5HJU8,V5I2M9,A0A131XLC5,A0A131YXW2,A0A131Z5S6,A0A131Z783,A0A1E1XHQ1,A0A224ZAD7,A0A4D5RDE4,A0A5F9DBF0,Q9BNV9,G1TEM7,L7MHF3
4	GO:0043169	cation binding	Molecular Function	26	A0A131XPE0,A0A4D5S048,O77791,A0A131YI62,A0A131YIB3,A0A131Z685,A0A224YL20,A0A224YY47,G1TEM7,L7MHF3,Q64K92,A0A023FLW2,A0A131XJD5,A0A131XL64,A0A131XLE6,A0A131YL94,A0A1K0GV16,A0A224YJA5,A0A5F9CE05,A0A5F9DJP2,B8K174,G8ZF12,A0A0S1EUX7,A0A1E1XMC1,C6G1Y6,Q09JV8
4	GO:0051015	actin filament binding	Molecular Function	1	A0A131Z6U4
4	GO:0031683	G-protein beta/gamma-subunit complex binding	Molecular Function	1	A0A5F9DBF0
4	GO:0020037	heme binding	Molecular Function	13	A0A023G0F9,A0A131XL64,A0A131YI62,A0A131YP26,A0A131YRQ6,A0A1K0GV16,A0A1Z5LBE6,A0A224YJA5,A0A224YJT0,A0A5F9DJP2,B8K174,G8ZF12,L7M2B3
4	GO:0050662	coenzyme binding	Molecular Function	2	A0A131XPE0,L7M7D6
4	GO:0051536	iron-sulfur cluster binding	Molecular Function	1	Q6B8D1
4	GO:0003676	nucleic acid binding	Molecular Function	19	L7MJ14,A0A1E1XMC1,G1TMN0,A0A023FWZ1,A0A0K8RMV5,A0A293LEF3,G3MQB4,A0A224YRR9,A0A023FJS9,A0A131XEV0,B7QH73,A0A131Z5S6,A0A1E1XHQ1,Q9BNV9,A0A131XQL4,A0A224YSG5,A0A1E1XRG6,A0A224YR26,E2J6X4
4	GO:0046906	tetrapyrrole binding	Molecular Function	13	A0A023G0F9,A0A131XL64,A0A131YI62,A0A131YP26,A0A131YRQ6,A0A1K0GV16,A0A1Z5LBE6,A0A224YJA5,A0A224YJT0,A0A5F9DJP2,B8K174,G8ZF12,L7M2B3
4	GO:1901265	nucleoside phosphate binding	Molecular Function	21	P60710,A0A023FWZ1,A0A131XLE6,A0A131YL94,A0A131Z2D8,A0A131Z6U4,A0A1E1X3F6,A0A224Z9V2,A0A293LJR6,V5HJU8,V5I2M9,A0A131XLC5,A0A131YXW2,A0A131Z5S6,A0A131Z783,A0A1E1XHQ1,A0A224ZAD7,A0A4D5RDE4,A0A5F9DBF0,Q9BNV9,A0A131XPE0
4	GO:0032553	ribonucleotide binding	Molecular Function	20	P60710,A0A023FWZ1,A0A131XLE6,A0A131YL94,A0A131Z2D8,A0A131Z6U4,A0A1E1X3F6,A0A224Z9V2,A0A293LJR6,V5HJU8,V5I2M9,A0A131XLC5,A0A131YXW2,A0A131Z5S6,A0A131Z783,A0A1E1XHQ1,A0A224ZAD7,A0A4D5RDE4,A0A5F9DBF0,Q9BNV9
4	GO:0004096	catalase activity	Molecular Function	2	A0A224YJA5,A0A5F9DJP2
4	GO:0004857	enzyme inhibitor activity	Molecular Function	4	G1TEM7,A0A131XLV9,A0A224YJB7,L7MMT8
4	GO:0008047	enzyme activator activity	Molecular Function	1	V5I2Y1
4	GO:0060589	nucleoside-triphosphatase regulator activity	Molecular Function	1	V5I2Y1
4	GO:0061134	peptidase regulator activity	Molecular Function	3	A0A131XLV9,A0A224YJB7,L7MMT8
4	GO:0004888	transmembrane signaling receptor activity	Molecular Function	1	B7P403
5	GO:0050664	oxidoreductase activity, acting on NAD(P)H, oxygen as acceptor	Molecular Function	1	A0A131YI62
5	GO:0016616	oxidoreductase activity, acting on the CH-OH group of donors, NAD or NADP as acceptor	Molecular Function	1	A0A131XPE0
5	GO:0016620	oxidoreductase activity, acting on the aldehyde or oxo group of donors, NAD or NADP as acceptor	Molecular Function	1	L7LZ80
5	GO:0016670	oxidoreductase activity, acting on a sulfur group of donors, oxygen as acceptor	Molecular Function	1	L7LSJ0
5	GO:0016724	oxidoreductase activity, oxidizing metal ions, oxygen as acceptor	Molecular Function	1	A0A0S1EUX7
5	GO:0016758	transferase activity, transferring hexosyl groups	Molecular Function	1	A0A1Z5L1J3
5	GO:0016763	transferase activity, transferring pentosyl groups	Molecular Function	1	A0A1E1XMC1
5	GO:0008483	transaminase activity	Molecular Function	1	A0A1Z5LEV0
5	GO:0016301	kinase activity	Molecular Function	3	B7P403,V5I2M9,A0A023GI38
5	GO:0016773	phosphotransferase activity, alcohol group as acceptor	Molecular Function	2	B7P403,V5I2M9
5	GO:0016778	diphosphotransferase activity	Molecular Function	1	A0A4D5S048
5	GO:0070011	peptidase activity, acting on L-amino acid peptides	Molecular Function	8	A0A131XG08,A0A131Z258,A0A1E1X8K7,L7M876,L7MGH0,Q8I7W8,A0A131YV69,C6G1Y6
5	GO:0042578	phosphoric ester hydrolase activity	Molecular Function	2	A0A023FXV5,A0A131XDS2
5	GO:0004553	hydrolase activity, hydrolyzing O-glycosyl compounds	Molecular Function	2	A0A131XEP6,A0A131YN02
5	GO:0016818	hydrolase activity, acting on acid anhydrides, in phosphorus-containing anhydrides	Molecular Function	12	A0A131Z5S6,A0A131Z783,A0A1E1XHQ1,A0A224ZAD7,A0A5F9DBF0,Q9BNV9,A0A131Z6U4,V5IGY8,A0A1E1WZ94,V5HJU8,A0A131XLE6,A0A131YL94
5	GO:0008236	serine-type peptidase activity	Molecular Function	7	A0A131XG08,A0A131Z258,A0A1E1X8K7,L7M876,L7MGH0,Q8I7W8,A0A131YV69
5	GO:0016832	aldehyde-lyase activity	Molecular Function	1	A0A131XJG4
5	GO:0016843	amine-lyase activity	Molecular Function	1	A0A224YT13
5	GO:0016864	intramolecular oxidoreductase activity, transposing S-S bonds	Molecular Function	1	A0A023GMW5
5	GO:0016881	acid-amino acid ligase activity	Molecular Function	1	A0A131XGU9
5	GO:0004713	protein tyrosine kinase activity	Molecular Function	2	B7P403,V5I2M9
5	GO:0019199	transmembrane receptor protein kinase activity	Molecular Function	1	B7P403
5	GO:0005216	ion channel activity	Molecular Function	1	A0A1E1XM68
5	GO:0008324	cation transmembrane transporter activity	Molecular Function	4	V5HJU8,A0A131XLE6,A0A131YL94,A0A131XNK4
5	GO:0008509	anion transmembrane transporter activity	Molecular Function	1	A0A1E1XM68
5	GO:0022853	active ion transmembrane transporter activity	Molecular Function	3	V5HJU8,A0A131XLE6,A0A131YL94
5	GO:0015103	inorganic anion transmembrane transporter activity	Molecular Function	1	A0A1E1XM68
5	GO:0022890	inorganic cation transmembrane transporter activity	Molecular Function	4	V5HJU8,A0A131XLE6,A0A131YL94,A0A131XNK4
5	GO:0015267	channel activity	Molecular Function	1	A0A1E1XM68
5	GO:0015291	secondary active transmembrane transporter activity	Molecular Function	1	A0A131YTF3
5	GO:0015399	primary active transmembrane transporter activity	Molecular Function	4	A0A1E1WZ94,V5HJU8,A0A131XLE6,A0A131YL94
5	GO:0030957	Tat protein binding	Molecular Function	1	P60710
5	GO:0046982	protein heterodimerization activity	Molecular Function	2	G1TMN0,G3MFY8
5	GO:0003779	actin binding	Molecular Function	3	A0A131Z6U4,A0A131XPK1,A0A2R5L9Y7
5	GO:0015631	tubulin binding	Molecular Function	1	A0A131YIB3
5	GO:0019894	kinesin binding	Molecular Function	1	P60710
5	GO:0019900	kinase binding	Molecular Function	1	P60710
5	GO:0050998	nitric-oxide synthase binding	Molecular Function	1	P60710
5	GO:0005537	mannose binding	Molecular Function	2	A0A023FWI4,A0A131YR43
5	GO:0005544	calcium-dependent phospholipid binding	Molecular Function	2	G1TEM7,L7MHF3
5	GO:0017076	purine nucleotide binding	Molecular Function	20	P60710,A0A023FWZ1,A0A131XLE6,A0A131YL94,A0A131Z2D8,A0A131Z6U4,A0A1E1X3F6,A0A224Z9V2,A0A293LJR6,V5HJU8,V5I2M9,A0A131XLC5,A0A131YXW2,A0A131Z5S6,A0A131Z783,A0A1E1XHQ1,A0A224ZAD7,A0A4D5RDE4,A0A5F9DBF0,Q9BNV9
5	GO:0051287	NAD binding	Molecular Function	1	A0A131XPE0
5	GO:0001883	purine nucleoside binding	Molecular Function	9	A0A131XLC5,A0A131YXW2,A0A131Z5S6,A0A131Z783,A0A1E1XHQ1,A0A224ZAD7,A0A4D5RDE4,A0A5F9DBF0,Q9BNV9
5	GO:0032549	ribonucleoside binding	Molecular Function	9	A0A131XLC5,A0A131YXW2,A0A131Z5S6,A0A131Z783,A0A1E1XHQ1,A0A224ZAD7,A0A4D5RDE4,A0A5F9DBF0,Q9BNV9
5	GO:0035639	purine ribonucleoside triphosphate binding	Molecular Function	20	P60710,A0A023FWZ1,A0A131XLE6,A0A131YL94,A0A131Z2D8,A0A131Z6U4,A0A1E1X3F6,A0A224Z9V2,A0A293LJR6,V5HJU8,V5I2M9,A0A131XLC5,A0A131YXW2,A0A131Z5S6,A0A131Z783,A0A1E1XHQ1,A0A224ZAD7,A0A4D5RDE4,A0A5F9DBF0,Q9BNV9
5	GO:0046872	metal ion binding	Molecular Function	26	A0A131XPE0,A0A4D5S048,O77791,A0A131YI62,A0A131YIB3,A0A131Z685,A0A224YL20,A0A224YY47,G1TEM7,L7MHF3,Q64K92,G8ZF12,A0A0S1EUX7,A0A1E1XMC1,C6G1Y6,Q09JV8,A0A023FLW2,A0A131XJD5,A0A131XL64,A0A131XLE6,A0A131YL94,A0A1K0GV16,A0A224YJA5,A0A5F9CE05,A0A5F9DJP2,B8K174
5	GO:0051537	2 iron, 2 sulfur cluster binding	Molecular Function	1	Q6B8D1
5	GO:0001067	regulatory region nucleic acid binding	Molecular Function	1	L7MJ14
5	GO:0003677	DNA binding	Molecular Function	3	L7MJ14,A0A1E1XMC1,G1TMN0
5	GO:0003723	RNA binding	Molecular Function	16	A0A224YRR9,A0A023FJS9,A0A131XEV0,B7QH73,A0A131Z5S6,A0A1E1XHQ1,Q9BNV9,A0A131XQL4,A0A224YSG5,A0A1E1XRG6,A0A224YR26,E2J6X4,A0A023FWZ1,A0A0K8RMV5,A0A293LEF3,G3MQB4
5	GO:0032555	purine ribonucleotide binding	Molecular Function	20	P60710,A0A023FWZ1,A0A131XLE6,A0A131YL94,A0A131Z2D8,A0A131Z6U4,A0A1E1X3F6,A0A224Z9V2,A0A293LJR6,V5HJU8,V5I2M9,A0A131XLC5,A0A131YXW2,A0A131Z5S6,A0A131Z783,A0A1E1XHQ1,A0A224ZAD7,A0A4D5RDE4,A0A5F9DBF0,Q9BNV9
5	GO:0030414	peptidase inhibitor activity	Molecular Function	3	A0A131XLV9,A0A224YJB7,L7MMT8
5	GO:0055102	lipase inhibitor activity	Molecular Function	1	G1TEM7
5	GO:0005096	GTPase activator activity	Molecular Function	1	V5I2Y1
5	GO:0030695	GTPase regulator activity	Molecular Function	1	V5I2Y1
5	GO:0061135	endopeptidase regulator activity	Molecular Function	3	A0A131XLV9,A0A224YJB7,L7MMT8
6	GO:0016174	NAD(P)H oxidase activity	Molecular Function	1	A0A131YI62
6	GO:0004448	isocitrate dehydrogenase activity	Molecular Function	1	A0A131XPE0
6	GO:0016972	thiol oxidase activity	Molecular Function	1	L7LSJ0
6	GO:0004322	ferroxidase activity	Molecular Function	1	A0A0S1EUX7
6	GO:0004576	oligosaccharyl transferase activity	Molecular Function	1	A0A1Z5L1J3
6	GO:0003950	NAD+ ADP-ribosyltransferase activity	Molecular Function	1	A0A1E1XMC1
6	GO:0004749	ribose phosphate diphosphokinase activity	Molecular Function	1	A0A4D5S048
6	GO:0004175	endopeptidase activity	Molecular Function	6	A0A131XG08,A0A131Z258,A0A1E1X8K7,L7M876,L7MGH0,Q8I7W8
6	GO:0008237	metallopeptidase activity	Molecular Function	1	C6G1Y6
6	GO:0008238	exopeptidase activity	Molecular Function	2	A0A131YV69,A0A131XG08
6	GO:0016791	phosphatase activity	Molecular Function	2	A0A131XDS2,A0A023FXV5
6	GO:0015926	glucosidase activity	Molecular Function	1	A0A131XEP6
6	GO:0016462	pyrophosphatase activity	Molecular Function	12	A0A131Z5S6,A0A131Z783,A0A1E1XHQ1,A0A224ZAD7,A0A5F9DBF0,Q9BNV9,A0A131Z6U4,V5IGY8,A0A1E1WZ94,V5HJU8,A0A131XLE6,A0A131YL94
6	GO:0004252	serine-type endopeptidase activity	Molecular Function	6	A0A131XG08,A0A131Z258,A0A1E1X8K7,L7M876,L7MGH0,Q8I7W8
6	GO:0008240	tripeptidyl-peptidase activity	Molecular Function	1	A0A131XG08
6	GO:0070008	serine-type exopeptidase activity	Molecular Function	1	A0A131YV69
6	GO:0004332	fructose-bisphosphate aldolase activity	Molecular Function	1	A0A131XJG4
6	GO:0016844	strictosidine synthase activity	Molecular Function	1	A0A224YT13
6	GO:0004639	phosphoribosylaminoimidazolesuccinocarboxamide synthase activity	Molecular Function	1	A0A131XGU9
6	GO:0004714	transmembrane receptor protein tyrosine kinase activity	Molecular Function	1	B7P403
6	GO:0004715	non-membrane spanning protein tyrosine kinase activity	Molecular Function	1	V5I2M9
6	GO:0005253	anion channel activity	Molecular Function	1	A0A1E1XM68
6	GO:0042625	ATPase coupled ion transmembrane transporter activity	Molecular Function	3	V5HJU8,A0A131XLE6,A0A131YL94
6	GO:0015108	chloride transmembrane transporter activity	Molecular Function	1	A0A1E1XM68
6	GO:0019829	cation-transporting ATPase activity	Molecular Function	3	V5HJU8,A0A131XLE6,A0A131YL94
6	GO:0046873	metal ion transmembrane transporter activity	Molecular Function	3	V5HJU8,A0A131XLE6,A0A131YL94
6	GO:0015077	monovalent inorganic cation transmembrane transporter activity	Molecular Function	3	A0A131XLE6,A0A131YL94,A0A131XNK4
6	GO:0022838	substrate-specific channel activity	Molecular Function	1	A0A1E1XM68
6	GO:0015293	symporter activity	Molecular Function	1	A0A131YTF3
6	GO:0015405	P-P-bond-hydrolysis-driven transmembrane transporter activity	Molecular Function	4	A0A1E1WZ94,V5HJU8,A0A131XLE6,A0A131YL94
6	GO:0008017	microtubule binding	Molecular Function	1	A0A131YIB3
6	GO:0019901	protein kinase binding	Molecular Function	1	P60710
6	GO:0019001	guanyl nucleotide binding	Molecular Function	9	A0A131XLC5,A0A131YXW2,A0A131Z5S6,A0A131Z783,A0A1E1XHQ1,A0A224ZAD7,A0A4D5RDE4,A0A5F9DBF0,Q9BNV9
6	GO:0030554	adenyl nucleotide binding	Molecular Function	11	P60710,A0A023FWZ1,A0A131XLE6,A0A131YL94,A0A131Z2D8,A0A131Z6U4,A0A1E1X3F6,A0A224Z9V2,A0A293LJR6,V5HJU8,V5I2M9
6	GO:0032550	purine ribonucleoside binding	Molecular Function	9	A0A131XLC5,A0A131YXW2,A0A131Z5S6,A0A131Z783,A0A1E1XHQ1,A0A224ZAD7,A0A4D5RDE4,A0A5F9DBF0,Q9BNV9
6	GO:0005525	GTP binding	Molecular Function	9	A0A131XLC5,A0A131YXW2,A0A131Z5S6,A0A131Z783,A0A1E1XHQ1,A0A224ZAD7,A0A4D5RDE4,A0A5F9DBF0,Q9BNV9
6	GO:0000287	magnesium ion binding	Molecular Function	2	A0A131XPE0,A0A4D5S048
6	GO:0005509	calcium ion binding	Molecular Function	9	O77791,A0A131YI62,A0A131YIB3,A0A131Z685,A0A224YL20,A0A224YY47,G1TEM7,L7MHF3,Q64K92
6	GO:0046914	transition metal ion binding	Molecular Function	5	G8ZF12,A0A0S1EUX7,A0A1E1XMC1,C6G1Y6,Q09JV8
6	GO:0044212	transcription regulatory region DNA binding	Molecular Function	1	L7MJ14
6	GO:0003690	double-stranded DNA binding	Molecular Function	1	L7MJ14
6	GO:0043565	sequence-specific DNA binding	Molecular Function	1	L7MJ14
6	GO:0003729	mRNA binding	Molecular Function	1	A0A224YRR9
6	GO:0008135	translation factor activity, RNA binding	Molecular Function	6	A0A023FJS9,A0A131XEV0,B7QH73,A0A131Z5S6,A0A1E1XHQ1,Q9BNV9
6	GO:0008312	7S RNA binding	Molecular Function	1	A0A1E1XRG6
6	GO:0019843	rRNA binding	Molecular Function	4	A0A131XQL4,A0A224YSG5,A0A224YR26,E2J6X4
6	GO:0032559	adenyl ribonucleotide binding	Molecular Function	11	P60710,A0A023FWZ1,A0A131XLE6,A0A131YL94,A0A131Z2D8,A0A131Z6U4,A0A1E1X3F6,A0A224Z9V2,A0A293LJR6,V5HJU8,V5I2M9
6	GO:0032561	guanyl ribonucleotide binding	Molecular Function	9	A0A131XLC5,A0A131YXW2,A0A131Z5S6,A0A131Z783,A0A1E1XHQ1,A0A224ZAD7,A0A4D5RDE4,A0A5F9DBF0,Q9BNV9
6	GO:0004866	endopeptidase inhibitor activity	Molecular Function	3	A0A131XLV9,A0A224YJB7,L7MMT8
6	GO:0004859	phospholipase inhibitor activity	Molecular Function	1	G1TEM7
7	GO:0004450	isocitrate dehydrogenase (NADP+) activity	Molecular Function	1	A0A131XPE0
7	GO:0016971	flavin-linked sulfhydryl oxidase activity	Molecular Function	1	L7LSJ0
7	GO:0004180	carboxypeptidase activity	Molecular Function	1	A0A131YV69
7	GO:0019203	carbohydrate phosphatase activity	Molecular Function	1	A0A131XDS2
7	GO:0004573	mannosyl-oligosaccharide glucosidase activity	Molecular Function	1	A0A131XEP6
7	GO:0017111	nucleoside-triphosphatase activity	Molecular Function	12	A0A131Z5S6,A0A131Z783,A0A1E1XHQ1,A0A224ZAD7,A0A5F9DBF0,Q9BNV9,A0A131Z6U4,V5IGY8,A0A1E1WZ94,V5HJU8,A0A131XLE6,A0A131YL94
7	GO:0004185	serine-type carboxypeptidase activity	Molecular Function	1	A0A131YV69
7	GO:0005254	chloride channel activity	Molecular Function	1	A0A1E1XM68
7	GO:0015662	ATPase activity, coupled to transmembrane movement of ions, phosphorylative mechanism	Molecular Function	3	V5HJU8,A0A131XLE6,A0A131YL94
7	GO:0005388	calcium-transporting ATPase activity	Molecular Function	1	V5HJU8
7	GO:0008556	potassium-transporting ATPase activity	Molecular Function	2	A0A131XLE6,A0A131YL94
7	GO:0015079	potassium ion transmembrane transporter activity	Molecular Function	2	A0A131XLE6,A0A131YL94
7	GO:0015085	calcium ion transmembrane transporter activity	Molecular Function	1	V5HJU8
7	GO:0015078	proton transmembrane transporter activity	Molecular Function	1	A0A131XNK4
7	GO:0042626	ATPase activity, coupled to transmembrane movement of substances	Molecular Function	4	V5HJU8,A0A131XLE6,A0A131YL94,A0A1E1WZ94
7	GO:0005506	iron ion binding	Molecular Function	2	A0A0S1EUX7,G8ZF12
7	GO:0008270	zinc ion binding	Molecular Function	3	A0A1E1XMC1,C6G1Y6,Q09JV8
7	GO:0000976	transcription regulatory region sequence-specific DNA binding	Molecular Function	1	L7MJ14
7	GO:0001012	RNA polymerase II regulatory region DNA binding	Molecular Function	1	L7MJ14
7	GO:0032422	purine-rich negative regulatory element binding	Molecular Function	1	L7MJ14
7	GO:1990837	sequence-specific double-stranded DNA binding	Molecular Function	1	L7MJ14
7	GO:0003743	translation initiation factor activity	Molecular Function	3	A0A023FJS9,A0A131XEV0,B7QH73
7	GO:0003746	translation elongation factor activity	Molecular Function	3	A0A131Z5S6,A0A1E1XHQ1,Q9BNV9
7	GO:0008097	5S rRNA binding	Molecular Function	2	A0A131XQL4,A0A224YSG5
8	GO:0050308	sugar-phosphatase activity	Molecular Function	1	A0A131XDS2
8	GO:0003924	GTPase activity	Molecular Function	6	A0A131Z5S6,A0A131Z783,A0A1E1XHQ1,A0A224ZAD7,A0A5F9DBF0,Q9BNV9
8	GO:0003774	motor activity	Molecular Function	2	A0A131Z6U4,V5IGY8
8	GO:0016887	ATPase activity	Molecular Function	4	A0A1E1WZ94,V5HJU8,A0A131XLE6,A0A131YL94
8	GO:0008199	ferric iron binding	Molecular Function	1	A0A0S1EUX7
8	GO:0000977	RNA polymerase II regulatory region sequence-specific DNA binding	Molecular Function	1	L7MJ14
9	GO:0042132	fructose 1,6-bisphosphate 1-phosphatase activity	Molecular Function	1	A0A131XDS2
9	GO:0042623	ATPase activity, coupled	Molecular Function	4	A0A1E1WZ94,V5HJU8,A0A131XLE6,A0A131YL94
10	GO:0043492	ATPase activity, coupled to movement of substances	Molecular Function	4	A0A1E1WZ94,V5HJU8,A0A131XLE6,A0A131YL94

## Sheet: CC
Level	GO_ID	Term	Type	Seqs_Num	Sequences
1	GO:0005575	cellular_component	Cellular Component	117	P60710,A0A023FWI4,A0A5F9CI24,O77791,A0A131XPI1,A0A131ZDX3,A0A1E1X8K7,L7MGH0,A0A023GMW5,A0A0C9S5C2,A0A0S1EUX7,L7LSJ0,L7MB04,A0A1E1XM68,G1TEM7,A0A023FUX1,A0A131Z1M2,A0A224YEL3,L7M579,A0A131XMJ2,A0A1Z5LG45,A0A1K0GV16,B8K174,G8ZF12,A0A023FJS9,B7QH73,A0A131Z6U4,V5IGY8,A0A293LEF3,A0A131XCN2,A0A131XLM6,A0A131XLV9,A0A224YJB7,A0A5F9CE05,A0A5F9CYD1,L7MMT8,A0A023FF65,A0A023FL87,A0A131XAV7,A0A131XFV4,A0A131X…
2	GO:0016020	membrane	Cellular Component	44	O77791,P60710,A0A1E1XM68,G1TEM7,A0A023FUX1,A0A131Z1M2,A0A224YEL3,L7M579,V5HJU8,A0A1E1X8Q1,A0A1E1WZ94,A0A131XHF6,A0A131Z110,A0A131XFQ3,A0A131XNK4,A0A023FWV3,A0A034WXJ2,A0A131XEP6,A0A131XFE0,A0A131XII2,A0A131XIV8,A0A131XLE6,A0A131XP77,A0A131XQJ9,A0A131YI62,A0A131YL94,A0A131YR43,A0A131YR95,A0A131YTF3,A0A1Z5L1J3,A0A224YA99,A0A224YRV4,A0A224YT13,A0A224YT80,A0A224Z393,B7P403,G3MTU5,L7LZ80,L7M8F5,L7MGH0…
2	GO:0005576	extracellular region	Cellular Component	12	A0A131XCN2,A0A131XLM6,A0A131XLV9,A0A224YJB7,A0A5F9CE05,A0A5F9CYD1,L7MMT8,O77791,A0A131XPI1,A0A131ZDX3,A0A1E1X8K7,L7MGH0
2	GO:0005623	cell	Cellular Component	81	O77791,P60710,A0A1E1XM68,G1TEM7,A0A1E1X8Q1,G3MQB4,A0A224Z6S5,A0A131XNK4,G1TMN0,A0A131XFQ3,A0A023FF65,A0A023FL87,A0A131XAV7,A0A131XFV4,A0A131XM65,A0A131XMJ2,A0A131XPP2,A0A131XQL4,A0A131XQW3,A0A131YEG4,A0A131YPI6,A0A131Z3E9,A0A131Z6C5,A0A131Z6T6,A0A1E1WZ03,A0A1E1XSE6,A0A224YLZ2,A0A224YR26,A0A224YSG5,A0A293LQ50,A0A293MQU1,A0A2R5LE50,E2J6X9,F0J8L8,G3MFY8,G3MMU6,G3MNV3,G3MTE8,Q09JV8,V5IG24,A0A023FWI4,…
2	GO:0030054	cell junction	Cellular Component	1	P60710
2	GO:0031974	membrane-enclosed lumen	Cellular Component	3	Q64K92,A0A131XLC5,P60710
2	GO:0032991	protein-containing complex	Cellular Component	56	P60710,A0A131XMJ2,A0A1Z5LG45,A0A1K0GV16,B8K174,G8ZF12,A0A023FJS9,B7QH73,A0A131Z6U4,V5IGY8,A0A293LEF3,A0A023FF65,A0A023FL87,A0A131XAV7,A0A131XFV4,A0A131XM65,A0A131XPP2,A0A131XQL4,A0A131XQW3,A0A131YEG4,A0A131YPI6,A0A131Z3E9,A0A131Z6C5,A0A131Z6T6,A0A1E1WZ03,A0A1E1XSE6,A0A224YLZ2,A0A224YR26,A0A224YSG5,A0A293LQ50,A0A293MQU1,A0A2R5LE50,E2J6X9,F0J8L8,G3MFY8,G3MMU6,G3MNV3,G3MTE8,Q09JV8,V5IG24,G1TMN0,A0A1…
2	GO:0043226	organelle	Cellular Component	65	Q6B8D1,P60710,G1TMN0,A0A131XP77,A0A023FF65,A0A023FL87,A0A131XAV7,A0A131XFV4,A0A131XM65,A0A131XMJ2,A0A131XPP2,A0A131XQL4,A0A131XQW3,A0A131YEG4,A0A131YPI6,A0A131Z3E9,A0A131Z6C5,A0A131Z6T6,A0A1E1WZ03,A0A1E1XSE6,A0A224YLZ2,A0A224YR26,A0A224YSG5,A0A293LQ50,A0A293MQU1,A0A2R5LE50,E2J6X9,F0J8L8,G3MFY8,G3MMU6,G3MNV3,G3MTE8,Q09JV8,V5IG24,A0A131XLC5,O77791,A0A131YIB3,A0A1E1X3F6,A0A2R5L9Y7,V5IKA5,G1TEM7,A0A1…
2	GO:0044421	extracellular region part	Cellular Component	7	A0A131XCN2,A0A131XLM6,A0A131XLV9,A0A224YJB7,A0A5F9CE05,A0A5F9CYD1,L7MMT8
2	GO:0044422	organelle part	Cellular Component	28	A0A1E1X8Q1,V5HJU8,Q64K92,G3MQB4,A0A224Z6S5,A0A023GF03,A0A131XCV8,E2J6X4,E2J6Z4,V5HQV7,G1TMN0,A0A131XLC5,A0A293LEF3,P60710,A0A131Z783,A0A224ZAD7,A0A131Z6U4,V5IGY8,A0A023FUX1,A0A131Z1M2,A0A224YEL3,L7M579,A0A131XHF6,A0A131Z110,A0A131XNK4,A0A1E1WZ94,G1TEM7,A0A131XFQ3
2	GO:0044425	membrane part	Cellular Component	40	A0A023FUX1,A0A131Z1M2,A0A224YEL3,L7M579,V5HJU8,A0A023FWV3,A0A034WXJ2,A0A131XEP6,A0A131XFE0,A0A131XHF6,A0A131XII2,A0A131XIV8,A0A131XLE6,A0A131XNK4,A0A131XP77,A0A131XQJ9,A0A131YI62,A0A131YL94,A0A131YR43,A0A131YR95,A0A131YTF3,A0A131Z110,A0A1E1X8Q1,A0A1Z5L1J3,A0A224YA99,A0A224YRV4,A0A224YT13,A0A224YT80,A0A224Z393,B7P403,G3MTU5,L7LZ80,L7M8F5,L7MGH0,Q6B8D1,V5I0W2,A0A131XFQ3,A0A1E1WZ94,P60710,A0A1E1XM68
2	GO:0044456	synapse part	Cellular Component	1	P60710
2	GO:0044464	cell part	Cellular Component	76	O77791,P60710,A0A1E1XM68,G1TEM7,A0A023FWI4,A0A131YR43,A0A131Z783,A0A1E1X3F6,A0A224ZAD7,A0A5F9DHY5,A0A023FF65,A0A023FL87,A0A131XAV7,A0A131XFV4,A0A131XM65,A0A131XMJ2,A0A131XPP2,A0A131XQL4,A0A131XQW3,A0A131YEG4,A0A131YPI6,A0A131Z3E9,A0A131Z6C5,A0A131Z6T6,A0A1E1WZ03,A0A1E1XSE6,A0A224YLZ2,A0A224YR26,A0A224YSG5,A0A293LQ50,A0A293MQU1,A0A2R5LE50,E2J6X9,F0J8L8,G3MFY8,G3MMU6,G3MNV3,G3MTE8,Q09JV8,V5IG24,G1T…
2	GO:0045202	synapse	Cellular Component	1	P60710
2	GO:0099080	supramolecular complex	Cellular Component	3	A0A131Z783,A0A224ZAD7,P60710
3	GO:0005886	plasma membrane	Cellular Component	4	O77791,P60710,A0A1E1XM68,G1TEM7
3	GO:0005789	endoplasmic reticulum membrane	Cellular Component	7	A0A131XHF6,A0A131Z110,V5HJU8,A0A023FUX1,A0A131Z1M2,A0A224YEL3,L7M579
3	GO:0031090	organelle membrane	Cellular Component	5	A0A1E1X8Q1,V5HJU8,G1TEM7,A0A1E1WZ94,A0A131XFQ3
3	GO:0042175	nuclear outer membrane-endoplasmic reticulum membrane network	Cellular Component	7	A0A023FUX1,A0A131Z1M2,A0A224YEL3,L7M579,V5HJU8,A0A131XHF6,A0A131Z110
3	GO:0098589	membrane region	Cellular Component	1	P60710
3	GO:0098805	whole membrane	Cellular Component	4	G1TEM7,A0A1E1WZ94,A0A131XFQ3,P60710
3	GO:0005911	cell-cell junction	Cellular Component	1	P60710
3	GO:0030055	cell-substrate junction	Cellular Component	1	P60710
3	GO:0070161	anchoring junction	Cellular Component	1	P60710
3	GO:0043233	organelle lumen	Cellular Component	3	Q64K92,A0A131XLC5,P60710
3	GO:0002102	podosome	Cellular Component	1	P60710
3	GO:1990904	ribonucleoprotein complex	Cellular Component	40	A0A023FF65,A0A023FL87,A0A131XAV7,A0A131XFV4,A0A131XM65,A0A131XMJ2,A0A131XPP2,A0A131XQL4,A0A131XQW3,A0A131YEG4,A0A131YPI6,A0A131Z3E9,A0A131Z6C5,A0A131Z6T6,A0A1E1WZ03,A0A1E1XSE6,A0A224YLZ2,A0A224YR26,A0A224YSG5,A0A293LQ50,A0A293MQU1,A0A2R5LE50,E2J6X9,F0J8L8,G3MFY8,G3MMU6,G3MNV3,G3MTE8,Q09JV8,V5IG24,P60710,A0A023GF03,A0A131XCV8,E2J6X4,E2J6Z4,V5HQV7,A0A1E1XRG6,G3MQB4,A0A224Z6S5,A0A1Z5LG45
3	GO:0005833	hemoglobin complex	Cellular Component	3	A0A1K0GV16,B8K174,G8ZF12
3	GO:0005852	eukaryotic translation initiation factor 3 complex	Cellular Component	2	A0A023FJS9,B7QH73
3	GO:0016459	myosin complex	Cellular Component	2	A0A131Z6U4,V5IGY8
3	GO:0032993	protein-DNA complex	Cellular Component	1	G1TMN0
3	GO:0036452	ESCRT complex	Cellular Component	1	A0A131XFQ3
3	GO:0044815	DNA packaging complex	Cellular Component	1	G1TMN0
3	GO:0089701	U2AF	Cellular Component	1	A0A293LEF3
3	GO:0098796	membrane protein complex	Cellular Component	6	A0A131XFQ3,A0A131XHF6,A0A131Z110,A0A1E1WZ94,A0A131XNK4,A0A1E1XM68
3	GO:0101031	chaperone complex	Cellular Component	1	A0A131Z2D8
3	GO:1902494	catalytic complex	Cellular Component	3	A0A131XHF6,A0A131Z110,P60710
3	GO:1990351	transporter complex	Cellular Component	1	A0A1E1XM68
3	GO:0043227	membrane-bounded organelle	Cellular Component	19	Q6B8D1,P60710,G1TMN0,A0A131XP77,G1TEM7,V5HJU8,A0A1E1X8Q1,A0A131XNK4,A0A1E1WZ94,A0A131XLC5,A0A293LEF3,A0A131XFQ3,Q64K92,A0A023FUX1,A0A131Z1M2,A0A224YEL3,L7M579,A0A131XHF6,A0A131Z110
3	GO:0043228	non-membrane-bounded organelle	Cellular Component	49	P60710,A0A023FF65,A0A023FL87,A0A131XAV7,A0A131XFV4,A0A131XM65,A0A131XMJ2,A0A131XPP2,A0A131XQL4,A0A131XQW3,A0A131YEG4,A0A131YPI6,A0A131Z3E9,A0A131Z6C5,A0A131Z6T6,A0A1E1WZ03,A0A1E1XSE6,A0A224YLZ2,A0A224YR26,A0A224YSG5,A0A293LQ50,A0A293MQU1,A0A2R5LE50,E2J6X9,F0J8L8,G3MFY8,G3MMU6,G3MNV3,G3MTE8,Q09JV8,V5IG24,A0A131XLC5,O77791,A0A131YIB3,A0A1E1X3F6,A0A2R5L9Y7,V5IKA5,A0A131Z6U4,V5IGY8,A0A131Z783,A0A224Z…
3	GO:0043229	intracellular organelle	Cellular Component	65	Q6B8D1,P60710,G1TMN0,A0A131XP77,A0A023FF65,A0A023FL87,A0A131XAV7,A0A131XFV4,A0A131XM65,A0A131XMJ2,A0A131XPP2,A0A131XQL4,A0A131XQW3,A0A131YEG4,A0A131YPI6,A0A131Z3E9,A0A131Z6C5,A0A131Z6T6,A0A1E1WZ03,A0A1E1XSE6,A0A224YLZ2,A0A224YR26,A0A224YSG5,A0A293LQ50,A0A293MQU1,A0A2R5LE50,E2J6X9,F0J8L8,G3MFY8,G3MMU6,G3MNV3,G3MTE8,Q09JV8,V5IG24,A0A131XLC5,O77791,A0A131YIB3,A0A1E1X3F6,A0A2R5L9Y7,V5IKA5,G1TEM7,A0A1…
3	GO:0099572	postsynaptic specialization	Cellular Component	1	P60710
3	GO:0005615	extracellular space	Cellular Component	7	A0A131XCN2,A0A131XLM6,A0A131XLV9,A0A224YJB7,A0A5F9CE05,A0A5F9CYD1,L7MMT8
3	GO:0044446	intracellular organelle part	Cellular Component	28	A0A023GF03,A0A131XCV8,E2J6X4,E2J6Z4,V5HQV7,G1TMN0,A0A131XLC5,A0A293LEF3,P60710,A0A131Z6U4,V5IGY8,A0A1E1X8Q1,Q64K92,A0A023FUX1,A0A131Z1M2,A0A224YEL3,L7M579,A0A131XHF6,A0A131Z110,A0A131XNK4,A0A1E1WZ94,V5HJU8,G3MQB4,A0A224Z6S5,G1TEM7,A0A131Z783,A0A224ZAD7,A0A131XFQ3
3	GO:0031224	intrinsic component of membrane	Cellular Component	36	A0A023FWV3,A0A034WXJ2,A0A131XEP6,A0A131XFE0,A0A131XHF6,A0A131XII2,A0A131XIV8,A0A131XLE6,A0A131XNK4,A0A131XP77,A0A131XQJ9,A0A131YI62,A0A131YL94,A0A131YR43,A0A131YR95,A0A131YTF3,A0A131Z110,A0A131Z1M2,A0A1E1X8Q1,A0A1Z5L1J3,A0A224YA99,A0A224YEL3,A0A224YRV4,A0A224YT13,A0A224YT80,A0A224Z393,B7P403,G3MTU5,L7LZ80,L7M579,L7M8F5,L7MGH0,Q6B8D1,V5HJU8,V5I0W2,A0A1E1XM68
3	GO:0098793	presynapse	Cellular Component	1	P60710
3	GO:0098794	postsynapse	Cellular Component	1	P60710
3	GO:0099571	postsynaptic cytoskeleton	Cellular Component	1	P60710
3	GO:0005622	intracellular	Cellular Component	75	A0A1E1X8Q1,G3MQB4,A0A224Z6S5,A0A131XNK4,G1TMN0,A0A131XFQ3,P60710,G1TEM7,A0A023FF65,A0A023FL87,A0A131XAV7,A0A131XFV4,A0A131XM65,A0A131XMJ2,A0A131XPP2,A0A131XQL4,A0A131XQW3,A0A131YEG4,A0A131YPI6,A0A131Z3E9,A0A131Z6C5,A0A131Z6T6,A0A1E1WZ03,A0A1E1XSE6,A0A224YLZ2,A0A224YR26,A0A224YSG5,A0A293LQ50,A0A293MQU1,A0A2R5LE50,E2J6X9,F0J8L8,G3MFY8,G3MMU6,G3MNV3,G3MTE8,Q09JV8,V5IG24,O77791,A0A023FWI4,A0A131YR43,…
3	GO:0012505	endomembrane system	Cellular Component	12	A0A131XP77,G1TEM7,V5HJU8,A0A023FUX1,A0A131Z1M2,A0A224YEL3,L7M579,A0A131XFQ3,Q64K92,A0A131XHF6,A0A131Z110,A0A1E1X8Q1
3	GO:0031252	cell leading edge	Cellular Component	1	P60710
3	GO:0042995	cell projection	Cellular Component	1	P60710
3	GO:0043209	myelin sheath	Cellular Component	1	P60710
3	GO:0044424	intracellular part	Cellular Component	75	O77791,P60710,A0A023FWI4,A0A131YR43,A0A131Z783,A0A1E1X3F6,A0A224ZAD7,A0A5F9DHY5,Q6B8D1,G1TEM7,A0A023FF65,A0A023FL87,A0A131XAV7,A0A131XFV4,A0A131XM65,A0A131XMJ2,A0A131XPP2,A0A131XQL4,A0A131XQW3,A0A131YEG4,A0A131YPI6,A0A131Z3E9,A0A131Z6C5,A0A131Z6T6,A0A1E1WZ03,A0A1E1XSE6,A0A224YLZ2,A0A224YR26,A0A224YSG5,A0A293LQ50,A0A293MQU1,A0A2R5LE50,E2J6X9,F0J8L8,G3MFY8,G3MMU6,G3MNV3,G3MTE8,Q09JV8,V5IG24,A0A131X…
3	GO:0044463	cell projection part	Cellular Component	1	P60710
3	GO:0071944	cell periphery	Cellular Component	4	O77791,P60710,A0A1E1XM68,G1TEM7
3	GO:0097458	neuron part	Cellular Component	1	P60710
3	GO:0098685	Schaffer collateral - CA1 synapse	Cellular Component	1	P60710
3	GO:0098978	glutamatergic synapse	Cellular Component	1	P60710
3	GO:0098984	neuron to neuron synapse	Cellular Component	1	P60710
3	GO:0099081	supramolecular polymer	Cellular Component	3	A0A131Z783,A0A224ZAD7,P60710
4	GO:0008250	oligosaccharyltransferase complex	Cellular Component	2	A0A131XHF6,A0A131Z110
4	GO:0033017	sarcoplasmic reticulum membrane	Cellular Component	1	V5HJU8
4	GO:0012506	vesicle membrane	Cellular Component	1	G1TEM7
4	GO:0098588	bounding membrane of organelle	Cellular Component	5	A0A1E1X8Q1,V5HJU8,G1TEM7,A0A1E1WZ94,A0A131XFQ3
4	GO:0098857	membrane microdomain	Cellular Component	1	P60710
4	GO:0005774	vacuolar membrane	Cellular Component	1	A0A1E1WZ94
4	GO:0010008	endosome membrane	Cellular Component	1	A0A131XFQ3
4	GO:0030666	endocytic vesicle membrane	Cellular Component	1	G1TEM7
4	GO:0043296	apical junction complex	Cellular Component	1	P60710
4	GO:0070160	tight junction	Cellular Component	1	P60710
4	GO:0005924	cell-substrate adherens junction	Cellular Component	1	P60710
4	GO:0005912	adherens junction	Cellular Component	1	P60710
4	GO:0070013	intracellular organelle lumen	Cellular Component	3	Q64K92,A0A131XLC5,P60710
4	GO:0005840	ribosome	Cellular Component	37	G3MQB4,A0A224Z6S5,A0A023GF03,A0A131XCV8,E2J6X4,E2J6Z4,V5HQV7,A0A023FF65,A0A023FL87,A0A131XAV7,A0A131XFV4,A0A131XM65,A0A131XMJ2,A0A131XPP2,A0A131XQL4,A0A131XQW3,A0A131YEG4,A0A131YPI6,A0A131Z3E9,A0A131Z6C5,A0A131Z6T6,A0A1E1WZ03,A0A1E1XSE6,A0A224YLZ2,A0A224YR26,A0A224YSG5,A0A293LQ50,A0A293MQU1,A0A2R5LE50,E2J6X9,F0J8L8,G3MFY8,G3MMU6,G3MNV3,G3MTE8,Q09JV8,V5IG24
4	GO:0035770	ribonucleoprotein granule	Cellular Component	1	P60710
4	GO:0044391	ribosomal subunit	Cellular Component	7	A0A023GF03,A0A131XCV8,E2J6X4,E2J6Z4,V5HQV7,G3MQB4,A0A224Z6S5
4	GO:0048500	signal recognition particle	Cellular Component	1	A0A1E1XRG6
4	GO:0000786	nucleosome	Cellular Component	1	G1TMN0
4	GO:0000814	ESCRT II complex	Cellular Component	1	A0A131XFQ3
4	GO:0016469	proton-transporting two-sector ATPase complex	Cellular Component	2	A0A1E1WZ94,A0A131XNK4
4	GO:0033177	proton-transporting two-sector ATPase complex, proton-transporting domain	Cellular Component	1	A0A131XNK4
4	GO:1902495	transmembrane transporter complex	Cellular Component	1	A0A1E1XM68
4	GO:0005832	chaperonin-containing T-complex	Cellular Component	1	A0A131Z2D8
4	GO:1990234	transferase complex	Cellular Component	3	A0A131XHF6,A0A131Z110,P60710
4	GO:0043231	intracellular membrane-bounded organelle	Cellular Component	17	P60710,G1TMN0,A0A131XP77,V5HJU8,A0A131XNK4,A0A1E1WZ94,A0A131XLC5,A0A293LEF3,Q64K92,A0A023FUX1,A0A131Z1M2,A0A224YEL3,L7M579,A0A131XHF6,A0A131Z110,A0A1E1X8Q1,Q6B8D1
4	GO:0031982	vesicle	Cellular Component	2	G1TEM7,A0A131XFQ3
4	GO:0031984	organelle subcompartment	Cellular Component	8	A0A1E1X8Q1,A0A023FUX1,A0A131Z1M2,A0A224YEL3,L7M579,V5HJU8,A0A131XHF6,A0A131Z110
4	GO:0043232	intracellular non-membrane-bounded organelle	Cellular Component	49	P60710,A0A023FF65,A0A023FL87,A0A131XAV7,A0A131XFV4,A0A131XM65,A0A131XMJ2,A0A131XPP2,A0A131XQL4,A0A131XQW3,A0A131YEG4,A0A131YPI6,A0A131Z3E9,A0A131Z6C5,A0A131Z6T6,A0A1E1WZ03,A0A1E1XSE6,A0A224YLZ2,A0A224YR26,A0A224YSG5,A0A293LQ50,A0A293MQU1,A0A2R5LE50,E2J6X9,F0J8L8,G3MFY8,G3MMU6,G3MNV3,G3MTE8,Q09JV8,V5IG24,A0A131XLC5,O77791,A0A131YIB3,A0A1E1X3F6,A0A2R5L9Y7,V5IKA5,A0A131Z6U4,V5IGY8,A0A131Z783,A0A224Z…
4	GO:0097708	intracellular vesicle	Cellular Component	2	G1TEM7,A0A131XFQ3
4	GO:0014069	postsynaptic density	Cellular Component	1	P60710
4	GO:0044427	chromosomal part	Cellular Component	1	G1TMN0
4	GO:0044428	nuclear part	Cellular Component	3	A0A131XLC5,A0A293LEF3,P60710
4	GO:0044430	cytoskeletal part	Cellular Component	5	P60710,A0A131Z6U4,V5IGY8,A0A131Z783,A0A224ZAD7
4	GO:0044431	Golgi apparatus part	Cellular Component	1	A0A1E1X8Q1
4	GO:0044432	endoplasmic reticulum part	Cellular Component	8	Q64K92,A0A023FUX1,A0A131Z1M2,A0A224YEL3,L7M579,A0A131XHF6,A0A131Z110,V5HJU8
4	GO:0044433	cytoplasmic vesicle part	Cellular Component	2	G1TEM7,A0A131XFQ3
4	GO:0044437	vacuolar part	Cellular Component	2	A0A131XNK4,A0A1E1WZ94
4	GO:0016021	integral component of membrane	Cellular Component	36	A0A1E1XM68,A0A023FWV3,A0A034WXJ2,A0A131XEP6,A0A131XFE0,A0A131XHF6,A0A131XII2,A0A131XIV8,A0A131XLE6,A0A131XNK4,A0A131XP77,A0A131XQJ9,A0A131YI62,A0A131YL94,A0A131YR43,A0A131YR95,A0A131YTF3,A0A131Z110,A0A131Z1M2,A0A1E1X8Q1,A0A1Z5L1J3,A0A224YA99,A0A224YEL3,A0A224YRV4,A0A224YT13,A0A224YT80,A0A224Z393,B7P403,G3MTU5,L7LZ80,L7M579,L7M8F5,L7MGH0,Q6B8D1,V5HJU8,V5I0W2
4	GO:0043679	axon terminus	Cellular Component	1	P60710
4	GO:0098871	postsynaptic actin cytoskeleton	Cellular Component	1	P60710
4	GO:0005768	endosome	Cellular Component	1	A0A131XFQ3
4	GO:0005783	endoplasmic reticulum	Cellular Component	9	V5HJU8,Q64K92,A0A023FUX1,A0A131Z1M2,A0A224YEL3,L7M579,A0A131XHF6,A0A131Z110,A0A131XP77
4	GO:0005794	Golgi apparatus	Cellular Component	1	A0A1E1X8Q1
4	GO:0030141	secretory granule	Cellular Component	1	G1TEM7
4	GO:0030027	lamellipodium	Cellular Component	1	P60710
4	GO:0120025	plasma membrane bounded cell projection	Cellular Component	1	P60710
4	GO:0005737	cytoplasm	Cellular Component	66	A0A1E1X8Q1,G3MQB4,A0A224Z6S5,A0A131XNK4,A0A131XFQ3,P60710,G1TEM7,A0A023FF65,A0A023FL87,A0A131XAV7,A0A131XFV4,A0A131XM65,A0A131XMJ2,A0A131XPP2,A0A131XQL4,A0A131XQW3,A0A131YEG4,A0A131YPI6,A0A131Z3E9,A0A131Z6C5,A0A131Z6T6,A0A1E1WZ03,A0A1E1XSE6,A0A224YLZ2,A0A224YR26,A0A224YSG5,A0A293LQ50,A0A293MQU1,A0A2R5LE50,E2J6X9,F0J8L8,G3MFY8,G3MMU6,G3MNV3,G3MTE8,Q09JV8,V5IG24,A0A131XP77,A0A1E1XRG6,Q64K92,A0A023F…
4	GO:0031248	protein acetyltransferase complex	Cellular Component	1	P60710
4	GO:0044444	cytoplasmic part	Cellular Component	59	P60710,G1TEM7,A0A023FF65,A0A023FL87,A0A131XAV7,A0A131XFV4,A0A131XM65,A0A131XMJ2,A0A131XPP2,A0A131XQL4,A0A131XQW3,A0A131YEG4,A0A131YPI6,A0A131Z3E9,A0A131Z6C5,A0A131Z6T6,A0A1E1WZ03,A0A1E1XSE6,A0A224YLZ2,A0A224YR26,A0A224YSG5,A0A293LQ50,A0A293MQU1,A0A2R5LE50,E2J6X9,F0J8L8,G3MFY8,G3MMU6,G3MNV3,G3MTE8,Q09JV8,V5IG24,A0A131XP77,A0A023FJS9,B7QH73,A0A023GF03,A0A131XCV8,E2J6X4,E2J6Z4,V5HQV7,A0A1E1X8Q1,Q64K…
4	GO:0120038	plasma membrane bounded cell projection part	Cellular Component	1	P60710
4	GO:0005938	cell cortex	Cellular Component	1	P60710
4	GO:0043005	neuron projection	Cellular Component	1	P60710
4	GO:0033267	axon part	Cellular Component	1	P60710
4	GO:0044306	neuron projection terminus	Cellular Component	1	P60710
4	GO:0032279	asymmetric synapse	Cellular Component	1	P60710
4	GO:0099512	supramolecular fiber	Cellular Component	3	A0A131Z783,A0A224ZAD7,P60710
5	GO:0030659	cytoplasmic vesicle membrane	Cellular Component	1	G1TEM7
5	GO:0000139	Golgi membrane	Cellular Component	1	A0A1E1X8Q1
5	GO:0045121	membrane raft	Cellular Component	1	P60710
5	GO:0016471	vacuolar proton-transporting V-type ATPase complex	Cellular Component	1	A0A1E1WZ94
5	GO:0030670	phagocytic vesicle membrane	Cellular Component	1	G1TEM7
5	GO:0005925	focal adhesion	Cellular Component	1	P60710
5	GO:0005788	endoplasmic reticulum lumen	Cellular Component	1	Q64K92
5	GO:0031981	nuclear lumen	Cellular Component	2	A0A131XLC5,P60710
5	GO:0022626	cytosolic ribosome	Cellular Component	2	G3MQB4,A0A224Z6S5
5	GO:0036464	cytoplasmic ribonucleoprotein granule	Cellular Component	1	P60710
5	GO:0015934	large ribosomal subunit	Cellular Component	3	G3MQB4,A0A023GF03,A0A131XCV8
5	GO:0015935	small ribosomal subunit	Cellular Component	4	A0A224Z6S5,E2J6X4,E2J6Z4,V5HQV7
5	GO:0005786	signal recognition particle, endoplasmic reticulum targeting	Cellular Component	1	A0A1E1XRG6
5	GO:0033176	proton-transporting V-type ATPase complex	Cellular Component	2	A0A1E1WZ94,A0A131XNK4
5	GO:0033179	proton-transporting V-type ATPase, V0 domain	Cellular Component	1	A0A131XNK4
5	GO:0034702	ion channel complex	Cellular Component	1	A0A1E1XM68
5	GO:1902493	acetyltransferase complex	Cellular Component	1	P60710
5	GO:0005773	vacuole	Cellular Component	2	A0A131XNK4,A0A1E1WZ94
5	GO:0005634	nucleus	Cellular Component	4	A0A131XLC5,P60710,A0A293LEF3,G1TMN0
5	GO:0098791	Golgi subcompartment	Cellular Component	1	A0A1E1X8Q1
5	GO:0098827	endoplasmic reticulum subcompartment	Cellular Component	7	A0A023FUX1,A0A131Z1M2,A0A224YEL3,L7M579,V5HJU8,A0A131XHF6,A0A131Z110
5	GO:0005694	chromosome	Cellular Component	1	G1TMN0
5	GO:0005730	nucleolus	Cellular Component	1	A0A131XLC5
5	GO:0005856	cytoskeleton	Cellular Component	10	P60710,A0A131Z6U4,V5IGY8,A0A131Z783,A0A224ZAD7,O77791,A0A131YIB3,A0A1E1X3F6,A0A2R5L9Y7,V5IKA5
5	GO:0031410	cytoplasmic vesicle	Cellular Component	2	G1TEM7,A0A131XFQ3
5	GO:0000785	chromatin	Cellular Component	1	G1TMN0
5	GO:0005654	nucleoplasm	Cellular Component	1	P60710
5	GO:0044451	nucleoplasm part	Cellular Component	1	P60710
5	GO:0032432	actin filament bundle	Cellular Component	1	P60710
5	GO:0042641	actomyosin	Cellular Component	1	P60710
5	GO:0099513	polymeric cytoskeletal fiber	Cellular Component	3	A0A131Z783,A0A224ZAD7,P60710
5	GO:0044440	endosomal part	Cellular Component	1	A0A131XFQ3
5	GO:0000220	vacuolar proton-transporting V-type ATPase, V0 domain	Cellular Component	1	A0A131XNK4
5	GO:0044305	calyx of Held	Cellular Component	1	P60710
5	GO:0016529	sarcoplasmic reticulum	Cellular Component	1	V5HJU8
5	GO:0042581	specific granule	Cellular Component	1	G1TEM7
5	GO:0016528	sarcoplasm	Cellular Component	1	V5HJU8
5	GO:0099568	cytoplasmic region	Cellular Component	1	P60710
5	GO:0000123	histone acetyltransferase complex	Cellular Component	1	P60710
5	GO:0005829	cytosol	Cellular Component	8	G3MQB4,A0A224Z6S5,A0A131Z2D8,A0A1K0GV16,B8K174,G8ZF12,P60710,G1TEM7
5	GO:0044445	cytosolic part	Cellular Component	6	G3MQB4,A0A224Z6S5,A0A131Z2D8,A0A1K0GV16,B8K174,G8ZF12
5	GO:0044448	cell cortex part	Cellular Component	1	P60710
5	GO:0097433	dense body	Cellular Component	1	P60710
5	GO:0030424	axon	Cellular Component	1	P60710
5	GO:0150034	distal axon	Cellular Component	1	P60710
6	GO:0022625	cytosolic large ribosomal subunit	Cellular Component	1	G3MQB4
6	GO:0022627	cytosolic small ribosomal subunit	Cellular Component	1	A0A224Z6S5
6	GO:0034707	chloride channel complex	Cellular Component	1	A0A1E1XM68
6	GO:0015629	actin cytoskeleton	Cellular Component	3	P60710,A0A131Z6U4,V5IGY8
6	GO:0015630	microtubule cytoskeleton	Cellular Component	2	A0A131Z783,A0A224ZAD7
6	GO:0030863	cortical cytoskeleton	Cellular Component	1	P60710
6	GO:0030139	endocytic vesicle	Cellular Component	1	G1TEM7
6	GO:0099503	secretory vesicle	Cellular Component	1	G1TEM7
6	GO:0097517	contractile actin filament bundle	Cellular Component	1	P60710
6	GO:0001725	stress fiber	Cellular Component	1	P60710
6	GO:0005874	microtubule	Cellular Component	2	A0A131Z783,A0A224ZAD7
6	GO:0005884	actin filament	Cellular Component	1	P60710
6	GO:1902562	H4 histone acetyltransferase complex	Cellular Component	1	P60710
7	GO:0045335	phagocytic vesicle	Cellular Component	1	G1TEM7
7	GO:0043189	H4/H2A histone acetyltransferase complex	Cellular Component	1	P60710
8	GO:0035267	NuA4 histone acetyltransferase complex	Cellular Component	1	P60710
