# Supplementary material for: Proteomic analysis of extracellular vesicles from tick hemolymph and uptake of extracellular vesicles by salivary glands and ovary cells
Source: Parasit Vectors. 2023 Apr 13;16:125. doi: 10.1186/s13071-023-05753-w (PMC10100430; doi:10.1186/s13071-023-05753-w)
Supplement: Supplementary file 10 — Additional file 10: Table S6. KEGG pathway analysis of proteins identified from Rhipicephalus haemaphysaloides hemolymph-derived EVs. [file 13071_2023_5753_MOESM10_ESM.xlsx]

## Sheet: map2query
Additional file 10: Table S6. KEGG pathway analysis of proteins identified from R. haemaphysaloides hemolymph-derived EVs.
Level1	Level2	Map_ID	Map_Name	Seqs	Seqs_Num	URL
Genetic Information Processing	Translation	ko03010	Ribosome	A0A1E1XUI0 A0A131YPI6 G3MTE8 A0A1E1WYZ1 A0A6G5A282 E2J6X0 Q86G63 A0A224Z2W7 A0A131XM65 V5IJ43 F0J8L8 A0A6M2CRC6	12	http://www.kegg.jp/kegg-bin/show_pathway?ko03010+K02934+K02930+K02934+K02917+K02981+K02960+K02949+K02942+K02941+K02951+K02938+K02877
Cellular Processes	Transport and catabolism	ko04142	Lysosome	A0A131YN02 Q7YW74 A0A224Z438 A0A131ZBI6 A0A6M2CIZ8 L7M136 L7M921	7	http://www.kegg.jp/kegg-bin/show_pathway?ko04142+K01195+K01365+K12382+K12373+K12311+K12309+K14410
Cellular Processes	Cellular community - eukaryotes	ko04510	Focal adhesion	A0A131Z9H5 A0A131YFQ8 A0A1E1XFE3 A0A131Z172 L7MK84 A0A1E1X380 P60710	7	http://www.kegg.jp/kegg-bin/show_pathway?ko04510+K05636+K06240+K05637+K05635+K05635+K06240+K05692
Environmental Information Processing	Signal transduction	ko04151	PI3K-Akt signaling pathway	A0A131Z9H5 A0A131YFQ8 A0A1E1XFE3 A0A131Z172 L7MK84 A0A1E1X380	6	http://www.kegg.jp/kegg-bin/show_pathway?ko04151+K05636+K06240+K05637+K05635+K05635+K06240
Environmental Information Processing	Signaling molecules and interaction	ko04512	ECM-receptor interaction	A0A131Z9H5 A0A131YFQ8 A0A1E1XFE3 A0A131Z172 L7MK84 A0A1E1X380	6	http://www.kegg.jp/kegg-bin/show_pathway?ko04512+K05636+K06240+K05637+K05635+K05635+K06240
Metabolism	Glycan biosynthesis and metabolism	ko00511	Other glycan degradation	A0A6M2D057 A0A131ZBI6 A0A6M2CIZ8 L7M136	4	http://www.kegg.jp/kegg-bin/show_pathway?ko00511+K14459+K12373+K12311+K12309
Cellular Processes	Cell growth and death	ko04217	Necroptosis	G3MPJ3 A0A023FGQ4 A0A0S1EUX7 G1TMN0	4	http://www.kegg.jp/kegg-bin/show_pathway?ko04217+K00522+K11251+K00522+K11251
Metabolism	Metabolism of other amino acids	ko00480	Glutathione metabolism	A0A224YQ43 A0A0K8R7B1 A0A034WXL7	3	http://www.kegg.jp/kegg-bin/show_pathway?ko00480+K18592+K00799+K00432
Metabolism	Glycan biosynthesis and metabolism	ko00531	Glycosaminoglycan degradation	A0A131YN02 A0A131ZBI6 L7M136	3	http://www.kegg.jp/kegg-bin/show_pathway?ko00531+K01195+K12373+K12309
Cellular Processes	Cell growth and death	ko04210	Apoptosis	Q7YW74 G1U9I8 P60710	3	http://www.kegg.jp/kegg-bin/show_pathway?ko04210+K01365+K07611+K05692
Metabolism	Glycan biosynthesis and metabolism	ko00513	Various types of N-glycan biosynthesis	A0A6M2D057 A0A131ZBI6	2	http://www.kegg.jp/kegg-bin/show_pathway?ko00513+K14459+K12373
Metabolism	Carbohydrate metabolism	ko00520	Amino sugar and nucleotide sugar metabolism	A0A131ZBI6 A0A6M2CRZ3	2	http://www.kegg.jp/kegg-bin/show_pathway?ko00520+K12373+K01183
Metabolism	Lipid metabolism	ko00564	Glycerophospholipid metabolism	A0A6M2CHD4 B7PY97	2	http://www.kegg.jp/kegg-bin/show_pathway?ko00564+K01049+K01049
Metabolism	Lipid metabolism	ko00590	Arachidonic acid metabolism	A0A224YQ43 A0A034WXL7	2	http://www.kegg.jp/kegg-bin/show_pathway?ko00590+K18592+K00432
Metabolism	Lipid metabolism	ko00600	Sphingolipid metabolism	A0A224Z438 L7M136	2	http://www.kegg.jp/kegg-bin/show_pathway?ko00600+K12382+K12309
Metabolism	Glycan biosynthesis and metabolism	ko00604	Glycosphingolipid biosynthesis - ganglio series	A0A131ZBI6 L7M136	2	http://www.kegg.jp/kegg-bin/show_pathway?ko00604+K12373+K12309
Metabolism	Xenobiotics biodegradation and metabolism	ko00983	Drug metabolism - other enzymes	A0A131YN02 A0A0K8R7B1	2	http://www.kegg.jp/kegg-bin/show_pathway?ko00983+K01195+K00799
Genetic Information Processing	Folding, sorting and degradation	ko04141	Protein processing in endoplasmic reticulum	A0A6G4ZYL0 A0A6M2CJ96	2	http://www.kegg.jp/kegg-bin/show_pathway?ko04141+K09542+K09542
Cellular Processes	Transport and catabolism	ko04145	Phagosome	Q7YW74 P60710	2	http://www.kegg.jp/kegg-bin/show_pathway?ko04145+K01365+K05692
Cellular Processes	Cell growth and death	ko04216	Ferroptosis	G3MPJ3 A0A0S1EUX7	2	http://www.kegg.jp/kegg-bin/show_pathway?ko04216+K00522+K00522
Metabolism	Carbohydrate metabolism	ko00010	Glycolysis / Gluconeogenesis	A0A5F9CC91	1	http://www.kegg.jp/kegg-bin/show_pathway?ko00010+K01895
Metabolism	Carbohydrate metabolism	ko00040	Pentose and glucuronate interconversions	A0A131YN02	1	http://www.kegg.jp/kegg-bin/show_pathway?ko00040+K01195
Metabolism	Carbohydrate metabolism	ko00052	Galactose metabolism	L7M136	1	http://www.kegg.jp/kegg-bin/show_pathway?ko00052+K12309
Metabolism	Carbohydrate metabolism	ko00053	Ascorbate and aldarate metabolism	A0A131YN02	1	http://www.kegg.jp/kegg-bin/show_pathway?ko00053+K01195
Metabolism	Metabolism of other amino acids	ko00430	Taurine and hypotaurine metabolism	A0A224YQ43	1	http://www.kegg.jp/kegg-bin/show_pathway?ko00430+K18592
Metabolism	Metabolism of other amino acids	ko00460	Cyanoamino acid metabolism	A0A224YQ43	1	http://www.kegg.jp/kegg-bin/show_pathway?ko00460+K18592
Metabolism	Glycan biosynthesis and metabolism	ko00603	Glycosphingolipid biosynthesis - globo and isoglobo series	A0A131ZBI6	1	http://www.kegg.jp/kegg-bin/show_pathway?ko00603+K12373
Metabolism	Carbohydrate metabolism	ko00620	Pyruvate metabolism	A0A5F9CC91	1	http://www.kegg.jp/kegg-bin/show_pathway?ko00620+K01895
Metabolism	Carbohydrate metabolism	ko00630	Glyoxylate and dicarboxylate metabolism	A0A5F9CC91	1	http://www.kegg.jp/kegg-bin/show_pathway?ko00630+K01895
Metabolism	Carbohydrate metabolism	ko00640	Propanoate metabolism	A0A5F9CC91	1	http://www.kegg.jp/kegg-bin/show_pathway?ko00640+K01895
Metabolism	Energy metabolism	ko00680	Methane metabolism	A0A5F9CC91	1	http://www.kegg.jp/kegg-bin/show_pathway?ko00680+K01895
Metabolism	Energy metabolism	ko00720	Carbon fixation pathways in prokaryotes	A0A5F9CC91	1	http://www.kegg.jp/kegg-bin/show_pathway?ko00720+K01895
Metabolism	Metabolism of cofactors and vitamins	ko00740	Riboflavin metabolism	L7M921	1	http://www.kegg.jp/kegg-bin/show_pathway?ko00740+K14410
Metabolism	Metabolism of cofactors and vitamins	ko00860	Porphyrin and chlorophyll metabolism	A0A131YN02	1	http://www.kegg.jp/kegg-bin/show_pathway?ko00860+K01195
Metabolism	Energy metabolism	ko00910	Nitrogen metabolism	A0A224YJ94	1	http://www.kegg.jp/kegg-bin/show_pathway?ko00910+K01672
Metabolism	Biosynthesis of other secondary metabolites	ko00944	Flavone and flavonol biosynthesis	A0A131YN02	1	http://www.kegg.jp/kegg-bin/show_pathway?ko00944+K01195
Metabolism	Xenobiotics biodegradation and metabolism	ko00980	Metabolism of xenobiotics by cytochrome P450	A0A0K8R7B1	1	http://www.kegg.jp/kegg-bin/show_pathway?ko00980+K00799
Metabolism	Xenobiotics biodegradation and metabolism	ko00982	Drug metabolism - cytochrome P450	A0A0K8R7B1	1	http://www.kegg.jp/kegg-bin/show_pathway?ko00982+K00799
Metabolism	Global and overview maps	ko01240	Biosynthesis of cofactors	A0A131YN02	1	http://www.kegg.jp/kegg-bin/show_pathway?ko01240+K01195
Genetic Information Processing	Translation	ko03008	Ribosome biogenesis in eukaryotes	A0A1Z5KXS2	1	http://www.kegg.jp/kegg-bin/show_pathway?ko03008+K12619
Genetic Information Processing	Folding, sorting and degradation	ko03018	RNA degradation	A0A1Z5KXS2	1	http://www.kegg.jp/kegg-bin/show_pathway?ko03018+K12619
Genetic Information Processing	Folding, sorting and degradation	ko03050	Proteasome	F0J955	1	http://www.kegg.jp/kegg-bin/show_pathway?ko03050+K03037
Environmental Information Processing	Signal transduction	ko04013	MAPK signaling pathway - fly	A0A131YI62	1	http://www.kegg.jp/kegg-bin/show_pathway?ko04013+K13411
Environmental Information Processing	Signal transduction	ko04015	Rap1 signaling pathway	P60710	1	http://www.kegg.jp/kegg-bin/show_pathway?ko04015+K05692
Cellular Processes	Transport and catabolism	ko04140	Autophagy - animal	Q7YW74	1	http://www.kegg.jp/kegg-bin/show_pathway?ko04140+K01365
Cellular Processes	Cell growth and death	ko04214	Apoptosis - fly	G1U9I8	1	http://www.kegg.jp/kegg-bin/show_pathway?ko04214+K07611
Environmental Information Processing	Signal transduction	ko04390	Hippo signaling pathway	P60710	1	http://www.kegg.jp/kegg-bin/show_pathway?ko04390+K05692
Environmental Information Processing	Signal transduction	ko04391	Hippo signaling pathway - fly	P60710	1	http://www.kegg.jp/kegg-bin/show_pathway?ko04391+K05692
Cellular Processes	Cellular community - eukaryotes	ko04520	Adherens junction	P60710	1	http://www.kegg.jp/kegg-bin/show_pathway?ko04520+K05692
Cellular Processes	Cellular community - eukaryotes	ko04530	Tight junction	P60710	1	http://www.kegg.jp/kegg-bin/show_pathway?ko04530+K05692
Cellular Processes	Cell motility	ko04810	Regulation of actin cytoskeleton	P60710	1	http://www.kegg.jp/kegg-bin/show_pathway?ko04810+K05692
		ko05208	Chemical carcinogenesis - reactive oxygen species	A0A0K8R7B1	1	http://www.kegg.jp/kegg-bin/show_pathway?ko05208+K00799
