# Supplementary material for: Proteomic analysis of extracellular vesicles from tick hemolymph and uptake of extracellular vesicles by salivary glands and ovary cells
Source: Parasit Vectors. 2023 Apr 13;16:125. doi: 10.1186/s13071-023-05753-w (PMC10100430; doi:10.1186/s13071-023-05753-w)
Supplement: Supplementary file 11 — Additional file 11: Table S7. KEGG pathway analysis of proteins identified from Hyalomma asiaticum hemolymph-derived EVs. [file 13071_2023_5753_MOESM11_ESM.xlsx]

## Sheet: query2map
Protein_ID	KEGG_id/KO	Name	Definition	Map_ID	Map_Name	URL
Q09JJ4
A0A1Z5L3Z6	K15030
A0A1Z5KYK0	K02133	ATPeF1B	F-type H+-transporting ATPase subunit beta [EC:7.1.2.2]
A0A1Z5KYK0	K02133	ATPeF1B	F-type H+-transporting ATPase subunit beta [EC:7.1.2.2]
A0A1Z5KYK0	K02133	ATPeF1B	F-type H+-transporting ATPase subunit beta [EC:7.1.2.2]
A0A1Z5KYK0	K02133	ATPeF1B	F-type H+-transporting ATPase subunit beta [EC:7.1.2.2]
A0A1Z5KYK0	K02133	ATPeF1B	F-type H+-transporting ATPase subunit beta [EC:7.1.2.2]	ko05208	Chemical carcinogenesis - reactive oxygen species	http://www.kegg.jp/kegg-bin/show_pathway?ko05208+K02133
A0A1Z5KYK0	K02133	ATPeF1B	F-type H+-transporting ATPase subunit beta [EC:7.1.2.2]
A0A1Z5KYK0	K02133	ATPeF1B	F-type H+-transporting ATPase subunit beta [EC:7.1.2.2]
A0A1Z5KYK0	K02133	ATPeF1B	F-type H+-transporting ATPase subunit beta [EC:7.1.2.2]	ko00190	Oxidative phosphorylation	http://www.kegg.jp/kegg-bin/show_pathway?ko00190+K02133
A0A1Z5KYK0	K02133	ATPeF1B	F-type H+-transporting ATPase subunit beta [EC:7.1.2.2]
A0A1Z5KYK0	K02133	ATPeF1B	F-type H+-transporting ATPase subunit beta [EC:7.1.2.2]
A0A1Z5L684	K16197	YWHAB_Q_Z	14-3-3 protein beta/theta/zeta
A0A1Z5L684	K16197	YWHAB_Q_Z	14-3-3 protein beta/theta/zeta	ko04110	Cell cycle	http://www.kegg.jp/kegg-bin/show_pathway?ko04110+K16197
A0A1Z5L684	K16197	YWHAB_Q_Z	14-3-3 protein beta/theta/zeta	ko04390	Hippo signaling pathway	http://www.kegg.jp/kegg-bin/show_pathway?ko04390+K16197
A0A1Z5L684	K16197	YWHAB_Q_Z	14-3-3 protein beta/theta/zeta	ko04151	PI3K-Akt signaling pathway	http://www.kegg.jp/kegg-bin/show_pathway?ko04151+K16197
A0A1Z5L684	K16197	YWHAB_Q_Z	14-3-3 protein beta/theta/zeta	ko04391	Hippo signaling pathway - fly	http://www.kegg.jp/kegg-bin/show_pathway?ko04391+K16197
A0A1Z5L684	K16197	YWHAB_Q_Z	14-3-3 protein beta/theta/zeta	ko04013	MAPK signaling pathway - fly	http://www.kegg.jp/kegg-bin/show_pathway?ko04013+K16197
A0A1Z5L684	K16197	YWHAB_Q_Z	14-3-3 protein beta/theta/zeta
A0A1Z5L684	K16197	YWHAB_Q_Z	14-3-3 protein beta/theta/zeta	ko04114	Oocyte meiosis	http://www.kegg.jp/kegg-bin/show_pathway?ko04114+K16197
A0A1Z5L684	K16197	YWHAB_Q_Z	14-3-3 protein beta/theta/zeta
A0A1Z5L684	K16197	YWHAB_Q_Z	14-3-3 protein beta/theta/zeta
A0A1Z5LEV0	K00820	glmS	glutamine---fructose-6-phosphate transaminase (isomerizing) [EC:2.6.1.16]
A0A1Z5LEV0	K00820	glmS	glutamine---fructose-6-phosphate transaminase (isomerizing) [EC:2.6.1.16]	ko00250	Alanine, aspartate and glutamate metabolism	http://www.kegg.jp/kegg-bin/show_pathway?ko00250+K00820
A0A1Z5LEV0	K00820	glmS	glutamine---fructose-6-phosphate transaminase (isomerizing) [EC:2.6.1.16]
A0A1Z5LEV0	K00820	glmS	glutamine---fructose-6-phosphate transaminase (isomerizing) [EC:2.6.1.16]	ko00520	Amino sugar and nucleotide sugar metabolism	http://www.kegg.jp/kegg-bin/show_pathway?ko00520+K00820
A0A1Z5LBE6	K19511
A0A2R5L9Y7	K05762	RDX	radixin	ko04530	Tight junction	http://www.kegg.jp/kegg-bin/show_pathway?ko04530+K05762
A0A2R5L9Y7	K05762	RDX	radixin
A0A2R5L9Y7	K05762	RDX	radixin
A0A2R5L9Y7	K05762	RDX	radixin	ko04810	Regulation of actin cytoskeleton	http://www.kegg.jp/kegg-bin/show_pathway?ko04810+K05762
A0A2R5L9V8
A0A2R5LE50	K02957	RP-S15Ae	small subunit ribosomal protein S15Ae
A0A2R5LE50	K02957	RP-S15Ae	small subunit ribosomal protein S15Ae	ko03010	Ribosome	http://www.kegg.jp/kegg-bin/show_pathway?ko03010+K02957
A0A1Z5L1J3
A0A1Z5LG45	K02936	RP-L7Ae	large subunit ribosomal protein L7Ae	ko03010	Ribosome	http://www.kegg.jp/kegg-bin/show_pathway?ko03010+K02936
A0A1Z5LG45	K02936	RP-L7Ae	large subunit ribosomal protein L7Ae
A0A293LQ50	K02921	RP-L37Ae	large subunit ribosomal protein L37Ae	ko03010	Ribosome	http://www.kegg.jp/kegg-bin/show_pathway?ko03010+K02921
A0A293LQ50	K02921	RP-L37Ae	large subunit ribosomal protein L37Ae
A0A293LJR6	K03066	PSMC5	26S proteasome regulatory subunit T6
A0A293LJR6	K03066	PSMC5	26S proteasome regulatory subunit T6
A0A293LJR6	K03066	PSMC5	26S proteasome regulatory subunit T6
A0A293LJR6	K03066	PSMC5	26S proteasome regulatory subunit T6	ko03050	Proteasome	http://www.kegg.jp/kegg-bin/show_pathway?ko03050+K03066
A0A293LJR6	K03066	PSMC5	26S proteasome regulatory subunit T6
A0A293LJR6	K03066	PSMC5	26S proteasome regulatory subunit T6
A0A293LJR6	K03066	PSMC5	26S proteasome regulatory subunit T6
A0A293LJR6	K03066	PSMC5	26S proteasome regulatory subunit T6
A0A293LJR6	K03066	PSMC5	26S proteasome regulatory subunit T6
A0A293LEF3
A0A293N5E1	K01431	UPB1	beta-ureidopropionase [EC:3.5.1.6]	ko00983	Drug metabolism - other enzymes	http://www.kegg.jp/kegg-bin/show_pathway?ko00983+K01431
A0A293N5E1	K01431	UPB1	beta-ureidopropionase [EC:3.5.1.6]	ko00240	Pyrimidine metabolism	http://www.kegg.jp/kegg-bin/show_pathway?ko00240+K01431
A0A293N5E1	K01431	UPB1	beta-ureidopropionase [EC:3.5.1.6]	ko00770	Pantothenate and CoA biosynthesis	http://www.kegg.jp/kegg-bin/show_pathway?ko00770+K01431
A0A293N5E1	K01431	UPB1	beta-ureidopropionase [EC:3.5.1.6]	ko00410	beta-Alanine metabolism	http://www.kegg.jp/kegg-bin/show_pathway?ko00410+K01431
A0A293MQU1	K02882	RP-L18Ae	large subunit ribosomal protein L18Ae	ko03010	Ribosome	http://www.kegg.jp/kegg-bin/show_pathway?ko03010+K02882
A0A293MQU1	K02882	RP-L18Ae	large subunit ribosomal protein L18Ae
Q09JV8	K02980	RP-S29e	small subunit ribosomal protein S29e	ko03010	Ribosome	http://www.kegg.jp/kegg-bin/show_pathway?ko03010+K02980
Q09JV8	K02980	RP-S29e	small subunit ribosomal protein S29e
A0A172SP58
A0A6G5A1S1	K02880	RP-L17e	large subunit ribosomal protein L17e
A0A6G5A1S1	K02880	RP-L17e	large subunit ribosomal protein L17e	ko03010	Ribosome	http://www.kegg.jp/kegg-bin/show_pathway?ko03010+K02880
A0A6G5A290	K02993	RP-S7e	small subunit ribosomal protein S7e
A0A6G5A290	K02993	RP-S7e	small subunit ribosomal protein S7e	ko03010	Ribosome	http://www.kegg.jp/kegg-bin/show_pathway?ko03010+K02993
A0A131YS77
A0A131YJS1
A0A131Z685	K20371
A0A131YMN4
A0A131Z5S6	K03234	EEF2	elongation factor 2	ko04152	AMPK signaling pathway	http://www.kegg.jp/kegg-bin/show_pathway?ko04152+K03234
A0A131Z5S6	K03234	EEF2	elongation factor 2
A0A1E1XMC1	K10798	PARP2_3_4	poly [ADP-ribose] polymerase 2/3/4 [EC:2.4.2.30]	ko03410	Base excision repair	http://www.kegg.jp/kegg-bin/show_pathway?ko03410+K10798
A0A1E1XMC1	K10798	PARP2_3_4	poly [ADP-ribose] polymerase 2/3/4 [EC:2.4.2.30]
A0A1E1XMC1	K10798	PARP2_3_4	poly [ADP-ribose] polymerase 2/3/4 [EC:2.4.2.30]	ko04210	Apoptosis	http://www.kegg.jp/kegg-bin/show_pathway?ko04210+K10798
A0A131Z2D8	K09494
A0A131YN02	K01195	uidA	beta-glucuronidase [EC:3.2.1.31]	ko00983	Drug metabolism - other enzymes	http://www.kegg.jp/kegg-bin/show_pathway?ko00983+K01195
A0A131YN02	K01195	uidA	beta-glucuronidase [EC:3.2.1.31]	ko01240	Biosynthesis of cofactors	http://www.kegg.jp/kegg-bin/show_pathway?ko01240+K01195
A0A131YN02	K01195	uidA	beta-glucuronidase [EC:3.2.1.31]	ko00944	Flavone and flavonol biosynthesis	http://www.kegg.jp/kegg-bin/show_pathway?ko00944+K01195
A0A131YN02	K01195	uidA	beta-glucuronidase [EC:3.2.1.31]	ko00531	Glycosaminoglycan degradation	http://www.kegg.jp/kegg-bin/show_pathway?ko00531+K01195
A0A131YN02	K01195	uidA	beta-glucuronidase [EC:3.2.1.31]	ko00860	Porphyrin and chlorophyll metabolism	http://www.kegg.jp/kegg-bin/show_pathway?ko00860+K01195
A0A131YN02	K01195	uidA	beta-glucuronidase [EC:3.2.1.31]	ko00040	Pentose and glucuronate interconversions	http://www.kegg.jp/kegg-bin/show_pathway?ko00040+K01195
A0A131YN02	K01195	uidA	beta-glucuronidase [EC:3.2.1.31]	ko04142	Lysosome	http://www.kegg.jp/kegg-bin/show_pathway?ko04142+K01195
A0A131YN02	K01195	uidA	beta-glucuronidase [EC:3.2.1.31]	ko00053	Ascorbate and aldarate metabolism	http://www.kegg.jp/kegg-bin/show_pathway?ko00053+K01195
A0A131YXW2
A0A131YL94	K01539	ATP1A	sodium/potassium-transporting ATPase subunit alpha [EC:7.2.2.13]
A0A131YL94	K01539	ATP1A	sodium/potassium-transporting ATPase subunit alpha [EC:7.2.2.13]
A0A131YL94	K01539	ATP1A	sodium/potassium-transporting ATPase subunit alpha [EC:7.2.2.13]
A0A131YL94	K01539	ATP1A	sodium/potassium-transporting ATPase subunit alpha [EC:7.2.2.13]
A0A131YL94	K01539	ATP1A	sodium/potassium-transporting ATPase subunit alpha [EC:7.2.2.13]
A0A131YL94	K01539	ATP1A	sodium/potassium-transporting ATPase subunit alpha [EC:7.2.2.13]
A0A131YL94	K01539	ATP1A	sodium/potassium-transporting ATPase subunit alpha [EC:7.2.2.13]
A0A131YL94	K01539	ATP1A	sodium/potassium-transporting ATPase subunit alpha [EC:7.2.2.13]	ko04024	cAMP signaling pathway	http://www.kegg.jp/kegg-bin/show_pathway?ko04024+K01539
A0A131YL94	K01539	ATP1A	sodium/potassium-transporting ATPase subunit alpha [EC:7.2.2.13]
A0A131YL94	K01539	ATP1A	sodium/potassium-transporting ATPase subunit alpha [EC:7.2.2.13]
A0A131YL94	K01539	ATP1A	sodium/potassium-transporting ATPase subunit alpha [EC:7.2.2.13]	ko04022	cGMP-PKG signaling pathway	http://www.kegg.jp/kegg-bin/show_pathway?ko04022+K01539
A0A131YL94	K01539	ATP1A	sodium/potassium-transporting ATPase subunit alpha [EC:7.2.2.13]
A0A131YL94	K01539	ATP1A	sodium/potassium-transporting ATPase subunit alpha [EC:7.2.2.13]
A0A131YL94	K01539	ATP1A	sodium/potassium-transporting ATPase subunit alpha [EC:7.2.2.13]
A0A131YL94	K01539	ATP1A	sodium/potassium-transporting ATPase subunit alpha [EC:7.2.2.13]
A0A131YL94	K01539	ATP1A	sodium/potassium-transporting ATPase subunit alpha [EC:7.2.2.13]
A0A131YL94	K01539	ATP1A	sodium/potassium-transporting ATPase subunit alpha [EC:7.2.2.13]
A0A131YL94	K01539	ATP1A	sodium/potassium-transporting ATPase subunit alpha [EC:7.2.2.13]
A0A131YR43	K10080	LMAN1	lectin, mannose-binding 1	ko04141	Protein processing in endoplasmic reticulum	http://www.kegg.jp/kegg-bin/show_pathway?ko04141+K10080
A0A131YQT3
A0A131Z258
A0A131Z1M2	K17233
A0A131YLK2
A0A131YEG4	K02995	RP-S8e	small subunit ribosomal protein S8e
A0A131YEG4	K02995	RP-S8e	small subunit ribosomal protein S8e	ko03010	Ribosome	http://www.kegg.jp/kegg-bin/show_pathway?ko03010+K02995
A0A131Z783	K07375	TUBB	tubulin beta
A0A131Z783	K07375	TUBB	tubulin beta
A0A131Z783	K07375	TUBB	tubulin beta
A0A131Z783	K07375	TUBB	tubulin beta
A0A131Z783	K07375	TUBB	tubulin beta	ko04145	Phagosome	http://www.kegg.jp/kegg-bin/show_pathway?ko04145+K07375
A0A131Z783	K07375	TUBB	tubulin beta
A0A131Z783	K07375	TUBB	tubulin beta
A0A131Z783	K07375	TUBB	tubulin beta
A0A131Z783	K07375	TUBB	tubulin beta	ko04540	Gap junction	http://www.kegg.jp/kegg-bin/show_pathway?ko04540+K07375
A0A131Z783	K07375	TUBB	tubulin beta
A0A131Z678
A0A131ZCD0
A0A131YP26	K19511
A0A131Z9X2	K03108	SRP72	signal recognition particle subunit SRP72	ko03060	Protein export	http://www.kegg.jp/kegg-bin/show_pathway?ko03060+K03108
A0A131YLR4	K20463
A0A131YSR5
A0A131ZDX3
A0A131YRQ6	K19511
A0A131Z6U4	K17751	MYH6_7	myosin heavy chain 6/7
A0A131Z6U4	K17751	MYH6_7	myosin heavy chain 6/7
A0A131Z6U4	K17751	MYH6_7	myosin heavy chain 6/7
A0A131Z6U4	K17751	MYH6_7	myosin heavy chain 6/7	ko04022	cGMP-PKG signaling pathway	http://www.kegg.jp/kegg-bin/show_pathway?ko04022+K17751
A0A131Z6U4	K17751	MYH6_7	myosin heavy chain 6/7
A0A131Z6U4	K17751	MYH6_7	myosin heavy chain 6/7
A0A131Z6U4	K17751	MYH6_7	myosin heavy chain 6/7
A0A131YV69	K09645
A0A131YPI6	K02930	RP-L4e	large subunit ribosomal protein L4e	ko03010	Ribosome	http://www.kegg.jp/kegg-bin/show_pathway?ko03010+K02930
A0A131YPI6	K02930	RP-L4e	large subunit ribosomal protein L4e
A0A0C9S4K0
A0A131Z3E9	K02991	RP-S6e	small subunit ribosomal protein S6e
A0A131Z3E9	K02991	RP-S6e	small subunit ribosomal protein S6e
A0A131Z3E9	K02991	RP-S6e	small subunit ribosomal protein S6e	ko04150	mTOR signaling pathway	http://www.kegg.jp/kegg-bin/show_pathway?ko04150+K02991
A0A131Z3E9	K02991	RP-S6e	small subunit ribosomal protein S6e
A0A131Z3E9	K02991	RP-S6e	small subunit ribosomal protein S6e	ko04066	HIF-1 signaling pathway	http://www.kegg.jp/kegg-bin/show_pathway?ko04066+K02991
A0A131Z3E9	K02991	RP-S6e	small subunit ribosomal protein S6e
A0A131Z3E9	K02991	RP-S6e	small subunit ribosomal protein S6e
A0A131Z3E9	K02991	RP-S6e	small subunit ribosomal protein S6e	ko04151	PI3K-Akt signaling pathway	http://www.kegg.jp/kegg-bin/show_pathway?ko04151+K02991
A0A131Z3E9	K02991	RP-S6e	small subunit ribosomal protein S6e	ko03010	Ribosome	http://www.kegg.jp/kegg-bin/show_pathway?ko03010+K02991
A0A131Z3E9	K02991	RP-S6e	small subunit ribosomal protein S6e	ko04371	Apelin signaling pathway	http://www.kegg.jp/kegg-bin/show_pathway?ko04371+K02991
A0A131Z6T6	K02974	RP-S24e	small subunit ribosomal protein S24e
A0A131Z6T6	K02974	RP-S24e	small subunit ribosomal protein S24e	ko03010	Ribosome	http://www.kegg.jp/kegg-bin/show_pathway?ko03010+K02974
A0A131YI62	K13411	DUOX	dual oxidase [EC:1.6.3.1 1.11.1.-]
A0A131YI62	K13411	DUOX	dual oxidase [EC:1.6.3.1 1.11.1.-]	ko04013	MAPK signaling pathway - fly	http://www.kegg.jp/kegg-bin/show_pathway?ko04013+K13411
A0A131YI62	K13411	DUOX	dual oxidase [EC:1.6.3.1 1.11.1.-]
A0A0C9S5C2	K03386	PRDX2_4	peroxiredoxin 2/4 [EC:1.11.1.24]	ko04214	Apoptosis - fly	http://www.kegg.jp/kegg-bin/show_pathway?ko04214+K03386
A0MVX0	K13211
A0A023GMF0
G3MTU5
C6G1Y6	K11140	ANPEP	aminopeptidase N [EC:3.4.11.2]
C6G1Y6	K11140	ANPEP	aminopeptidase N [EC:3.4.11.2]
C6G1Y6	K11140	ANPEP	aminopeptidase N [EC:3.4.11.2]	ko00480	Glutathione metabolism	http://www.kegg.jp/kegg-bin/show_pathway?ko00480+K11140
G3MQB4	K02908	RP-L30e	large subunit ribosomal protein L30e	ko03010	Ribosome	http://www.kegg.jp/kegg-bin/show_pathway?ko03010+K02908
G3MQB4	K02908	RP-L30e	large subunit ribosomal protein L30e
Q9BNV9	K03231	EEF1A	elongation factor 1-alpha	ko03013	Nucleocytoplasmic transport	http://www.kegg.jp/kegg-bin/show_pathway?ko03013+K03231
Q9BNV9	K03231	EEF1A	elongation factor 1-alpha
Q9BNV9	K03231	EEF1A	elongation factor 1-alpha
G3MTE8	K02934	RP-L6e	large subunit ribosomal protein L6e	ko03010	Ribosome	http://www.kegg.jp/kegg-bin/show_pathway?ko03010+K02934
G3MTE8	K02934	RP-L6e	large subunit ribosomal protein L6e
G3MNV3	K02866	RP-L10e	large subunit ribosomal protein L10e
G3MNV3	K02866	RP-L10e	large subunit ribosomal protein L10e	ko03010	Ribosome	http://www.kegg.jp/kegg-bin/show_pathway?ko03010+K02866
A0A023GF03	K02898	RP-L26e	large subunit ribosomal protein L26e	ko03010	Ribosome	http://www.kegg.jp/kegg-bin/show_pathway?ko03010+K02898
A0A023GF03	K02898	RP-L26e	large subunit ribosomal protein L26e
A0A023GME3
A0A023GI38
G3MIH3
A0A023GMW5	K08056	PDIA3	protein disulfide-isomerase A3 [EC:5.3.4.1]
A0A023GMW5	K08056	PDIA3	protein disulfide-isomerase A3 [EC:5.3.4.1]
A0A023GMW5	K08056	PDIA3	protein disulfide-isomerase A3 [EC:5.3.4.1]
A0A023GMW5	K08056	PDIA3	protein disulfide-isomerase A3 [EC:5.3.4.1]	ko04141	Protein processing in endoplasmic reticulum	http://www.kegg.jp/kegg-bin/show_pathway?ko04141+K08056
A0A023GMW5	K08056	PDIA3	protein disulfide-isomerase A3 [EC:5.3.4.1]
A0A023GMW5	K08056	PDIA3	protein disulfide-isomerase A3 [EC:5.3.4.1]
G3MMU6	K02953	RP-S13e	small subunit ribosomal protein S13e	ko03010	Ribosome	http://www.kegg.jp/kegg-bin/show_pathway?ko03010+K02953
G3MMU6	K02953	RP-S13e	small subunit ribosomal protein S13e
A0A6M2CQZ8	K17768
A0A131XDB6
A0A131XQL4	K02932	RP-L5e	large subunit ribosomal protein L5e
A0A131XQL4	K02932	RP-L5e	large subunit ribosomal protein L5e	ko03010	Ribosome	http://www.kegg.jp/kegg-bin/show_pathway?ko03010+K02932
A0A6G5AEV1
A0A131XII2	K06519	SLC3A2	solute carrier family 3, member 2
A0A131XII2	K06519	SLC3A2	solute carrier family 3, member 2	ko04216	Ferroptosis	http://www.kegg.jp/kegg-bin/show_pathway?ko04216+K06519
A0A131XII2	K06519	SLC3A2	solute carrier family 3, member 2	ko04150	mTOR signaling pathway	http://www.kegg.jp/kegg-bin/show_pathway?ko04150+K06519
A0A131XLE6	K01539	ATP1A	sodium/potassium-transporting ATPase subunit alpha [EC:7.2.2.13]
A0A131XLE6	K01539	ATP1A	sodium/potassium-transporting ATPase subunit alpha [EC:7.2.2.13]
A0A131XLE6	K01539	ATP1A	sodium/potassium-transporting ATPase subunit alpha [EC:7.2.2.13]
A0A131XLE6	K01539	ATP1A	sodium/potassium-transporting ATPase subunit alpha [EC:7.2.2.13]
A0A131XLE6	K01539	ATP1A	sodium/potassium-transporting ATPase subunit alpha [EC:7.2.2.13]
A0A131XLE6	K01539	ATP1A	sodium/potassium-transporting ATPase subunit alpha [EC:7.2.2.13]
A0A131XLE6	K01539	ATP1A	sodium/potassium-transporting ATPase subunit alpha [EC:7.2.2.13]
A0A131XLE6	K01539	ATP1A	sodium/potassium-transporting ATPase subunit alpha [EC:7.2.2.13]	ko04024	cAMP signaling pathway	http://www.kegg.jp/kegg-bin/show_pathway?ko04024+K01539
A0A131XLE6	K01539	ATP1A	sodium/potassium-transporting ATPase subunit alpha [EC:7.2.2.13]
A0A131XLE6	K01539	ATP1A	sodium/potassium-transporting ATPase subunit alpha [EC:7.2.2.13]
A0A131XLE6	K01539	ATP1A	sodium/potassium-transporting ATPase subunit alpha [EC:7.2.2.13]	ko04022	cGMP-PKG signaling pathway	http://www.kegg.jp/kegg-bin/show_pathway?ko04022+K01539
A0A131XLE6	K01539	ATP1A	sodium/potassium-transporting ATPase subunit alpha [EC:7.2.2.13]
A0A131XLE6	K01539	ATP1A	sodium/potassium-transporting ATPase subunit alpha [EC:7.2.2.13]
A0A131XLE6	K01539	ATP1A	sodium/potassium-transporting ATPase subunit alpha [EC:7.2.2.13]
A0A131XLE6	K01539	ATP1A	sodium/potassium-transporting ATPase subunit alpha [EC:7.2.2.13]
A0A131XLE6	K01539	ATP1A	sodium/potassium-transporting ATPase subunit alpha [EC:7.2.2.13]
A0A131XLE6	K01539	ATP1A	sodium/potassium-transporting ATPase subunit alpha [EC:7.2.2.13]
A0A131XLE6	K01539	ATP1A	sodium/potassium-transporting ATPase subunit alpha [EC:7.2.2.13]
A0A131XM62	K13443	NPC2	Niemann-Pick C2 protein	ko04142	Lysosome	http://www.kegg.jp/kegg-bin/show_pathway?ko04142+K13443
A0A131XM62	K13443	NPC2	Niemann-Pick C2 protein
A0A131XK31
A0A131XPI1
A0A6G4ZW43	K17339
A0A6G5A0T0	K09595
A0A6G4ZY47	K08054	CANX	calnexin
A0A6G4ZY47	K08054	CANX	calnexin	ko04141	Protein processing in endoplasmic reticulum	http://www.kegg.jp/kegg-bin/show_pathway?ko04141+K08054
A0A6G4ZY47	K08054	CANX	calnexin
A0A6G4ZY47	K08054	CANX	calnexin	ko04145	Phagosome	http://www.kegg.jp/kegg-bin/show_pathway?ko04145+K08054
A0A6G4ZY47	K08054	CANX	calnexin
A0A6M2CKV3	K02964	RP-S18e	small subunit ribosomal protein S18e	ko03010	Ribosome	http://www.kegg.jp/kegg-bin/show_pathway?ko03010+K02964
A0A6M2CKV3	K02964	RP-S18e	small subunit ribosomal protein S18e
A0A6M2CJX2
A0A1E1WZ94	K02152	ATPeV1G	V-type H+-transporting ATPase subunit G
A0A1E1WZ94	K02152	ATPeV1G	V-type H+-transporting ATPase subunit G
A0A1E1WZ94	K02152	ATPeV1G	V-type H+-transporting ATPase subunit G
A0A1E1WZ94	K02152	ATPeV1G	V-type H+-transporting ATPase subunit G
A0A1E1WZ94	K02152	ATPeV1G	V-type H+-transporting ATPase subunit G	ko04150	mTOR signaling pathway	http://www.kegg.jp/kegg-bin/show_pathway?ko04150+K02152
A0A1E1WZ94	K02152	ATPeV1G	V-type H+-transporting ATPase subunit G	ko00190	Oxidative phosphorylation	http://www.kegg.jp/kegg-bin/show_pathway?ko00190+K02152
A0A1E1WZ94	K02152	ATPeV1G	V-type H+-transporting ATPase subunit G
A0A1E1WZ94	K02152	ATPeV1G	V-type H+-transporting ATPase subunit G	ko04145	Phagosome	http://www.kegg.jp/kegg-bin/show_pathway?ko04145+K02152
A0A1E1WZ94	K02152	ATPeV1G	V-type H+-transporting ATPase subunit G
A0A6M2CZQ2
A0A6G5A443
A0A1E1X8Q1	K06816	GLG1	golgi apparatus protein 1	ko04514	Cell adhesion molecules	http://www.kegg.jp/kegg-bin/show_pathway?ko04514+K06816
A0A6M2D6C4	K18740
A0A131XG08	K01280
A0A6G4ZZG7	K02925	RP-L3e	large subunit ribosomal protein L3e
A0A6G4ZZG7	K02925	RP-L3e	large subunit ribosomal protein L3e	ko03010	Ribosome	http://www.kegg.jp/kegg-bin/show_pathway?ko03010+K02925
A0A6M2D1M4
A0A131XAV7	K02870	RP-L12e	large subunit ribosomal protein L12e	ko03010	Ribosome	http://www.kegg.jp/kegg-bin/show_pathway?ko03010+K02870
A0A131XAV7	K02870	RP-L12e	large subunit ribosomal protein L12e
A0A131XMJ2	K02936	RP-L7Ae	large subunit ribosomal protein L7Ae	ko03010	Ribosome	http://www.kegg.jp/kegg-bin/show_pathway?ko03010+K02936
A0A131XMJ2	K02936	RP-L7Ae	large subunit ribosomal protein L7Ae
A0A131XBU4	K05635	LAMC1	laminin, gamma 1
A0A131XBU4	K05635	LAMC1	laminin, gamma 1
A0A131XBU4	K05635	LAMC1	laminin, gamma 1
A0A131XBU4	K05635	LAMC1	laminin, gamma 1	ko04151	PI3K-Akt signaling pathway	http://www.kegg.jp/kegg-bin/show_pathway?ko04151+K05635
A0A131XBU4	K05635	LAMC1	laminin, gamma 1
A0A131XBU4	K05635	LAMC1	laminin, gamma 1
A0A131XBU4	K05635	LAMC1	laminin, gamma 1	ko04512	ECM-receptor interaction	http://www.kegg.jp/kegg-bin/show_pathway?ko04512+K05635
A0A131XBU4	K05635	LAMC1	laminin, gamma 1	ko04510	Focal adhesion	http://www.kegg.jp/kegg-bin/show_pathway?ko04510+K05635
A0A131XBU4	K05635	LAMC1	laminin, gamma 1
A0A131XPK1	K04437	FLNA	filamin
A0A131XPK1	K04437	FLNA	filamin	ko04010	MAPK signaling pathway	http://www.kegg.jp/kegg-bin/show_pathway?ko04010+K04437
A0A131XPK1	K04437	FLNA	filamin
A0A131XPK1	K04437	FLNA	filamin	ko04510	Focal adhesion	http://www.kegg.jp/kegg-bin/show_pathway?ko04510+K04437
A0A131XEP6	K01228	MOGS	mannosyl-oligosaccharide glucosidase [EC:3.2.1.106]	ko00510	N-Glycan biosynthesis	http://www.kegg.jp/kegg-bin/show_pathway?ko00510+K01228
A0A131XEP6	K01228	MOGS	mannosyl-oligosaccharide glucosidase [EC:3.2.1.106]	ko04141	Protein processing in endoplasmic reticulum	http://www.kegg.jp/kegg-bin/show_pathway?ko04141+K01228
A0A131XEV0	K11593	ELF2C	eukaryotic translation initiation factor 2C
A0A131XLC5	K06943	NOG1	nucleolar GTP-binding protein	ko03008	Ribosome biogenesis in eukaryotes	http://www.kegg.jp/kegg-bin/show_pathway?ko03008+K06943
A0A131XJB1
A0A131XFE0
A0A131XCN2	K13963	SERPINB	serpin B
A0A131XDR4	K15730	PTGES3	cytosolic prostaglandin-E synthase [EC:5.3.99.3]	ko00590	Arachidonic acid metabolism	http://www.kegg.jp/kegg-bin/show_pathway?ko00590+K15730
A0A131XDR4	K15730	PTGES3	cytosolic prostaglandin-E synthase [EC:5.3.99.3]
A0A131XNY6
A0A6G5A3Z9
A0A6G5AD36
A0A1E1XFE3	K05637	LAMA1_2	laminin, alpha 1/2
A0A1E1XFE3	K05637	LAMA1_2	laminin, alpha 1/2
A0A1E1XFE3	K05637	LAMA1_2	laminin, alpha 1/2
A0A1E1XFE3	K05637	LAMA1_2	laminin, alpha 1/2
A0A1E1XFE3	K05637	LAMA1_2	laminin, alpha 1/2	ko04151	PI3K-Akt signaling pathway	http://www.kegg.jp/kegg-bin/show_pathway?ko04151+K05637
A0A1E1XFE3	K05637	LAMA1_2	laminin, alpha 1/2
A0A1E1XFE3	K05637	LAMA1_2	laminin, alpha 1/2
A0A1E1XFE3	K05637	LAMA1_2	laminin, alpha 1/2
A0A1E1XFE3	K05637	LAMA1_2	laminin, alpha 1/2
A0A1E1XFE3	K05637	LAMA1_2	laminin, alpha 1/2	ko04512	ECM-receptor interaction	http://www.kegg.jp/kegg-bin/show_pathway?ko04512+K05637
A0A1E1XFE3	K05637	LAMA1_2	laminin, alpha 1/2	ko04510	Focal adhesion	http://www.kegg.jp/kegg-bin/show_pathway?ko04510+K05637
A0A1E1XFE3	K05637	LAMA1_2	laminin, alpha 1/2
A0A6G4ZY42	K09487	HSP90B	heat shock protein 90kDa beta
A0A6G4ZY42	K09487	HSP90B	heat shock protein 90kDa beta
A0A6G4ZY42	K09487	HSP90B	heat shock protein 90kDa beta
A0A6G4ZY42	K09487	HSP90B	heat shock protein 90kDa beta
A0A6G4ZY42	K09487	HSP90B	heat shock protein 90kDa beta
A0A6G4ZY42	K09487	HSP90B	heat shock protein 90kDa beta
A0A6G4ZY42	K09487	HSP90B	heat shock protein 90kDa beta	ko04151	PI3K-Akt signaling pathway	http://www.kegg.jp/kegg-bin/show_pathway?ko04151+K09487
A0A6G4ZY42	K09487	HSP90B	heat shock protein 90kDa beta
A0A6G4ZY42	K09487	HSP90B	heat shock protein 90kDa beta	ko04141	Protein processing in endoplasmic reticulum	http://www.kegg.jp/kegg-bin/show_pathway?ko04141+K09487
A0A6G4ZY42	K09487	HSP90B	heat shock protein 90kDa beta
A0A6G4ZY42	K09487	HSP90B	heat shock protein 90kDa beta
A0A6G4ZY42	K09487	HSP90B	heat shock protein 90kDa beta
A0A6M2CMH0
A0A6G4ZWF8	K00134	GAPDH	glyceraldehyde 3-phosphate dehydrogenase (phosphorylating) [EC:1.2.1.12]
A0A6G4ZWF8	K00134	GAPDH	glyceraldehyde 3-phosphate dehydrogenase (phosphorylating) [EC:1.2.1.12]
A0A6G4ZWF8	K00134	GAPDH	glyceraldehyde 3-phosphate dehydrogenase (phosphorylating) [EC:1.2.1.12]	ko00010	Glycolysis / Gluconeogenesis	http://www.kegg.jp/kegg-bin/show_pathway?ko00010+K00134
A0A6G4ZWF8	K00134	GAPDH	glyceraldehyde 3-phosphate dehydrogenase (phosphorylating) [EC:1.2.1.12]	ko00710	Carbon fixation in photosynthetic organisms	http://www.kegg.jp/kegg-bin/show_pathway?ko00710+K00134
A0A6G4ZWF8	K00134	GAPDH	glyceraldehyde 3-phosphate dehydrogenase (phosphorylating) [EC:1.2.1.12]
A0A6G4ZWF8	K00134	GAPDH	glyceraldehyde 3-phosphate dehydrogenase (phosphorylating) [EC:1.2.1.12]	ko04066	HIF-1 signaling pathway	http://www.kegg.jp/kegg-bin/show_pathway?ko04066+K00134
A0A6G4ZWF8	K00134	GAPDH	glyceraldehyde 3-phosphate dehydrogenase (phosphorylating) [EC:1.2.1.12]
A0A6G5A282	K02981	RP-S2e	small subunit ribosomal protein S2e	ko03010	Ribosome	http://www.kegg.jp/kegg-bin/show_pathway?ko03010+K02981
A0A6G5A282	K02981	RP-S2e	small subunit ribosomal protein S2e
A0A6G5A7T5	K10949	KDELR	ER lumen protein retaining receptor
A0A6M2CVB3	K02873	RP-L13e	large subunit ribosomal protein L13e
A0A6M2CVB3	K02873	RP-L13e	large subunit ribosomal protein L13e	ko03010	Ribosome	http://www.kegg.jp/kegg-bin/show_pathway?ko03010+K02873
A0A224Z9V2	K13525	VCP	transitional endoplasmic reticulum ATPase	ko04141	Protein processing in endoplasmic reticulum	http://www.kegg.jp/kegg-bin/show_pathway?ko04141+K13525
A0A224Z9V2	K13525	VCP	transitional endoplasmic reticulum ATPase
A0A224Z9V2	K13525	VCP	transitional endoplasmic reticulum ATPase
A0A224Z9V2	K13525	VCP	transitional endoplasmic reticulum ATPase
A0A224YJT0	K19511
A0A224YYX5
A0A224YT80	K19501
A0A224YSR0
A0A224YA99
A0A224YHD4
A0A224YEL3
A0A224YUL1
E2J6Z4	K02989	RP-S5e	small subunit ribosomal protein S5e
E2J6Z4	K02989	RP-S5e	small subunit ribosomal protein S5e	ko03010	Ribosome	http://www.kegg.jp/kegg-bin/show_pathway?ko03010+K02989
A0A224YFT9
A0A224YLZ2
G3MFY8	K02873	RP-L13e	large subunit ribosomal protein L13e
G3MFY8	K02873	RP-L13e	large subunit ribosomal protein L13e	ko03010	Ribosome	http://www.kegg.jp/kegg-bin/show_pathway?ko03010+K02873
B5ABL8
Q19V51	K13211
A0A224YY47
A0A224YT13
A0A6M2E3Y1	K11252	H2B	histone H2B
A0A6M2E3Y1	K11252	H2B	histone H2B
A0A6M2E3Y1	K11252	H2B	histone H2B
A0A6M2E3Y1	K11252	H2B	histone H2B
A0A224YJB7	K03910	A2M	alpha-2-macroglobulin
A0A224YSG5	K02932	RP-L5e	large subunit ribosomal protein L5e
A0A224YSG5	K02932	RP-L5e	large subunit ribosomal protein L5e	ko03010	Ribosome	http://www.kegg.jp/kegg-bin/show_pathway?ko03010+K02932
A0A224YX25	K20234	DOK2	docking protein 2	ko04013	MAPK signaling pathway - fly	http://www.kegg.jp/kegg-bin/show_pathway?ko04013+K20234
A0A224YR26	K02987	RP-S4e	small subunit ribosomal protein S4e
A0A224YR26	K02987	RP-S4e	small subunit ribosomal protein S4e	ko03010	Ribosome	http://www.kegg.jp/kegg-bin/show_pathway?ko03010+K02987
A0A224ZBY8
A0A224YQJ0
A0A4D5S048	K00948	PRPS	ribose-phosphate pyrophosphokinase [EC:2.7.6.1]	ko00030	Pentose phosphate pathway	http://www.kegg.jp/kegg-bin/show_pathway?ko00030+K00948
A0A4D5S048	K00948	PRPS	ribose-phosphate pyrophosphokinase [EC:2.7.6.1]	ko00230	Purine metabolism	http://www.kegg.jp/kegg-bin/show_pathway?ko00230+K00948
A0A224Z393
A0A224ZAD7
A0A224YJA5	K03781	katE	catalase [EC:1.11.1.6]	ko00380	Tryptophan metabolism	http://www.kegg.jp/kegg-bin/show_pathway?ko00380+K03781
A0A224YJA5	K03781	katE	catalase [EC:1.11.1.6]	ko05208	Chemical carcinogenesis - reactive oxygen species	http://www.kegg.jp/kegg-bin/show_pathway?ko05208+K03781
A0A224YJA5	K03781	katE	catalase [EC:1.11.1.6]
A0A224YJA5	K03781	katE	catalase [EC:1.11.1.6]
A0A224YJA5	K03781	katE	catalase [EC:1.11.1.6]	ko04068	FoxO signaling pathway	http://www.kegg.jp/kegg-bin/show_pathway?ko04068+K03781
A0A224YJA5	K03781	katE	catalase [EC:1.11.1.6]	ko04011	MAPK signaling pathway - yeast	http://www.kegg.jp/kegg-bin/show_pathway?ko04011+K03781
A0A224YJA5	K03781	katE	catalase [EC:1.11.1.6]
A0A224YJA5	K03781	katE	catalase [EC:1.11.1.6]
A0A224YJA5	K03781	katE	catalase [EC:1.11.1.6]	ko04016	MAPK signaling pathway - plant	http://www.kegg.jp/kegg-bin/show_pathway?ko04016+K03781
A0A224YJA5	K03781	katE	catalase [EC:1.11.1.6]	ko04146	Peroxisome	http://www.kegg.jp/kegg-bin/show_pathway?ko04146+K03781
A0A224YJA5	K03781	katE	catalase [EC:1.11.1.6]
A0A224YJA5	K03781	katE	catalase [EC:1.11.1.6]	ko00630	Glyoxylate and dicarboxylate metabolism	http://www.kegg.jp/kegg-bin/show_pathway?ko00630+K03781
A0A224YRR9	K17391	IGF2BP1	insulin-like growth factor 2 mRNA-binding protein 1
A0A224YL20
A0A224YP32	K04536	GNB1	guanine nucleotide-binding protein G(I)/G(S)/G(T) subunit beta-1	ko04371	Apelin signaling pathway	http://www.kegg.jp/kegg-bin/show_pathway?ko04371+K04536
A0A224YP32	K04536	GNB1	guanine nucleotide-binding protein G(I)/G(S)/G(T) subunit beta-1
A0A224YP32	K04536	GNB1	guanine nucleotide-binding protein G(I)/G(S)/G(T) subunit beta-1
A0A224YP32	K04536	GNB1	guanine nucleotide-binding protein G(I)/G(S)/G(T) subunit beta-1
A0A224YP32	K04536	GNB1	guanine nucleotide-binding protein G(I)/G(S)/G(T) subunit beta-1
A0A224YP32	K04536	GNB1	guanine nucleotide-binding protein G(I)/G(S)/G(T) subunit beta-1
A0A224YP32	K04536	GNB1	guanine nucleotide-binding protein G(I)/G(S)/G(T) subunit beta-1
A0A224YP32	K04536	GNB1	guanine nucleotide-binding protein G(I)/G(S)/G(T) subunit beta-1
A0A224YP32	K04536	GNB1	guanine nucleotide-binding protein G(I)/G(S)/G(T) subunit beta-1
A0A224YP32	K04536	GNB1	guanine nucleotide-binding protein G(I)/G(S)/G(T) subunit beta-1
A0A224YP32	K04536	GNB1	guanine nucleotide-binding protein G(I)/G(S)/G(T) subunit beta-1
A0A224YP32	K04536	GNB1	guanine nucleotide-binding protein G(I)/G(S)/G(T) subunit beta-1
A0A224YP32	K04536	GNB1	guanine nucleotide-binding protein G(I)/G(S)/G(T) subunit beta-1
A0A224YP32	K04536	GNB1	guanine nucleotide-binding protein G(I)/G(S)/G(T) subunit beta-1	ko04151	PI3K-Akt signaling pathway	http://www.kegg.jp/kegg-bin/show_pathway?ko04151+K04536
A0A224YP32	K04536	GNB1	guanine nucleotide-binding protein G(I)/G(S)/G(T) subunit beta-1
A0A224YP32	K04536	GNB1	guanine nucleotide-binding protein G(I)/G(S)/G(T) subunit beta-1	ko04011	MAPK signaling pathway - yeast	http://www.kegg.jp/kegg-bin/show_pathway?ko04011+K04536
A0A224YP32	K04536	GNB1	guanine nucleotide-binding protein G(I)/G(S)/G(T) subunit beta-1
A0A224YP32	K04536	GNB1	guanine nucleotide-binding protein G(I)/G(S)/G(T) subunit beta-1
A0A224YP32	K04536	GNB1	guanine nucleotide-binding protein G(I)/G(S)/G(T) subunit beta-1	ko04014	Ras signaling pathway	http://www.kegg.jp/kegg-bin/show_pathway?ko04014+K04536
A0A224YP32	K04536	GNB1	guanine nucleotide-binding protein G(I)/G(S)/G(T) subunit beta-1
A0A224YP32	K04536	GNB1	guanine nucleotide-binding protein G(I)/G(S)/G(T) subunit beta-1
E2J6X4	K02997	RP-S9e	small subunit ribosomal protein S9e
E2J6X4	K02997	RP-S9e	small subunit ribosomal protein S9e	ko03010	Ribosome	http://www.kegg.jp/kegg-bin/show_pathway?ko03010+K02997
A0A224YRV4	K05719	ITGB1	integrin beta 1	ko04510	Focal adhesion	http://www.kegg.jp/kegg-bin/show_pathway?ko04510+K05719
A0A224YRV4	K05719	ITGB1	integrin beta 1
A0A224YRV4	K05719	ITGB1	integrin beta 1
A0A224YRV4	K05719	ITGB1	integrin beta 1
A0A224YRV4	K05719	ITGB1	integrin beta 1	ko04512	ECM-receptor interaction	http://www.kegg.jp/kegg-bin/show_pathway?ko04512+K05719
A0A224YRV4	K05719	ITGB1	integrin beta 1
A0A224YRV4	K05719	ITGB1	integrin beta 1
A0A224YRV4	K05719	ITGB1	integrin beta 1
A0A224YRV4	K05719	ITGB1	integrin beta 1
A0A224YRV4	K05719	ITGB1	integrin beta 1
A0A224YRV4	K05719	ITGB1	integrin beta 1
A0A224YRV4	K05719	ITGB1	integrin beta 1
A0A224YRV4	K05719	ITGB1	integrin beta 1
A0A224YRV4	K05719	ITGB1	integrin beta 1	ko04151	PI3K-Akt signaling pathway	http://www.kegg.jp/kegg-bin/show_pathway?ko04151+K05719
A0A224YRV4	K05719	ITGB1	integrin beta 1
A0A224YRV4	K05719	ITGB1	integrin beta 1
A0A224YRV4	K05719	ITGB1	integrin beta 1	ko04015	Rap1 signaling pathway	http://www.kegg.jp/kegg-bin/show_pathway?ko04015+K05719
A0A224YRV4	K05719	ITGB1	integrin beta 1	ko04514	Cell adhesion molecules	http://www.kegg.jp/kegg-bin/show_pathway?ko04514+K05719
A0A224YRV4	K05719	ITGB1	integrin beta 1
A0A224YRV4	K05719	ITGB1	integrin beta 1
A0A224YRV4	K05719	ITGB1	integrin beta 1	ko04145	Phagosome	http://www.kegg.jp/kegg-bin/show_pathway?ko04145+K05719
A0A224YRV4	K05719	ITGB1	integrin beta 1	ko04810	Regulation of actin cytoskeleton	http://www.kegg.jp/kegg-bin/show_pathway?ko04810+K05719
A0A224YRV4	K05719	ITGB1	integrin beta 1
A0A224YRV4	K05719	ITGB1	integrin beta 1	ko04530	Tight junction	http://www.kegg.jp/kegg-bin/show_pathway?ko04530+K05719
A0A224YRV4	K05719	ITGB1	integrin beta 1
A0A224Z9S7
A0A4D5RAX4
A0A4D5RDE4	K07955	ARL8	ADP-ribosylation factor-like protein 8
E2J6X9	K02877	RP-L15e	large subunit ribosomal protein L15e
E2J6X9	K02877	RP-L15e	large subunit ribosomal protein L15e	ko03010	Ribosome	http://www.kegg.jp/kegg-bin/show_pathway?ko03010+K02877
A0A6M2E4T0
A0A224Z6S5	K02984	RP-S3Ae	small subunit ribosomal protein S3Ae
A0A224Z6S5	K02984	RP-S3Ae	small subunit ribosomal protein S3Ae	ko03010	Ribosome	http://www.kegg.jp/kegg-bin/show_pathway?ko03010+K02984
V5HJU8	K05853	ATP2A	P-type Ca2+ transporter type 2A [EC:7.2.2.10]
V5HJU8	K05853	ATP2A	P-type Ca2+ transporter type 2A [EC:7.2.2.10]
V5HJU8	K05853	ATP2A	P-type Ca2+ transporter type 2A [EC:7.2.2.10]	ko04022	cGMP-PKG signaling pathway	http://www.kegg.jp/kegg-bin/show_pathway?ko04022+K05853
V5HJU8	K05853	ATP2A	P-type Ca2+ transporter type 2A [EC:7.2.2.10]
V5HJU8	K05853	ATP2A	P-type Ca2+ transporter type 2A [EC:7.2.2.10]
V5HJU8	K05853	ATP2A	P-type Ca2+ transporter type 2A [EC:7.2.2.10]
V5HJU8	K05853	ATP2A	P-type Ca2+ transporter type 2A [EC:7.2.2.10]
V5HJU8	K05853	ATP2A	P-type Ca2+ transporter type 2A [EC:7.2.2.10]	ko04024	cAMP signaling pathway	http://www.kegg.jp/kegg-bin/show_pathway?ko04024+K05853
V5HJU8	K05853	ATP2A	P-type Ca2+ transporter type 2A [EC:7.2.2.10]
V5HJU8	K05853	ATP2A	P-type Ca2+ transporter type 2A [EC:7.2.2.10]	ko04020	Calcium signaling pathway	http://www.kegg.jp/kegg-bin/show_pathway?ko04020+K05853
V5HJU8	K05853	ATP2A	P-type Ca2+ transporter type 2A [EC:7.2.2.10]
V5HJU8	K05853	ATP2A	P-type Ca2+ transporter type 2A [EC:7.2.2.10]
V5HJU8	K05853	ATP2A	P-type Ca2+ transporter type 2A [EC:7.2.2.10]
V5HJU8	K05853	ATP2A	P-type Ca2+ transporter type 2A [EC:7.2.2.10]
A0A1E1XSE6	K02915	RP-L34e	large subunit ribosomal protein L34e	ko03010	Ribosome	http://www.kegg.jp/kegg-bin/show_pathway?ko03010+K02915
A0A1E1XSE6	K02915	RP-L34e	large subunit ribosomal protein L34e
A0A5C0ZRA8
A0A1E1XM68
A0A1E1XRK0
A0A1E1XRG6	K03108	SRP72	signal recognition particle subunit SRP72	ko03060	Protein export	http://www.kegg.jp/kegg-bin/show_pathway?ko03060+K03108
A0A6P7VX66
A0A6P7WIP6	K04515	CAMK2	calcium/calmodulin-dependent protein kinase (CaM kinase) II [EC:2.7.11.17]
A0A6P7WIP6	K04515	CAMK2	calcium/calmodulin-dependent protein kinase (CaM kinase) II [EC:2.7.11.17]
A0A6P7WIP6	K04515	CAMK2	calcium/calmodulin-dependent protein kinase (CaM kinase) II [EC:2.7.11.17]
A0A6P7WIP6	K04515	CAMK2	calcium/calmodulin-dependent protein kinase (CaM kinase) II [EC:2.7.11.17]
A0A6P7WIP6	K04515	CAMK2	calcium/calmodulin-dependent protein kinase (CaM kinase) II [EC:2.7.11.17]
A0A6P7WIP6	K04515	CAMK2	calcium/calmodulin-dependent protein kinase (CaM kinase) II [EC:2.7.11.17]
A0A6P7WIP6	K04515	CAMK2	calcium/calmodulin-dependent protein kinase (CaM kinase) II [EC:2.7.11.17]
A0A6P7WIP6	K04515	CAMK2	calcium/calmodulin-dependent protein kinase (CaM kinase) II [EC:2.7.11.17]
A0A6P7WIP6	K04515	CAMK2	calcium/calmodulin-dependent protein kinase (CaM kinase) II [EC:2.7.11.17]
A0A6P7WIP6	K04515	CAMK2	calcium/calmodulin-dependent protein kinase (CaM kinase) II [EC:2.7.11.17]
A0A6P7WIP6	K04515	CAMK2	calcium/calmodulin-dependent protein kinase (CaM kinase) II [EC:2.7.11.17]
A0A6P7WIP6	K04515	CAMK2	calcium/calmodulin-dependent protein kinase (CaM kinase) II [EC:2.7.11.17]	ko04020	Calcium signaling pathway	http://www.kegg.jp/kegg-bin/show_pathway?ko04020+K04515
A0A6P7WIP6	K04515	CAMK2	calcium/calmodulin-dependent protein kinase (CaM kinase) II [EC:2.7.11.17]
A0A6P7WIP6	K04515	CAMK2	calcium/calmodulin-dependent protein kinase (CaM kinase) II [EC:2.7.11.17]	ko04114	Oocyte meiosis	http://www.kegg.jp/kegg-bin/show_pathway?ko04114+K04515
A0A6P7WIP6	K04515	CAMK2	calcium/calmodulin-dependent protein kinase (CaM kinase) II [EC:2.7.11.17]
A0A6P7WIP6	K04515	CAMK2	calcium/calmodulin-dependent protein kinase (CaM kinase) II [EC:2.7.11.17]
A0A6P7WIP6	K04515	CAMK2	calcium/calmodulin-dependent protein kinase (CaM kinase) II [EC:2.7.11.17]
A0A6P7WIP6	K04515	CAMK2	calcium/calmodulin-dependent protein kinase (CaM kinase) II [EC:2.7.11.17]
A0A6P7WIP6	K04515	CAMK2	calcium/calmodulin-dependent protein kinase (CaM kinase) II [EC:2.7.11.17]
A0A6P7WIP6	K04515	CAMK2	calcium/calmodulin-dependent protein kinase (CaM kinase) II [EC:2.7.11.17]
A0A6P7WIP6	K04515	CAMK2	calcium/calmodulin-dependent protein kinase (CaM kinase) II [EC:2.7.11.17]	ko04310	Wnt signaling pathway	http://www.kegg.jp/kegg-bin/show_pathway?ko04310+K04515
A0A6P7WIP6	K04515	CAMK2	calcium/calmodulin-dependent protein kinase (CaM kinase) II [EC:2.7.11.17]
A0A6P7WIP6	K04515	CAMK2	calcium/calmodulin-dependent protein kinase (CaM kinase) II [EC:2.7.11.17]
A0A6P7WIP6	K04515	CAMK2	calcium/calmodulin-dependent protein kinase (CaM kinase) II [EC:2.7.11.17]
A0A6P7WIP6	K04515	CAMK2	calcium/calmodulin-dependent protein kinase (CaM kinase) II [EC:2.7.11.17]
A0A6P7WIP6	K04515	CAMK2	calcium/calmodulin-dependent protein kinase (CaM kinase) II [EC:2.7.11.17]	ko04217	Necroptosis	http://www.kegg.jp/kegg-bin/show_pathway?ko04217+K04515
A0A6P7WIP6	K04515	CAMK2	calcium/calmodulin-dependent protein kinase (CaM kinase) II [EC:2.7.11.17]	ko04024	cAMP signaling pathway	http://www.kegg.jp/kegg-bin/show_pathway?ko04024+K04515
A0A6P7WIP6	K04515	CAMK2	calcium/calmodulin-dependent protein kinase (CaM kinase) II [EC:2.7.11.17]
A0A6P7WIP6	K04515	CAMK2	calcium/calmodulin-dependent protein kinase (CaM kinase) II [EC:2.7.11.17]	ko04066	HIF-1 signaling pathway	http://www.kegg.jp/kegg-bin/show_pathway?ko04066+K04515
A0A6P7WIP6	K04515	CAMK2	calcium/calmodulin-dependent protein kinase (CaM kinase) II [EC:2.7.11.17]
A0A6P7WIP6	K04515	CAMK2	calcium/calmodulin-dependent protein kinase (CaM kinase) II [EC:2.7.11.17]
A0A6P7WIP6	K04515	CAMK2	calcium/calmodulin-dependent protein kinase (CaM kinase) II [EC:2.7.11.17]
A0A6P7WIP6	K04515	CAMK2	calcium/calmodulin-dependent protein kinase (CaM kinase) II [EC:2.7.11.17]	ko04012	ErbB signaling pathway	http://www.kegg.jp/kegg-bin/show_pathway?ko04012+K04515
A0A6P7WIP6	K04515	CAMK2	calcium/calmodulin-dependent protein kinase (CaM kinase) II [EC:2.7.11.17]
A0A6P7VBN2
Q6B8D1
A0A6M2E5D4	K02937	RP-L7e	large subunit ribosomal protein L7e	ko03010	Ribosome	http://www.kegg.jp/kegg-bin/show_pathway?ko03010+K02937
A0A6M2E5D4	K02937	RP-L7e	large subunit ribosomal protein L7e
A0A6P7VSH5	K19511
A0A6P9FPN2	K02883	RP-L18e	large subunit ribosomal protein L18e	ko03010	Ribosome	http://www.kegg.jp/kegg-bin/show_pathway?ko03010+K02883
A0A6P9FPN2	K02883	RP-L18e	large subunit ribosomal protein L18e
A0A131XP77	K04571	SSR4	translocon-associated protein subunit delta	ko04141	Protein processing in endoplasmic reticulum	http://www.kegg.jp/kegg-bin/show_pathway?ko04141+K04571
A0A131XQJ9
A0A131XLI3
A0A131XDS2	K03841	FBP	fructose-1,6-bisphosphatase I [EC:3.1.3.11]	ko00030	Pentose phosphate pathway	http://www.kegg.jp/kegg-bin/show_pathway?ko00030+K03841
A0A131XDS2	K03841	FBP	fructose-1,6-bisphosphatase I [EC:3.1.3.11]
A0A131XDS2	K03841	FBP	fructose-1,6-bisphosphatase I [EC:3.1.3.11]	ko04152	AMPK signaling pathway	http://www.kegg.jp/kegg-bin/show_pathway?ko04152+K03841
A0A131XDS2	K03841	FBP	fructose-1,6-bisphosphatase I [EC:3.1.3.11]	ko00680	Methane metabolism	http://www.kegg.jp/kegg-bin/show_pathway?ko00680+K03841
A0A131XDS2	K03841	FBP	fructose-1,6-bisphosphatase I [EC:3.1.3.11]
A0A131XDS2	K03841	FBP	fructose-1,6-bisphosphatase I [EC:3.1.3.11]	ko00051	Fructose and mannose metabolism	http://www.kegg.jp/kegg-bin/show_pathway?ko00051+K03841
A0A131XDS2	K03841	FBP	fructose-1,6-bisphosphatase I [EC:3.1.3.11]	ko00710	Carbon fixation in photosynthetic organisms	http://www.kegg.jp/kegg-bin/show_pathway?ko00710+K03841
A0A131XDS2	K03841	FBP	fructose-1,6-bisphosphatase I [EC:3.1.3.11]	ko00010	Glycolysis / Gluconeogenesis	http://www.kegg.jp/kegg-bin/show_pathway?ko00010+K03841
A0A131XJD5	K09542	CRYAB	crystallin, alpha B
A0A131XJD5	K09542	CRYAB	crystallin, alpha B	ko04141	Protein processing in endoplasmic reticulum	http://www.kegg.jp/kegg-bin/show_pathway?ko04141+K09542
A0A131XM65	K02941	RP-LP0	large subunit ribosomal protein LP0
A0A131XM65	K02941	RP-LP0	large subunit ribosomal protein LP0	ko03010	Ribosome	http://www.kegg.jp/kegg-bin/show_pathway?ko03010+K02941
A0A131XLV9	K03910	A2M	alpha-2-macroglobulin
A0A131XQW3	K02943	RP-LP2	large subunit ribosomal protein LP2
A0A131XQW3	K02943	RP-LP2	large subunit ribosomal protein LP2	ko03010	Ribosome	http://www.kegg.jp/kegg-bin/show_pathway?ko03010+K02943
A0A131XPP2	K02942	RP-LP1	large subunit ribosomal protein LP1
A0A131XPP2	K02942	RP-LP1	large subunit ribosomal protein LP1	ko03010	Ribosome	http://www.kegg.jp/kegg-bin/show_pathway?ko03010+K02942
A0A131XFV4	K02868	RP-L11e	large subunit ribosomal protein L11e
A0A131XFV4	K02868	RP-L11e	large subunit ribosomal protein L11e	ko03010	Ribosome	http://www.kegg.jp/kegg-bin/show_pathway?ko03010+K02868
A0A131XPE0	K00031	IDH1	isocitrate dehydrogenase [EC:1.1.1.42]	ko04146	Peroxisome	http://www.kegg.jp/kegg-bin/show_pathway?ko04146+K00031
A0A131XPE0	K00031	IDH1	isocitrate dehydrogenase [EC:1.1.1.42]	ko00720	Carbon fixation pathways in prokaryotes	http://www.kegg.jp/kegg-bin/show_pathway?ko00720+K00031
A0A131XPE0	K00031	IDH1	isocitrate dehydrogenase [EC:1.1.1.42]
A0A131XPE0	K00031	IDH1	isocitrate dehydrogenase [EC:1.1.1.42]	ko00020	Citrate cycle (TCA cycle)	http://www.kegg.jp/kegg-bin/show_pathway?ko00020+K00031
A0A131XPE0	K00031	IDH1	isocitrate dehydrogenase [EC:1.1.1.42]	ko00480	Glutathione metabolism	http://www.kegg.jp/kegg-bin/show_pathway?ko00480+K00031
A0A131XIV8
A0A131XQS6
A0A131XIQ2
A0A131XGU9	K01587	PAICS	phosphoribosylaminoimidazole carboxylase / phosphoribosylaminoimidazole-succinocarboxamide synthase [EC:4.1.1.21 6.3.2.6]	ko00230	Purine metabolism	http://www.kegg.jp/kegg-bin/show_pathway?ko00230+K01587
A0A131XGE9
A0A131XFQ3	K12189	VPS25	ESCRT-II complex subunit VPS25	ko04144	Endocytosis	http://www.kegg.jp/kegg-bin/show_pathway?ko04144+K12189
A0A131XMI0	K19607
A0A131XJG4	K01623	ALDO	fructose-bisphosphate aldolase, class I [EC:4.1.2.13]	ko00010	Glycolysis / Gluconeogenesis	http://www.kegg.jp/kegg-bin/show_pathway?ko00010+K01623
A0A131XJG4	K01623	ALDO	fructose-bisphosphate aldolase, class I [EC:4.1.2.13]	ko00051	Fructose and mannose metabolism	http://www.kegg.jp/kegg-bin/show_pathway?ko00051+K01623
A0A131XJG4	K01623	ALDO	fructose-bisphosphate aldolase, class I [EC:4.1.2.13]	ko00030	Pentose phosphate pathway	http://www.kegg.jp/kegg-bin/show_pathway?ko00030+K01623
A0A131XJG4	K01623	ALDO	fructose-bisphosphate aldolase, class I [EC:4.1.2.13]	ko00710	Carbon fixation in photosynthetic organisms	http://www.kegg.jp/kegg-bin/show_pathway?ko00710+K01623
A0A131XJG4	K01623	ALDO	fructose-bisphosphate aldolase, class I [EC:4.1.2.13]	ko00680	Methane metabolism	http://www.kegg.jp/kegg-bin/show_pathway?ko00680+K01623
A0A131XJG4	K01623	ALDO	fructose-bisphosphate aldolase, class I [EC:4.1.2.13]	ko04066	HIF-1 signaling pathway	http://www.kegg.jp/kegg-bin/show_pathway?ko04066+K01623
A0A131XNK4	K02154	ATPeV0A	V-type H+-transporting ATPase subunit a
A0A131XNK4	K02154	ATPeV0A	V-type H+-transporting ATPase subunit a	ko04145	Phagosome	http://www.kegg.jp/kegg-bin/show_pathway?ko04145+K02154
A0A131XNK4	K02154	ATPeV0A	V-type H+-transporting ATPase subunit a
A0A131XNK4	K02154	ATPeV0A	V-type H+-transporting ATPase subunit a	ko04142	Lysosome	http://www.kegg.jp/kegg-bin/show_pathway?ko04142+K02154
A0A131XNK4	K02154	ATPeV0A	V-type H+-transporting ATPase subunit a
A0A131XNK4	K02154	ATPeV0A	V-type H+-transporting ATPase subunit a	ko00190	Oxidative phosphorylation	http://www.kegg.jp/kegg-bin/show_pathway?ko00190+K02154
A0A131XNK4	K02154	ATPeV0A	V-type H+-transporting ATPase subunit a
A0A131XNK4	K02154	ATPeV0A	V-type H+-transporting ATPase subunit a
A0A131XNK4	K02154	ATPeV0A	V-type H+-transporting ATPase subunit a
A0A131XNK4	K02154	ATPeV0A	V-type H+-transporting ATPase subunit a
A0A131XLM6
A0A131XCV8	K02872	RP-L13Ae	large subunit ribosomal protein L13Ae	ko03010	Ribosome	http://www.kegg.jp/kegg-bin/show_pathway?ko03010+K02872
A0A131XCV8	K02872	RP-L13Ae	large subunit ribosomal protein L13Ae
L7MBL5
A0A023FJS9	K03250	EIF3E	translation initiation factor 3 subunit E
A0A023FF65	K02883	RP-L18e	large subunit ribosomal protein L18e	ko03010	Ribosome	http://www.kegg.jp/kegg-bin/show_pathway?ko03010+K02883
A0A023FF65	K02883	RP-L18e	large subunit ribosomal protein L18e
A0A023FLW2	K09542	CRYAB	crystallin, alpha B
A0A023FLW2	K09542	CRYAB	crystallin, alpha B	ko04141	Protein processing in endoplasmic reticulum	http://www.kegg.jp/kegg-bin/show_pathway?ko04141+K09542
A0A023FL87	K02925	RP-L3e	large subunit ribosomal protein L3e
A0A023FL87	K02925	RP-L3e	large subunit ribosomal protein L3e	ko03010	Ribosome	http://www.kegg.jp/kegg-bin/show_pathway?ko03010+K02925
A0A131YR95	K19176
A0A131YIB3
A0A131Z110	K12667	SWP1	oligosaccharyltransferase complex subunit delta (ribophorin II)	ko00513	Various types of N-glycan biosynthesis	http://www.kegg.jp/kegg-bin/show_pathway?ko00513+K12667
A0A131Z110	K12667	SWP1	oligosaccharyltransferase complex subunit delta (ribophorin II)	ko00510	N-Glycan biosynthesis	http://www.kegg.jp/kegg-bin/show_pathway?ko00510+K12667
A0A131Z110	K12667	SWP1	oligosaccharyltransferase complex subunit delta (ribophorin II)	ko04141	Protein processing in endoplasmic reticulum	http://www.kegg.jp/kegg-bin/show_pathway?ko04141+K12667
Q64K92	K08057	CALR	calreticulin	ko04141	Protein processing in endoplasmic reticulum	http://www.kegg.jp/kegg-bin/show_pathway?ko04141+K08057
Q64K92	K08057	CALR	calreticulin
Q64K92	K08057	CALR	calreticulin	ko04145	Phagosome	http://www.kegg.jp/kegg-bin/show_pathway?ko04145+K08057
Q64K92	K08057	CALR	calreticulin
Q64K92	K08057	CALR	calreticulin
Q64K92	K08057	CALR	calreticulin
Q64K92	K08057	CALR	calreticulin
Q64K92	K08057	CALR	calreticulin
Q64K92	K08057	CALR	calreticulin
A0A0K8RMV5	K14411	MSI	RNA-binding protein Musashi	ko03015	mRNA surveillance pathway	http://www.kegg.jp/kegg-bin/show_pathway?ko03015+K14411
A0A147BKS3
V5I2M9	K05704	SRC	tyrosine-protein kinase Src [EC:2.7.10.2]	ko05208	Chemical carcinogenesis - reactive oxygen species	http://www.kegg.jp/kegg-bin/show_pathway?ko05208+K05704
V5I2M9	K05704	SRC	tyrosine-protein kinase Src [EC:2.7.10.2]
V5I2M9	K05704	SRC	tyrosine-protein kinase Src [EC:2.7.10.2]
V5I2M9	K05704	SRC	tyrosine-protein kinase Src [EC:2.7.10.2]	ko04144	Endocytosis	http://www.kegg.jp/kegg-bin/show_pathway?ko04144+K05704
V5I2M9	K05704	SRC	tyrosine-protein kinase Src [EC:2.7.10.2]
V5I2M9	K05704	SRC	tyrosine-protein kinase Src [EC:2.7.10.2]	ko04510	Focal adhesion	http://www.kegg.jp/kegg-bin/show_pathway?ko04510+K05704
V5I2M9	K05704	SRC	tyrosine-protein kinase Src [EC:2.7.10.2]
V5I2M9	K05704	SRC	tyrosine-protein kinase Src [EC:2.7.10.2]
V5I2M9	K05704	SRC	tyrosine-protein kinase Src [EC:2.7.10.2]
V5I2M9	K05704	SRC	tyrosine-protein kinase Src [EC:2.7.10.2]
V5I2M9	K05704	SRC	tyrosine-protein kinase Src [EC:2.7.10.2]
V5I2M9	K05704	SRC	tyrosine-protein kinase Src [EC:2.7.10.2]
V5I2M9	K05704	SRC	tyrosine-protein kinase Src [EC:2.7.10.2]
V5I2M9	K05704	SRC	tyrosine-protein kinase Src [EC:2.7.10.2]
V5I2M9	K05704	SRC	tyrosine-protein kinase Src [EC:2.7.10.2]	ko04370	VEGF signaling pathway	http://www.kegg.jp/kegg-bin/show_pathway?ko04370+K05704
V5I2M9	K05704	SRC	tyrosine-protein kinase Src [EC:2.7.10.2]
V5I2M9	K05704	SRC	tyrosine-protein kinase Src [EC:2.7.10.2]
V5I2M9	K05704	SRC	tyrosine-protein kinase Src [EC:2.7.10.2]
V5I2M9	K05704	SRC	tyrosine-protein kinase Src [EC:2.7.10.2]	ko04013	MAPK signaling pathway - fly	http://www.kegg.jp/kegg-bin/show_pathway?ko04013+K05704
V5I2M9	K05704	SRC	tyrosine-protein kinase Src [EC:2.7.10.2]
V5I2M9	K05704	SRC	tyrosine-protein kinase Src [EC:2.7.10.2]	ko04810	Regulation of actin cytoskeleton	http://www.kegg.jp/kegg-bin/show_pathway?ko04810+K05704
V5I2M9	K05704	SRC	tyrosine-protein kinase Src [EC:2.7.10.2]
V5I2M9	K05704	SRC	tyrosine-protein kinase Src [EC:2.7.10.2]
V5I2M9	K05704	SRC	tyrosine-protein kinase Src [EC:2.7.10.2]
V5I2M9	K05704	SRC	tyrosine-protein kinase Src [EC:2.7.10.2]
V5I2M9	K05704	SRC	tyrosine-protein kinase Src [EC:2.7.10.2]
V5I2M9	K05704	SRC	tyrosine-protein kinase Src [EC:2.7.10.2]
V5I2M9	K05704	SRC	tyrosine-protein kinase Src [EC:2.7.10.2]
V5I2M9	K05704	SRC	tyrosine-protein kinase Src [EC:2.7.10.2]	ko04530	Tight junction	http://www.kegg.jp/kegg-bin/show_pathway?ko04530+K05704
V5I2M9	K05704	SRC	tyrosine-protein kinase Src [EC:2.7.10.2]	ko04540	Gap junction	http://www.kegg.jp/kegg-bin/show_pathway?ko04540+K05704
V5I2M9	K05704	SRC	tyrosine-protein kinase Src [EC:2.7.10.2]
V5I2M9	K05704	SRC	tyrosine-protein kinase Src [EC:2.7.10.2]
V5I2M9	K05704	SRC	tyrosine-protein kinase Src [EC:2.7.10.2]
V5I2M9	K05704	SRC	tyrosine-protein kinase Src [EC:2.7.10.2]
V5I2M9	K05704	SRC	tyrosine-protein kinase Src [EC:2.7.10.2]
V5I2M9	K05704	SRC	tyrosine-protein kinase Src [EC:2.7.10.2]	ko04520	Adherens junction	http://www.kegg.jp/kegg-bin/show_pathway?ko04520+K05704
V5I2M9	K05704	SRC	tyrosine-protein kinase Src [EC:2.7.10.2]	ko04137	Mitophagy - animal	http://www.kegg.jp/kegg-bin/show_pathway?ko04137+K05704
V5I2M9	K05704	SRC	tyrosine-protein kinase Src [EC:2.7.10.2]
V5I2M9	K05704	SRC	tyrosine-protein kinase Src [EC:2.7.10.2]
V5I2M9	K05704	SRC	tyrosine-protein kinase Src [EC:2.7.10.2]	ko04015	Rap1 signaling pathway	http://www.kegg.jp/kegg-bin/show_pathway?ko04015+K05704
V5I2M9	K05704	SRC	tyrosine-protein kinase Src [EC:2.7.10.2]
V5I2M9	K05704	SRC	tyrosine-protein kinase Src [EC:2.7.10.2]
V5I2M9	K05704	SRC	tyrosine-protein kinase Src [EC:2.7.10.2]	ko04012	ErbB signaling pathway	http://www.kegg.jp/kegg-bin/show_pathway?ko04012+K05704
V5IG24	K02918	RP-L35e	large subunit ribosomal protein L35e	ko03010	Ribosome	http://www.kegg.jp/kegg-bin/show_pathway?ko03010+K02918
V5IG24	K02918	RP-L35e	large subunit ribosomal protein L35e
A0A131Z6C5	K02901	RP-L27e	large subunit ribosomal protein L27e
A0A131Z6C5	K02901	RP-L27e	large subunit ribosomal protein L27e	ko03010	Ribosome	http://www.kegg.jp/kegg-bin/show_pathway?ko03010+K02901
A0A131YTF3	K05613	SLC1A2	solute carrier family 1 (glial high affinity glutamate transporter), member 2
A0A131YTF3	K05613	SLC1A2	solute carrier family 1 (glial high affinity glutamate transporter), member 2
A0A131YTF3	K05613	SLC1A2	solute carrier family 1 (glial high affinity glutamate transporter), member 2
A0A131YTF3	K05613	SLC1A2	solute carrier family 1 (glial high affinity glutamate transporter), member 2
A0A1E1XLN4
V5I0W2	K20347
A0A5C0ZTD3	K13211
V5IKA5
A0A131Y333	K14406	CSTF1	cleavage stimulation factor subunit 1	ko03015	mRNA surveillance pathway	http://www.kegg.jp/kegg-bin/show_pathway?ko03015+K14406
A0A5C0ZU70
A0A6B0UM84
V5HQV7	K02950	RP-S12	small subunit ribosomal protein S12	ko03010	Ribosome	http://www.kegg.jp/kegg-bin/show_pathway?ko03010+K02950
V5I2Y1
V5IGY8
Q8I7W8
A0A023FWV3
A0A023FWI4	K10080	LMAN1	lectin, mannose-binding 1	ko04141	Protein processing in endoplasmic reticulum	http://www.kegg.jp/kegg-bin/show_pathway?ko04141+K10080
B7QH73
B7P403
A0A6G5A133	K02940	RP-L9e	large subunit ribosomal protein L9e
A0A6G5A133	K02940	RP-L9e	large subunit ribosomal protein L9e	ko03010	Ribosome	http://www.kegg.jp/kegg-bin/show_pathway?ko03010+K02940
A0A034WXH7
A0A6G5ACK4
F0J8L8	K02938	RP-L8e	large subunit ribosomal protein L8e
F0J8L8	K02938	RP-L8e	large subunit ribosomal protein L8e	ko03010	Ribosome	http://www.kegg.jp/kegg-bin/show_pathway?ko03010+K02938
A0A6M2CKU9	K14564	NOP56	nucleolar protein 56
A0A6M2CKU9	K14564	NOP56	nucleolar protein 56	ko03008	Ribosome biogenesis in eukaryotes	http://www.kegg.jp/kegg-bin/show_pathway?ko03008+K14564
A0A1E1XHQ1	K03231	EEF1A	elongation factor 1-alpha	ko03013	Nucleocytoplasmic transport	http://www.kegg.jp/kegg-bin/show_pathway?ko03013+K03231
A0A1E1XHQ1	K03231	EEF1A	elongation factor 1-alpha
A0A1E1XHQ1	K03231	EEF1A	elongation factor 1-alpha
A0A6M2CRZ3	K01183	E3.2.1.14	chitinase [EC:3.2.1.14]	ko00520	Amino sugar and nucleotide sugar metabolism	http://www.kegg.jp/kegg-bin/show_pathway?ko00520+K01183
A0A6G4ZWB7
A0A131XG90
A0A6M2CP60	K12666	OST1	oligosaccharyltransferase complex subunit alpha (ribophorin I)	ko00510	N-Glycan biosynthesis	http://www.kegg.jp/kegg-bin/show_pathway?ko00510+K12666
A0A6M2CP60	K12666	OST1	oligosaccharyltransferase complex subunit alpha (ribophorin I)	ko00513	Various types of N-glycan biosynthesis	http://www.kegg.jp/kegg-bin/show_pathway?ko00513+K12666
A0A6M2CP60	K12666	OST1	oligosaccharyltransferase complex subunit alpha (ribophorin I)	ko04141	Protein processing in endoplasmic reticulum	http://www.kegg.jp/kegg-bin/show_pathway?ko04141+K12666
A0A6G4ZVF8
A0A6G5AH04
A0A131XL64
A0A6M2CY05	K14825
A0A131XHF6	K12667	SWP1	oligosaccharyltransferase complex subunit delta (ribophorin II)	ko00513	Various types of N-glycan biosynthesis	http://www.kegg.jp/kegg-bin/show_pathway?ko00513+K12667
A0A131XHF6	K12667	SWP1	oligosaccharyltransferase complex subunit delta (ribophorin II)	ko00510	N-Glycan biosynthesis	http://www.kegg.jp/kegg-bin/show_pathway?ko00510+K12667
A0A131XHF6	K12667	SWP1	oligosaccharyltransferase complex subunit delta (ribophorin II)	ko04141	Protein processing in endoplasmic reticulum	http://www.kegg.jp/kegg-bin/show_pathway?ko04141+K12667
L7MJ14
L7LSJ0
L7MMT8	K03910	A2M	alpha-2-macroglobulin
L7M7S5	K00357	QDPR	dihydropteridine reductase [EC:1.5.1.34]	ko00790	Folate biosynthesis	http://www.kegg.jp/kegg-bin/show_pathway?ko00790+K00357
L7MGH0
L7M579	K12670	WBP1	oligosaccharyltransferase complex subunit beta	ko00510	N-Glycan biosynthesis	http://www.kegg.jp/kegg-bin/show_pathway?ko00510+K12670
L7M579	K12670	WBP1	oligosaccharyltransferase complex subunit beta	ko00513	Various types of N-glycan biosynthesis	http://www.kegg.jp/kegg-bin/show_pathway?ko00513+K12670
L7M579	K12670	WBP1	oligosaccharyltransferase complex subunit beta	ko04141	Protein processing in endoplasmic reticulum	http://www.kegg.jp/kegg-bin/show_pathway?ko04141+K12670
L7M990
L7M8Y6
L7MB04	K17264
L7LWI3	K13211
L7M7D6
L7M876
L7M8F5	K20367
L7LZ80	K00128	ALDH	aldehyde dehydrogenase (NAD+) [EC:1.2.1.3]	ko00010	Glycolysis / Gluconeogenesis	http://www.kegg.jp/kegg-bin/show_pathway?ko00010+K00128
L7LZ80	K00128	ALDH	aldehyde dehydrogenase (NAD+) [EC:1.2.1.3]	ko00410	beta-Alanine metabolism	http://www.kegg.jp/kegg-bin/show_pathway?ko00410+K00128
L7LZ80	K00128	ALDH	aldehyde dehydrogenase (NAD+) [EC:1.2.1.3]	ko00981	Insect hormone biosynthesis	http://www.kegg.jp/kegg-bin/show_pathway?ko00981+K00128
L7LZ80	K00128	ALDH	aldehyde dehydrogenase (NAD+) [EC:1.2.1.3]	ko00770	Pantothenate and CoA biosynthesis	http://www.kegg.jp/kegg-bin/show_pathway?ko00770+K00128
L7LZ80	K00128	ALDH	aldehyde dehydrogenase (NAD+) [EC:1.2.1.3]	ko01240	Biosynthesis of cofactors	http://www.kegg.jp/kegg-bin/show_pathway?ko01240+K00128
L7LZ80	K00128	ALDH	aldehyde dehydrogenase (NAD+) [EC:1.2.1.3]	ko00310	Lysine degradation	http://www.kegg.jp/kegg-bin/show_pathway?ko00310+K00128
L7LZ80	K00128	ALDH	aldehyde dehydrogenase (NAD+) [EC:1.2.1.3]	ko00903	Limonene and pinene degradation	http://www.kegg.jp/kegg-bin/show_pathway?ko00903+K00128
L7LZ80	K00128	ALDH	aldehyde dehydrogenase (NAD+) [EC:1.2.1.3]	ko00280	Valine, leucine and isoleucine degradation	http://www.kegg.jp/kegg-bin/show_pathway?ko00280+K00128
L7LZ80	K00128	ALDH	aldehyde dehydrogenase (NAD+) [EC:1.2.1.3]	ko00561	Glycerolipid metabolism	http://www.kegg.jp/kegg-bin/show_pathway?ko00561+K00128
L7LZ80	K00128	ALDH	aldehyde dehydrogenase (NAD+) [EC:1.2.1.3]	ko00340	Histidine metabolism	http://www.kegg.jp/kegg-bin/show_pathway?ko00340+K00128
L7LZ80	K00128	ALDH	aldehyde dehydrogenase (NAD+) [EC:1.2.1.3]	ko00071	Fatty acid degradation	http://www.kegg.jp/kegg-bin/show_pathway?ko00071+K00128
L7LZ80	K00128	ALDH	aldehyde dehydrogenase (NAD+) [EC:1.2.1.3]	ko00625	Chloroalkane and chloroalkene degradation	http://www.kegg.jp/kegg-bin/show_pathway?ko00625+K00128
L7LZ80	K00128	ALDH	aldehyde dehydrogenase (NAD+) [EC:1.2.1.3]	ko00380	Tryptophan metabolism	http://www.kegg.jp/kegg-bin/show_pathway?ko00380+K00128
L7LZ80	K00128	ALDH	aldehyde dehydrogenase (NAD+) [EC:1.2.1.3]	ko00330	Arginine and proline metabolism	http://www.kegg.jp/kegg-bin/show_pathway?ko00330+K00128
L7LZ80	K00128	ALDH	aldehyde dehydrogenase (NAD+) [EC:1.2.1.3]	ko00620	Pyruvate metabolism	http://www.kegg.jp/kegg-bin/show_pathway?ko00620+K00128
L7LZ80	K00128	ALDH	aldehyde dehydrogenase (NAD+) [EC:1.2.1.3]	ko00053	Ascorbate and aldarate metabolism	http://www.kegg.jp/kegg-bin/show_pathway?ko00053+K00128
L7MHF3	K17095	ANXA7_11	annexin A7/11
L7M1R6
L7M6Q8
L7M2B3	K19511
A0A0S1EUX7	K00522	FTH1	ferritin heavy chain [EC:1.16.3.2]
A0A0S1EUX7	K00522	FTH1	ferritin heavy chain [EC:1.16.3.2]	ko04217	Necroptosis	http://www.kegg.jp/kegg-bin/show_pathway?ko04217+K00522
A0A0S1EUX7	K00522	FTH1	ferritin heavy chain [EC:1.16.3.2]	ko04216	Ferroptosis	http://www.kegg.jp/kegg-bin/show_pathway?ko04216+K00522
A0A034WXN6
A0A034WXJ2
A0A1E1X3F6	K05692	ACTB_G1	actin beta/gamma 1
A0A1E1X3F6	K05692	ACTB_G1	actin beta/gamma 1
A0A1E1X3F6	K05692	ACTB_G1	actin beta/gamma 1	ko04210	Apoptosis	http://www.kegg.jp/kegg-bin/show_pathway?ko04210+K05692
A0A1E1X3F6	K05692	ACTB_G1	actin beta/gamma 1
A0A1E1X3F6	K05692	ACTB_G1	actin beta/gamma 1
A0A1E1X3F6	K05692	ACTB_G1	actin beta/gamma 1
A0A1E1X3F6	K05692	ACTB_G1	actin beta/gamma 1	ko04391	Hippo signaling pathway - fly	http://www.kegg.jp/kegg-bin/show_pathway?ko04391+K05692
A0A1E1X3F6	K05692	ACTB_G1	actin beta/gamma 1
A0A1E1X3F6	K05692	ACTB_G1	actin beta/gamma 1
A0A1E1X3F6	K05692	ACTB_G1	actin beta/gamma 1
A0A1E1X3F6	K05692	ACTB_G1	actin beta/gamma 1	ko04015	Rap1 signaling pathway	http://www.kegg.jp/kegg-bin/show_pathway?ko04015+K05692
A0A1E1X3F6	K05692	ACTB_G1	actin beta/gamma 1	ko04810	Regulation of actin cytoskeleton	http://www.kegg.jp/kegg-bin/show_pathway?ko04810+K05692
A0A1E1X3F6	K05692	ACTB_G1	actin beta/gamma 1
A0A1E1X3F6	K05692	ACTB_G1	actin beta/gamma 1
A0A1E1X3F6	K05692	ACTB_G1	actin beta/gamma 1
A0A1E1X3F6	K05692	ACTB_G1	actin beta/gamma 1	ko04530	Tight junction	http://www.kegg.jp/kegg-bin/show_pathway?ko04530+K05692
A0A1E1X3F6	K05692	ACTB_G1	actin beta/gamma 1
A0A1E1X3F6	K05692	ACTB_G1	actin beta/gamma 1	ko04145	Phagosome	http://www.kegg.jp/kegg-bin/show_pathway?ko04145+K05692
A0A1E1X3F6	K05692	ACTB_G1	actin beta/gamma 1
A0A1E1X3F6	K05692	ACTB_G1	actin beta/gamma 1
A0A1E1X3F6	K05692	ACTB_G1	actin beta/gamma 1
A0A1E1X3F6	K05692	ACTB_G1	actin beta/gamma 1
A0A1E1X3F6	K05692	ACTB_G1	actin beta/gamma 1
A0A1E1X3F6	K05692	ACTB_G1	actin beta/gamma 1	ko04390	Hippo signaling pathway	http://www.kegg.jp/kegg-bin/show_pathway?ko04390+K05692
A0A1E1X3F6	K05692	ACTB_G1	actin beta/gamma 1	ko04510	Focal adhesion	http://www.kegg.jp/kegg-bin/show_pathway?ko04510+K05692
A0A1E1X3F6	K05692	ACTB_G1	actin beta/gamma 1	ko04520	Adherens junction	http://www.kegg.jp/kegg-bin/show_pathway?ko04520+K05692
A0A1E1X3F6	K05692	ACTB_G1	actin beta/gamma 1
A0A1E1X3F6	K05692	ACTB_G1	actin beta/gamma 1
A0A1E1X3F6	K05692	ACTB_G1	actin beta/gamma 1
A0A1E1X3F6	K05692	ACTB_G1	actin beta/gamma 1
A0A1E1X3F6	K05692	ACTB_G1	actin beta/gamma 1
A0A1E1X3F6	K05692	ACTB_G1	actin beta/gamma 1
A0A1E1WZ03	K02889	RP-L21e	large subunit ribosomal protein L21e
A0A1E1WZ03	K02889	RP-L21e	large subunit ribosomal protein L21e	ko03010	Ribosome	http://www.kegg.jp/kegg-bin/show_pathway?ko03010+K02889
A0A1E1X8K7
A0A023FXV5	K01077	E3.1.3.1	alkaline phosphatase [EC:3.1.3.1]	ko00730	Thiamine metabolism	http://www.kegg.jp/kegg-bin/show_pathway?ko00730+K01077
A0A023FXV5	K01077	E3.1.3.1	alkaline phosphatase [EC:3.1.3.1]	ko02020	Two-component system	http://www.kegg.jp/kegg-bin/show_pathway?ko02020+K01077
A0A023FXV5	K01077	E3.1.3.1	alkaline phosphatase [EC:3.1.3.1]	ko01240	Biosynthesis of cofactors	http://www.kegg.jp/kegg-bin/show_pathway?ko01240+K01077
A0A023FXV5	K01077	E3.1.3.1	alkaline phosphatase [EC:3.1.3.1]	ko00790	Folate biosynthesis	http://www.kegg.jp/kegg-bin/show_pathway?ko00790+K01077
A0A023G0F9	K19511
A0A023FWZ1	K13089
A0A023FUX1
A0A5F9CI24
A0A5F9DBF0
G1U6Z2
A0A1K0GV16
B8K174
G8ZF12
G1TMN0	K11251	H2A	histone H2A	ko04217	Necroptosis	http://www.kegg.jp/kegg-bin/show_pathway?ko04217+K11251
G1TMN0	K11251	H2A	histone H2A
G1TMN0	K11251	H2A	histone H2A
G1TMN0	K11251	H2A	histone H2A
A0A5F9CTM9
A0A5F9CE05
A0A5F9DHY5	K14005	SEC31	protein transport protein SEC31	ko04141	Protein processing in endoplasmic reticulum	http://www.kegg.jp/kegg-bin/show_pathway?ko04141+K14005
A0A5F9DJP2	K03781	katE	catalase [EC:1.11.1.6]	ko00380	Tryptophan metabolism	http://www.kegg.jp/kegg-bin/show_pathway?ko00380+K03781
A0A5F9DJP2	K03781	katE	catalase [EC:1.11.1.6]	ko05208	Chemical carcinogenesis - reactive oxygen species	http://www.kegg.jp/kegg-bin/show_pathway?ko05208+K03781
A0A5F9DJP2	K03781	katE	catalase [EC:1.11.1.6]
A0A5F9DJP2	K03781	katE	catalase [EC:1.11.1.6]
A0A5F9DJP2	K03781	katE	catalase [EC:1.11.1.6]	ko04068	FoxO signaling pathway	http://www.kegg.jp/kegg-bin/show_pathway?ko04068+K03781
A0A5F9DJP2	K03781	katE	catalase [EC:1.11.1.6]	ko04011	MAPK signaling pathway - yeast	http://www.kegg.jp/kegg-bin/show_pathway?ko04011+K03781
A0A5F9DJP2	K03781	katE	catalase [EC:1.11.1.6]
A0A5F9DJP2	K03781	katE	catalase [EC:1.11.1.6]
A0A5F9DJP2	K03781	katE	catalase [EC:1.11.1.6]	ko04016	MAPK signaling pathway - plant	http://www.kegg.jp/kegg-bin/show_pathway?ko04016+K03781
A0A5F9DJP2	K03781	katE	catalase [EC:1.11.1.6]	ko04146	Peroxisome	http://www.kegg.jp/kegg-bin/show_pathway?ko04146+K03781
A0A5F9DJP2	K03781	katE	catalase [EC:1.11.1.6]
A0A5F9DJP2	K03781	katE	catalase [EC:1.11.1.6]	ko00630	Glyoxylate and dicarboxylate metabolism	http://www.kegg.jp/kegg-bin/show_pathway?ko00630+K03781
G1TEM7	K17095	ANXA7_11	annexin A7/11
A0A5F9CYD1
O77791
P01847
P60710	K05692	ACTB_G1	actin beta/gamma 1
P60710	K05692	ACTB_G1	actin beta/gamma 1
P60710	K05692	ACTB_G1	actin beta/gamma 1	ko04210	Apoptosis	http://www.kegg.jp/kegg-bin/show_pathway?ko04210+K05692
P60710	K05692	ACTB_G1	actin beta/gamma 1
P60710	K05692	ACTB_G1	actin beta/gamma 1
P60710	K05692	ACTB_G1	actin beta/gamma 1
P60710	K05692	ACTB_G1	actin beta/gamma 1	ko04391	Hippo signaling pathway - fly	http://www.kegg.jp/kegg-bin/show_pathway?ko04391+K05692
P60710	K05692	ACTB_G1	actin beta/gamma 1
P60710	K05692	ACTB_G1	actin beta/gamma 1
P60710	K05692	ACTB_G1	actin beta/gamma 1
P60710	K05692	ACTB_G1	actin beta/gamma 1	ko04015	Rap1 signaling pathway	http://www.kegg.jp/kegg-bin/show_pathway?ko04015+K05692
P60710	K05692	ACTB_G1	actin beta/gamma 1	ko04810	Regulation of actin cytoskeleton	http://www.kegg.jp/kegg-bin/show_pathway?ko04810+K05692
P60710	K05692	ACTB_G1	actin beta/gamma 1
P60710	K05692	ACTB_G1	actin beta/gamma 1
P60710	K05692	ACTB_G1	actin beta/gamma 1
P60710	K05692	ACTB_G1	actin beta/gamma 1	ko04530	Tight junction	http://www.kegg.jp/kegg-bin/show_pathway?ko04530+K05692
P60710	K05692	ACTB_G1	actin beta/gamma 1
P60710	K05692	ACTB_G1	actin beta/gamma 1	ko04145	Phagosome	http://www.kegg.jp/kegg-bin/show_pathway?ko04145+K05692
P60710	K05692	ACTB_G1	actin beta/gamma 1
P60710	K05692	ACTB_G1	actin beta/gamma 1
P60710	K05692	ACTB_G1	actin beta/gamma 1
P60710	K05692	ACTB_G1	actin beta/gamma 1
P60710	K05692	ACTB_G1	actin beta/gamma 1
P60710	K05692	ACTB_G1	actin beta/gamma 1	ko04390	Hippo signaling pathway	http://www.kegg.jp/kegg-bin/show_pathway?ko04390+K05692
P60710	K05692	ACTB_G1	actin beta/gamma 1	ko04510	Focal adhesion	http://www.kegg.jp/kegg-bin/show_pathway?ko04510+K05692
P60710	K05692	ACTB_G1	actin beta/gamma 1	ko04520	Adherens junction	http://www.kegg.jp/kegg-bin/show_pathway?ko04520+K05692
P60710	K05692	ACTB_G1	actin beta/gamma 1
P60710	K05692	ACTB_G1	actin beta/gamma 1
P60710	K05692	ACTB_G1	actin beta/gamma 1
P60710	K05692	ACTB_G1	actin beta/gamma 1
P60710	K05692	ACTB_G1	actin beta/gamma 1
P60710	K05692	ACTB_G1	actin beta/gamma 1

## Sheet: map2query
Additional file 11: Table S7. KEGG pathway analysis of proteins identified from H. asiaticum hemolymph-derived EVs.
Level1	Level2	Map_ID	Map_Name	Seqs	Seqs_Num	URL
Genetic Information Processing	Translation	ko03010	Ribosome	A0A2R5LE50 A0A1Z5LG45 A0A293LQ50 A0A293MQU1 Q09JV8 A0A6G5A1S1 A0A6G5A290 A0A131YEG4 A0A131YPI6 A0A131Z3E9 A0A131Z6T6 G3MQB4 G3MTE8 G3MNV3 A0A023GF03 G3MMU6 A0A131XQL4 A0A6M2CKV3 A0A6G4ZZG7 A0A131XAV7 A0A131XMJ2 A0A6G5A282 A0A6M2CVB3 E2J6Z4 G3MFY8 A0A224YSG5 A0A224YR26 E2J6X4 E2J6X9 A0A224Z6S5 A0A1E1XSE6 A0A6M2E5D4 A0A6P9FPN2 A0A131XM65 A0A131XQW3 A0A131XPP2 A0A131XFV4 A0A131XCV8 A0A023FF65 A0A023…	46	http://www.kegg.jp/kegg-bin/show_pathway?ko03010+K02957+K02936+K02921+K02882+K02980+K02880+K02993+K02995+K02930+K02991+K02974+K02908+K02934+K02866+K02898+K02953+K02932+K02964+K02925+K02870+K02936+K02981+K02873+K02989+K02873+K02932+K02987+K02997+K02877+K02984+K02915+K02937+K02883+K02941+K02943+K02942+K02868+K02872+K02883+K02925+K02918+K02901+K02950+K02940+K02938+K02889
Genetic Information Processing	Folding, sorting and degradation	ko04141	Protein processing in endoplasmic reticulum	A0A131YR43 A0A023GMW5 A0A6G4ZY47 A0A131XEP6 A0A6G4ZY42 A0A224Z9V2 A0A131XP77 A0A131XJD5 A0A023FLW2 A0A131Z110 Q64K92 A0A023FWI4 A0A6M2CP60 A0A131XHF6 L7M579 A0A5F9DHY5	16	http://www.kegg.jp/kegg-bin/show_pathway?ko04141+K10080+K08056+K08054+K01228+K09487+K13525+K04571+K09542+K09542+K12667+K08057+K10080+K12666+K12667+K12670+K14005
Cellular Processes	Transport and catabolism	ko04145	Phagosome	A0A131Z783 A0A6G4ZY47 A0A1E1WZ94 A0A224YRV4 A0A131XNK4 Q64K92 A0A1E1X3F6 P60710	8	http://www.kegg.jp/kegg-bin/show_pathway?ko04145+K07375+K08054+K02152+K05719+K02154+K08057+K05692+K05692
Environmental Information Processing	Signal transduction	ko04151	PI3K-Akt signaling pathway	A0A1Z5L684 A0A131Z3E9 A0A131XBU4 A0A1E1XFE3 A0A6G4ZY42 A0A224YP32 A0A224YRV4	7	http://www.kegg.jp/kegg-bin/show_pathway?ko04151+K16197+K02991+K05635+K05637+K09487+K04536+K05719
Cellular Processes	Cellular community - eukaryotes	ko04510	Focal adhesion	A0A131XBU4 A0A131XPK1 A0A1E1XFE3 A0A224YRV4 V5I2M9 A0A1E1X3F6 P60710	7	http://www.kegg.jp/kegg-bin/show_pathway?ko04510+K05635+K04437+K05637+K05719+K05704+K05692+K05692
Metabolism	Glycan biosynthesis and metabolism	ko00510	N-Glycan biosynthesis	A0A131XEP6 A0A131Z110 A0A6M2CP60 A0A131XHF6 L7M579	5	http://www.kegg.jp/kegg-bin/show_pathway?ko00510+K01228+K12667+K12666+K12667+K12670
Cellular Processes	Cellular community - eukaryotes	ko04530	Tight junction	A0A2R5L9Y7 A0A224YRV4 V5I2M9 A0A1E1X3F6 P60710	5	http://www.kegg.jp/kegg-bin/show_pathway?ko04530+K05762+K05719+K05704+K05692+K05692
Cellular Processes	Cell motility	ko04810	Regulation of actin cytoskeleton	A0A2R5L9Y7 A0A224YRV4 V5I2M9 A0A1E1X3F6 P60710	5	http://www.kegg.jp/kegg-bin/show_pathway?ko04810+K05762+K05719+K05704+K05692+K05692
Metabolism	Carbohydrate metabolism	ko00010	Glycolysis / Gluconeogenesis	A0A6G4ZWF8 A0A131XDS2 A0A131XJG4 L7LZ80	4	http://www.kegg.jp/kegg-bin/show_pathway?ko00010+K00134+K03841+K01623+K00128
Metabolism	Glycan biosynthesis and metabolism	ko00513	Various types of N-glycan biosynthesis	A0A131Z110 A0A6M2CP60 A0A131XHF6 L7M579	4	http://www.kegg.jp/kegg-bin/show_pathway?ko00513+K12667+K12666+K12667+K12670
Environmental Information Processing	Signal transduction	ko04013	MAPK signaling pathway - fly	A0A1Z5L684 A0A131YI62 A0A224YX25 V5I2M9	4	http://www.kegg.jp/kegg-bin/show_pathway?ko04013+K16197+K13411+K20234+K05704
Environmental Information Processing	Signal transduction	ko04015	Rap1 signaling pathway	A0A224YRV4 V5I2M9 A0A1E1X3F6 P60710	4	http://www.kegg.jp/kegg-bin/show_pathway?ko04015+K05719+K05704+K05692+K05692
Environmental Information Processing	Signal transduction	ko04022	cGMP-PKG signaling pathway	A0A131YL94 A0A131Z6U4 A0A131XLE6 V5HJU8	4	http://www.kegg.jp/kegg-bin/show_pathway?ko04022+K01539+K17751+K01539+K05853
Environmental Information Processing	Signal transduction	ko04024	cAMP signaling pathway	A0A131YL94 A0A131XLE6 V5HJU8 A0A6P7WIP6	4	http://www.kegg.jp/kegg-bin/show_pathway?ko04024+K01539+K01539+K05853+K04515
Environmental Information Processing	Signal transduction	ko04066	HIF-1 signaling pathway	A0A131Z3E9 A0A6G4ZWF8 A0A6P7WIP6 A0A131XJG4	4	http://www.kegg.jp/kegg-bin/show_pathway?ko04066+K02991+K00134+K04515+K01623
		ko05208	Chemical carcinogenesis - reactive oxygen species	A0A1Z5KYK0 A0A224YJA5 V5I2M9 A0A5F9DJP2	4	http://www.kegg.jp/kegg-bin/show_pathway?ko05208+K02133+K03781+K05704+K03781
Metabolism	Carbohydrate metabolism	ko00030	Pentose phosphate pathway	A0A4D5S048 A0A131XDS2 A0A131XJG4	3	http://www.kegg.jp/kegg-bin/show_pathway?ko00030+K00948+K03841+K01623
Metabolism	Energy metabolism	ko00190	Oxidative phosphorylation	A0A1Z5KYK0 A0A1E1WZ94 A0A131XNK4	3	http://www.kegg.jp/kegg-bin/show_pathway?ko00190+K02133+K02152+K02154
Metabolism	Amino acid metabolism	ko00380	Tryptophan metabolism	A0A224YJA5 L7LZ80 A0A5F9DJP2	3	http://www.kegg.jp/kegg-bin/show_pathway?ko00380+K03781+K00128+K03781
Metabolism	Energy metabolism	ko00710	Carbon fixation in photosynthetic organisms	A0A6G4ZWF8 A0A131XDS2 A0A131XJG4	3	http://www.kegg.jp/kegg-bin/show_pathway?ko00710+K00134+K03841+K01623
Metabolism	Global and overview maps	ko01240	Biosynthesis of cofactors	A0A131YN02 L7LZ80 A0A023FXV5	3	http://www.kegg.jp/kegg-bin/show_pathway?ko01240+K01195+K00128+K01077
Environmental Information Processing	Signal transduction	ko04011	MAPK signaling pathway - yeast	A0A224YJA5 A0A224YP32 A0A5F9DJP2	3	http://www.kegg.jp/kegg-bin/show_pathway?ko04011+K03781+K04536+K03781
Cellular Processes	Transport and catabolism	ko04142	Lysosome	A0A131YN02 A0A131XM62 A0A131XNK4	3	http://www.kegg.jp/kegg-bin/show_pathway?ko04142+K01195+K13443+K02154
Cellular Processes	Transport and catabolism	ko04146	Peroxisome	A0A224YJA5 A0A131XPE0 A0A5F9DJP2	3	http://www.kegg.jp/kegg-bin/show_pathway?ko04146+K03781+K00031+K03781
Environmental Information Processing	Signal transduction	ko04150	mTOR signaling pathway	A0A131Z3E9 A0A131XII2 A0A1E1WZ94	3	http://www.kegg.jp/kegg-bin/show_pathway?ko04150+K02991+K06519+K02152
Cellular Processes	Cell growth and death	ko04210	Apoptosis	A0A1E1XMC1 A0A1E1X3F6 P60710	3	http://www.kegg.jp/kegg-bin/show_pathway?ko04210+K10798+K05692+K05692
Cellular Processes	Cell growth and death	ko04217	Necroptosis	A0A6P7WIP6 A0A0S1EUX7 G1TMN0	3	http://www.kegg.jp/kegg-bin/show_pathway?ko04217+K04515+K00522+K11251
Environmental Information Processing	Signal transduction	ko04390	Hippo signaling pathway	A0A1Z5L684 A0A1E1X3F6 P60710	3	http://www.kegg.jp/kegg-bin/show_pathway?ko04390+K16197+K05692+K05692
Environmental Information Processing	Signal transduction	ko04391	Hippo signaling pathway - fly	A0A1Z5L684 A0A1E1X3F6 P60710	3	http://www.kegg.jp/kegg-bin/show_pathway?ko04391+K16197+K05692+K05692
Environmental Information Processing	Signaling molecules and interaction	ko04512	ECM-receptor interaction	A0A131XBU4 A0A1E1XFE3 A0A224YRV4	3	http://www.kegg.jp/kegg-bin/show_pathway?ko04512+K05635+K05637+K05719
Cellular Processes	Cellular community - eukaryotes	ko04520	Adherens junction	V5I2M9 A0A1E1X3F6 P60710	3	http://www.kegg.jp/kegg-bin/show_pathway?ko04520+K05704+K05692+K05692
Metabolism	Carbohydrate metabolism	ko00051	Fructose and mannose metabolism	A0A131XDS2 A0A131XJG4	2	http://www.kegg.jp/kegg-bin/show_pathway?ko00051+K03841+K01623
Metabolism	Carbohydrate metabolism	ko00053	Ascorbate and aldarate metabolism	A0A131YN02 L7LZ80	2	http://www.kegg.jp/kegg-bin/show_pathway?ko00053+K01195+K00128
Metabolism	Nucleotide metabolism	ko00230	Purine metabolism	A0A4D5S048 A0A131XGU9	2	http://www.kegg.jp/kegg-bin/show_pathway?ko00230+K00948+K01587
Metabolism	Metabolism of other amino acids	ko00410	beta-Alanine metabolism	A0A293N5E1 L7LZ80	2	http://www.kegg.jp/kegg-bin/show_pathway?ko00410+K01431+K00128
Metabolism	Metabolism of other amino acids	ko00480	Glutathione metabolism	C6G1Y6 A0A131XPE0	2	http://www.kegg.jp/kegg-bin/show_pathway?ko00480+K11140+K00031
Metabolism	Carbohydrate metabolism	ko00520	Amino sugar and nucleotide sugar metabolism	A0A1Z5LEV0 A0A6M2CRZ3	2	http://www.kegg.jp/kegg-bin/show_pathway?ko00520+K00820+K01183
Metabolism	Carbohydrate metabolism	ko00630	Glyoxylate and dicarboxylate metabolism	A0A224YJA5 A0A5F9DJP2	2	http://www.kegg.jp/kegg-bin/show_pathway?ko00630+K03781+K03781
Metabolism	Energy metabolism	ko00680	Methane metabolism	A0A131XDS2 A0A131XJG4	2	http://www.kegg.jp/kegg-bin/show_pathway?ko00680+K03841+K01623
Metabolism	Metabolism of cofactors and vitamins	ko00770	Pantothenate and CoA biosynthesis	A0A293N5E1 L7LZ80	2	http://www.kegg.jp/kegg-bin/show_pathway?ko00770+K01431+K00128
Metabolism	Metabolism of cofactors and vitamins	ko00790	Folate biosynthesis	L7M7S5 A0A023FXV5	2	http://www.kegg.jp/kegg-bin/show_pathway?ko00790+K00357+K01077
Metabolism	Xenobiotics biodegradation and metabolism	ko00983	Drug metabolism - other enzymes	A0A293N5E1 A0A131YN02	2	http://www.kegg.jp/kegg-bin/show_pathway?ko00983+K01431+K01195
Genetic Information Processing	Translation	ko03008	Ribosome biogenesis in eukaryotes	A0A131XLC5 A0A6M2CKU9	2	http://www.kegg.jp/kegg-bin/show_pathway?ko03008+K06943+K14564
Genetic Information Processing	Translation	ko03013	Nucleocytoplasmic transport	Q9BNV9 A0A1E1XHQ1	2	http://www.kegg.jp/kegg-bin/show_pathway?ko03013+K03231+K03231
Genetic Information Processing	Translation	ko03015	mRNA surveillance pathway	A0A0K8RMV5 A0A131Y333	2	http://www.kegg.jp/kegg-bin/show_pathway?ko03015+K14411+K14406
Genetic Information Processing	Folding, sorting and degradation	ko03060	Protein export	A0A131Z9X2 A0A1E1XRG6	2	http://www.kegg.jp/kegg-bin/show_pathway?ko03060+K03108+K03108
Environmental Information Processing	Signal transduction	ko04012	ErbB signaling pathway	A0A6P7WIP6 V5I2M9	2	http://www.kegg.jp/kegg-bin/show_pathway?ko04012+K04515+K05704
Environmental Information Processing	Signal transduction	ko04016	MAPK signaling pathway - plant	A0A224YJA5 A0A5F9DJP2	2	http://www.kegg.jp/kegg-bin/show_pathway?ko04016+K03781+K03781
Environmental Information Processing	Signal transduction	ko04020	Calcium signaling pathway	V5HJU8 A0A6P7WIP6	2	http://www.kegg.jp/kegg-bin/show_pathway?ko04020+K05853+K04515
Environmental Information Processing	Signal transduction	ko04068	FoxO signaling pathway	A0A224YJA5 A0A5F9DJP2	2	http://www.kegg.jp/kegg-bin/show_pathway?ko04068+K03781+K03781
Cellular Processes	Cell growth and death	ko04114	Oocyte meiosis	A0A1Z5L684 A0A6P7WIP6	2	http://www.kegg.jp/kegg-bin/show_pathway?ko04114+K16197+K04515
Cellular Processes	Transport and catabolism	ko04144	Endocytosis	A0A131XFQ3 V5I2M9	2	http://www.kegg.jp/kegg-bin/show_pathway?ko04144+K12189+K05704
Environmental Information Processing	Signal transduction	ko04152	AMPK signaling pathway	A0A131Z5S6 A0A131XDS2	2	http://www.kegg.jp/kegg-bin/show_pathway?ko04152+K03234+K03841
Cellular Processes	Cell growth and death	ko04216	Ferroptosis	A0A131XII2 A0A0S1EUX7	2	http://www.kegg.jp/kegg-bin/show_pathway?ko04216+K06519+K00522
Environmental Information Processing	Signal transduction	ko04371	Apelin signaling pathway	A0A131Z3E9 A0A224YP32	2	http://www.kegg.jp/kegg-bin/show_pathway?ko04371+K02991+K04536
Environmental Information Processing	Signaling molecules and interaction	ko04514	Cell adhesion molecules	A0A1E1X8Q1 A0A224YRV4	2	http://www.kegg.jp/kegg-bin/show_pathway?ko04514+K06816+K05719
Cellular Processes	Cellular community - eukaryotes	ko04540	Gap junction	A0A131Z783 V5I2M9	2	http://www.kegg.jp/kegg-bin/show_pathway?ko04540+K07375+K05704
Metabolism	Carbohydrate metabolism	ko00020	Citrate cycle (TCA cycle)	A0A131XPE0	1	http://www.kegg.jp/kegg-bin/show_pathway?ko00020+K00031
Metabolism	Carbohydrate metabolism	ko00040	Pentose and glucuronate interconversions	A0A131YN02	1	http://www.kegg.jp/kegg-bin/show_pathway?ko00040+K01195
Metabolism	Lipid metabolism	ko00071	Fatty acid degradation	L7LZ80	1	http://www.kegg.jp/kegg-bin/show_pathway?ko00071+K00128
Metabolism	Nucleotide metabolism	ko00240	Pyrimidine metabolism	A0A293N5E1	1	http://www.kegg.jp/kegg-bin/show_pathway?ko00240+K01431
Metabolism	Amino acid metabolism	ko00250	Alanine, aspartate and glutamate metabolism	A0A1Z5LEV0	1	http://www.kegg.jp/kegg-bin/show_pathway?ko00250+K00820
Metabolism	Amino acid metabolism	ko00280	Valine, leucine and isoleucine degradation	L7LZ80	1	http://www.kegg.jp/kegg-bin/show_pathway?ko00280+K00128
Metabolism	Amino acid metabolism	ko00310	Lysine degradation	L7LZ80	1	http://www.kegg.jp/kegg-bin/show_pathway?ko00310+K00128
Metabolism	Amino acid metabolism	ko00330	Arginine and proline metabolism	L7LZ80	1	http://www.kegg.jp/kegg-bin/show_pathway?ko00330+K00128
Metabolism	Amino acid metabolism	ko00340	Histidine metabolism	L7LZ80	1	http://www.kegg.jp/kegg-bin/show_pathway?ko00340+K00128
Metabolism	Glycan biosynthesis and metabolism	ko00531	Glycosaminoglycan degradation	A0A131YN02	1	http://www.kegg.jp/kegg-bin/show_pathway?ko00531+K01195
Metabolism	Lipid metabolism	ko00561	Glycerolipid metabolism	L7LZ80	1	http://www.kegg.jp/kegg-bin/show_pathway?ko00561+K00128
Metabolism	Lipid metabolism	ko00590	Arachidonic acid metabolism	A0A131XDR4	1	http://www.kegg.jp/kegg-bin/show_pathway?ko00590+K15730
Metabolism	Carbohydrate metabolism	ko00620	Pyruvate metabolism	L7LZ80	1	http://www.kegg.jp/kegg-bin/show_pathway?ko00620+K00128
Metabolism	Xenobiotics biodegradation and metabolism	ko00625	Chloroalkane and chloroalkene degradation	L7LZ80	1	http://www.kegg.jp/kegg-bin/show_pathway?ko00625+K00128
Metabolism	Energy metabolism	ko00720	Carbon fixation pathways in prokaryotes	A0A131XPE0	1	http://www.kegg.jp/kegg-bin/show_pathway?ko00720+K00031
Metabolism	Metabolism of cofactors and vitamins	ko00730	Thiamine metabolism	A0A023FXV5	1	http://www.kegg.jp/kegg-bin/show_pathway?ko00730+K01077
Metabolism	Metabolism of cofactors and vitamins	ko00860	Porphyrin and chlorophyll metabolism	A0A131YN02	1	http://www.kegg.jp/kegg-bin/show_pathway?ko00860+K01195
Metabolism	Metabolism of terpenoids and polyketides	ko00903	Limonene and pinene degradation	L7LZ80	1	http://www.kegg.jp/kegg-bin/show_pathway?ko00903+K00128
Metabolism	Biosynthesis of other secondary metabolites	ko00944	Flavone and flavonol biosynthesis	A0A131YN02	1	http://www.kegg.jp/kegg-bin/show_pathway?ko00944+K01195
Metabolism	Metabolism of terpenoids and polyketides	ko00981	Insect hormone biosynthesis	L7LZ80	1	http://www.kegg.jp/kegg-bin/show_pathway?ko00981+K00128
Environmental Information Processing	Signal transduction	ko02020	Two-component system	A0A023FXV5	1	http://www.kegg.jp/kegg-bin/show_pathway?ko02020+K01077
Genetic Information Processing	Folding, sorting and degradation	ko03050	Proteasome	A0A293LJR6	1	http://www.kegg.jp/kegg-bin/show_pathway?ko03050+K03066
Genetic Information Processing	Replication and repair	ko03410	Base excision repair	A0A1E1XMC1	1	http://www.kegg.jp/kegg-bin/show_pathway?ko03410+K10798
Environmental Information Processing	Signal transduction	ko04010	MAPK signaling pathway	A0A131XPK1	1	http://www.kegg.jp/kegg-bin/show_pathway?ko04010+K04437
Environmental Information Processing	Signal transduction	ko04014	Ras signaling pathway	A0A224YP32	1	http://www.kegg.jp/kegg-bin/show_pathway?ko04014+K04536
Cellular Processes	Cell growth and death	ko04110	Cell cycle	A0A1Z5L684	1	http://www.kegg.jp/kegg-bin/show_pathway?ko04110+K16197
Cellular Processes	Transport and catabolism	ko04137	Mitophagy - animal	V5I2M9	1	http://www.kegg.jp/kegg-bin/show_pathway?ko04137+K05704
Cellular Processes	Cell growth and death	ko04214	Apoptosis - fly	A0A0C9S5C2	1	http://www.kegg.jp/kegg-bin/show_pathway?ko04214+K03386
Environmental Information Processing	Signal transduction	ko04310	Wnt signaling pathway	A0A6P7WIP6	1	http://www.kegg.jp/kegg-bin/show_pathway?ko04310+K04515
Environmental Information Processing	Signal transduction	ko04370	VEGF signaling pathway	V5I2M9	1	http://www.kegg.jp/kegg-bin/show_pathway?ko04370+K05704

## Sheet: Enrichment
Level1	Level2	Map_ID	Map_Name	Test	TestAll	Ref	RefAll	Test_per	Ref_per	Test_Seq	Ref_Seq	Over_Under	P value	FDR	richFactor
Metabolism	Carbohydrate metabolism	ko00010	Glycolysis / Gluconeogenesis	4	273	4	273	0.014652	0.014652	A0A6G4ZWF8 A0A131XDS2 A0A131XJG4 L7LZ80	A0A6G4ZWF8 A0A131XDS2 A0A131XJG4 L7LZ80	over	1	1	1
Metabolism	Carbohydrate metabolism	ko00020	Citrate cycle (TCA cycle)	1	273	1	273	0.003663	0.003663	A0A131XPE0	A0A131XPE0	over	1	1	1
Metabolism	Carbohydrate metabolism	ko00030	Pentose phosphate pathway	3	273	3	273	0.010989	0.010989	A0A4D5S048 A0A131XDS2 A0A131XJG4	A0A4D5S048 A0A131XDS2 A0A131XJG4	over	1	1	1
Metabolism	Carbohydrate metabolism	ko00040	Pentose and glucuronate interconversions	1	273	1	273	0.003663	0.003663	A0A131YN02	A0A131YN02	over	1	1	1
Metabolism	Carbohydrate metabolism	ko00051	Fructose and mannose metabolism	2	273	2	273	0.007326	0.007326	A0A131XDS2 A0A131XJG4	A0A131XDS2 A0A131XJG4	over	1	1	1
Metabolism	Carbohydrate metabolism	ko00053	Ascorbate and aldarate metabolism	2	273	2	273	0.007326	0.007326	A0A131YN02 L7LZ80	A0A131YN02 L7LZ80	over	1	1	1
Metabolism	Lipid metabolism	ko00071	Fatty acid degradation	1	273	1	273	0.003663	0.003663	L7LZ80	L7LZ80	over	1	1	1
Metabolism	Energy metabolism	ko00190	Oxidative phosphorylation	3	273	3	273	0.010989	0.010989	A0A1Z5KYK0 A0A1E1WZ94 A0A131XNK4	A0A1Z5KYK0 A0A1E1WZ94 A0A131XNK4	over	1	1	1
Metabolism	Nucleotide metabolism	ko00230	Purine metabolism	2	273	2	273	0.007326	0.007326	A0A4D5S048 A0A131XGU9	A0A4D5S048 A0A131XGU9	over	1	1	1
Metabolism	Nucleotide metabolism	ko00240	Pyrimidine metabolism	1	273	1	273	0.003663	0.003663	A0A293N5E1	A0A293N5E1	over	1	1	1
Metabolism	Amino acid metabolism	ko00250	Alanine, aspartate and glutamate metabolism	1	273	1	273	0.003663	0.003663	A0A1Z5LEV0	A0A1Z5LEV0	over	1	1	1
Metabolism	Amino acid metabolism	ko00280	Valine, leucine and isoleucine degradation	1	273	1	273	0.003663	0.003663	L7LZ80	L7LZ80	over	1	1	1
Metabolism	Amino acid metabolism	ko00310	Lysine degradation	1	273	1	273	0.003663	0.003663	L7LZ80	L7LZ80	over	1	1	1
Metabolism	Amino acid metabolism	ko00330	Arginine and proline metabolism	1	273	1	273	0.003663	0.003663	L7LZ80	L7LZ80	over	1	1	1
Metabolism	Amino acid metabolism	ko00340	Histidine metabolism	1	273	1	273	0.003663	0.003663	L7LZ80	L7LZ80	over	1	1	1
Metabolism	Amino acid metabolism	ko00380	Tryptophan metabolism	3	273	3	273	0.010989	0.010989	A0A224YJA5 L7LZ80 A0A5F9DJP2	A0A224YJA5 L7LZ80 A0A5F9DJP2	over	1	1	1
Metabolism	Metabolism of other amino acids	ko00410	beta-Alanine metabolism	2	273	2	273	0.007326	0.007326	A0A293N5E1 L7LZ80	A0A293N5E1 L7LZ80	over	1	1	1
Metabolism	Metabolism of other amino acids	ko00480	Glutathione metabolism	2	273	2	273	0.007326	0.007326	C6G1Y6 A0A131XPE0	C6G1Y6 A0A131XPE0	over	1	1	1
Metabolism	Glycan biosynthesis and metabolism	ko00510	N-Glycan biosynthesis	5	273	5	273	0.018315	0.018315	A0A131XEP6 A0A131Z110 A0A6M2CP60 A0A131XHF6 L7M579	A0A131XEP6 A0A131Z110 A0A6M2CP60 A0A131XHF6 L7M579	over	1	1	1
Metabolism	Glycan biosynthesis and metabolism	ko00513	Various types of N-glycan biosynthesis	4	273	4	273	0.014652	0.014652	A0A131Z110 A0A6M2CP60 A0A131XHF6 L7M579	A0A131Z110 A0A6M2CP60 A0A131XHF6 L7M579	over	1	1	1
Metabolism	Carbohydrate metabolism	ko00520	Amino sugar and nucleotide sugar metabolism	2	273	2	273	0.007326	0.007326	A0A1Z5LEV0 A0A6M2CRZ3	A0A1Z5LEV0 A0A6M2CRZ3	over	1	1	1
Metabolism	Glycan biosynthesis and metabolism	ko00531	Glycosaminoglycan degradation	1	273	1	273	0.003663	0.003663	A0A131YN02	A0A131YN02	over	1	1	1
Metabolism	Lipid metabolism	ko00561	Glycerolipid metabolism	1	273	1	273	0.003663	0.003663	L7LZ80	L7LZ80	over	1	1	1
Metabolism	Lipid metabolism	ko00590	Arachidonic acid metabolism	1	273	1	273	0.003663	0.003663	A0A131XDR4	A0A131XDR4	over	1	1	1
Metabolism	Carbohydrate metabolism	ko00620	Pyruvate metabolism	1	273	1	273	0.003663	0.003663	L7LZ80	L7LZ80	over	1	1	1
Metabolism	Xenobiotics biodegradation and metabolism	ko00625	Chloroalkane and chloroalkene degradation	1	273	1	273	0.003663	0.003663	L7LZ80	L7LZ80	over	1	1	1
Metabolism	Carbohydrate metabolism	ko00630	Glyoxylate and dicarboxylate metabolism	2	273	2	273	0.007326	0.007326	A0A224YJA5 A0A5F9DJP2	A0A224YJA5 A0A5F9DJP2	over	1	1	1
Metabolism	Energy metabolism	ko00680	Methane metabolism	2	273	2	273	0.007326	0.007326	A0A131XDS2 A0A131XJG4	A0A131XDS2 A0A131XJG4	over	1	1	1
Metabolism	Energy metabolism	ko00710	Carbon fixation in photosynthetic organisms	3	273	3	273	0.010989	0.010989	A0A6G4ZWF8 A0A131XDS2 A0A131XJG4	A0A6G4ZWF8 A0A131XDS2 A0A131XJG4	over	1	1	1
Metabolism	Energy metabolism	ko00720	Carbon fixation pathways in prokaryotes	1	273	1	273	0.003663	0.003663	A0A131XPE0	A0A131XPE0	over	1	1	1
Metabolism	Metabolism of cofactors and vitamins	ko00730	Thiamine metabolism	1	273	1	273	0.003663	0.003663	A0A023FXV5	A0A023FXV5	over	1	1	1
Metabolism	Metabolism of cofactors and vitamins	ko00770	Pantothenate and CoA biosynthesis	2	273	2	273	0.007326	0.007326	A0A293N5E1 L7LZ80	A0A293N5E1 L7LZ80	over	1	1	1
Metabolism	Metabolism of cofactors and vitamins	ko00790	Folate biosynthesis	2	273	2	273	0.007326	0.007326	L7M7S5 A0A023FXV5	L7M7S5 A0A023FXV5	over	1	1	1
Metabolism	Metabolism of cofactors and vitamins	ko00860	Porphyrin and chlorophyll metabolism	1	273	1	273	0.003663	0.003663	A0A131YN02	A0A131YN02	over	1	1	1
Metabolism	Metabolism of terpenoids and polyketides	ko00903	Limonene and pinene degradation	1	273	1	273	0.003663	0.003663	L7LZ80	L7LZ80	over	1	1	1
Metabolism	Biosynthesis of other secondary metabolites	ko00944	Flavone and flavonol biosynthesis	1	273	1	273	0.003663	0.003663	A0A131YN02	A0A131YN02	over	1	1	1
Metabolism	Metabolism of terpenoids and polyketides	ko00981	Insect hormone biosynthesis	1	273	1	273	0.003663	0.003663	L7LZ80	L7LZ80	over	1	1	1
Metabolism	Xenobiotics biodegradation and metabolism	ko00983	Drug metabolism - other enzymes	2	273	2	273	0.007326	0.007326	A0A293N5E1 A0A131YN02	A0A293N5E1 A0A131YN02	over	1	1	1
Metabolism	Global and overview maps	ko01240	Biosynthesis of cofactors	3	273	3	273	0.010989	0.010989	A0A131YN02 L7LZ80 A0A023FXV5	A0A131YN02 L7LZ80 A0A023FXV5	over	1	1	1
Environmental Information Processing	Signal transduction	ko02020	Two-component system	1	273	1	273	0.003663	0.003663	A0A023FXV5	A0A023FXV5	over	1	1	1
Genetic Information Processing	Translation	ko03008	Ribosome biogenesis in eukaryotes	2	273	2	273	0.007326	0.007326	A0A131XLC5 A0A6M2CKU9	A0A131XLC5 A0A6M2CKU9	over	1	1	1
Genetic Information Processing	Translation	ko03010	Ribosome	46	273	46	273	0.168498	0.168498	A0A2R5LE50 A0A1Z5LG45 A0A293LQ50 A0A293MQU1 Q09JV8 A0A6G5A1S1 A0A6G5A290 A0A131YEG4 A0A131YPI6 A0A131Z3E9 A0A131Z6T6 G3MQB4 G3MTE8 G3MNV3 A0A023GF03 G3MMU6 A0A131XQL4 A0A6M2CKV3 A0A6G4ZZG7 A0A131XAV7 A0A131XMJ2 A0A6G5A282 A0A6M2CVB3 E2J6Z4 G3MFY8 A0A224YSG5 A0A224YR26 E2J6X4 E2J6X9 A0A224Z6S5 A0A1E1XSE6 A0A6M2E5D4 A0A6P9FPN2 A0A131XM65 A0A131XQW3 A0A131XPP2 A0A131XFV4 A0A131XCV8 A0A023FF65 A0A023…	A0A2R5LE50 A0A1Z5LG45 A0A293LQ50 A0A293MQU1 Q09JV8 A0A6G5A1S1 A0A6G5A290 A0A131YEG4 A0A131YPI6 A0A131Z3E9 A0A131Z6T6 G3MQB4 G3MTE8 G3MNV3 A0A023GF03 G3MMU6 A0A131XQL4 A0A6M2CKV3 A0A6G4ZZG7 A0A131XAV7 A0A131XMJ2 A0A6G5A282 A0A6M2CVB3 E2J6Z4 G3MFY8 A0A224YSG5 A0A224YR26 E2J6X4 E2J6X9 A0A224Z6S5 A0A1E1XSE6 A0A6M2E5D4 A0A6P9FPN2 A0A131XM65 A0A131XQW3 A0A131XPP2 A0A131XFV4 A0A131XCV8 A0A023FF65 A0A023…	over	1	1	1
Genetic Information Processing	Translation	ko03013	Nucleocytoplasmic transport	2	273	2	273	0.007326	0.007326	Q9BNV9 A0A1E1XHQ1	Q9BNV9 A0A1E1XHQ1	over	1	1	1
Genetic Information Processing	Translation	ko03015	mRNA surveillance pathway	2	273	2	273	0.007326	0.007326	A0A0K8RMV5 A0A131Y333	A0A0K8RMV5 A0A131Y333	over	1	1	1
Genetic Information Processing	Folding, sorting and degradation	ko03050	Proteasome	1	273	1	273	0.003663	0.003663	A0A293LJR6	A0A293LJR6	over	1	1	1
Genetic Information Processing	Folding, sorting and degradation	ko03060	Protein export	2	273	2	273	0.007326	0.007326	A0A131Z9X2 A0A1E1XRG6	A0A131Z9X2 A0A1E1XRG6	over	1	1	1
Genetic Information Processing	Replication and repair	ko03410	Base excision repair	1	273	1	273	0.003663	0.003663	A0A1E1XMC1	A0A1E1XMC1	over	1	1	1
Environmental Information Processing	Signal transduction	ko04010	MAPK signaling pathway	1	273	1	273	0.003663	0.003663	A0A131XPK1	A0A131XPK1	over	1	1	1
Environmental Information Processing	Signal transduction	ko04011	MAPK signaling pathway - yeast	3	273	3	273	0.010989	0.010989	A0A224YJA5 A0A224YP32 A0A5F9DJP2	A0A224YJA5 A0A224YP32 A0A5F9DJP2	over	1	1	1
Environmental Information Processing	Signal transduction	ko04012	ErbB signaling pathway	2	273	2	273	0.007326	0.007326	A0A6P7WIP6 V5I2M9	A0A6P7WIP6 V5I2M9	over	1	1	1
Environmental Information Processing	Signal transduction	ko04013	MAPK signaling pathway - fly	4	273	4	273	0.014652	0.014652	A0A1Z5L684 A0A131YI62 A0A224YX25 V5I2M9	A0A1Z5L684 A0A131YI62 A0A224YX25 V5I2M9	over	1	1	1
Environmental Information Processing	Signal transduction	ko04014	Ras signaling pathway	1	273	1	273	0.003663	0.003663	A0A224YP32	A0A224YP32	over	1	1	1
Environmental Information Processing	Signal transduction	ko04015	Rap1 signaling pathway	4	273	4	273	0.014652	0.014652	A0A224YRV4 V5I2M9 A0A1E1X3F6 P60710	A0A224YRV4 V5I2M9 A0A1E1X3F6 P60710	over	1	1	1
Environmental Information Processing	Signal transduction	ko04016	MAPK signaling pathway - plant	2	273	2	273	0.007326	0.007326	A0A224YJA5 A0A5F9DJP2	A0A224YJA5 A0A5F9DJP2	over	1	1	1
Environmental Information Processing	Signal transduction	ko04020	Calcium signaling pathway	2	273	2	273	0.007326	0.007326	V5HJU8 A0A6P7WIP6	V5HJU8 A0A6P7WIP6	over	1	1	1
Environmental Information Processing	Signal transduction	ko04022	cGMP-PKG signaling pathway	4	273	4	273	0.014652	0.014652	A0A131YL94 A0A131Z6U4 A0A131XLE6 V5HJU8	A0A131YL94 A0A131Z6U4 A0A131XLE6 V5HJU8	over	1	1	1
Environmental Information Processing	Signal transduction	ko04024	cAMP signaling pathway	4	273	4	273	0.014652	0.014652	A0A131YL94 A0A131XLE6 V5HJU8 A0A6P7WIP6	A0A131YL94 A0A131XLE6 V5HJU8 A0A6P7WIP6	over	1	1	1
Environmental Information Processing	Signal transduction	ko04066	HIF-1 signaling pathway	4	273	4	273	0.014652	0.014652	A0A131Z3E9 A0A6G4ZWF8 A0A6P7WIP6 A0A131XJG4	A0A131Z3E9 A0A6G4ZWF8 A0A6P7WIP6 A0A131XJG4	over	1	1	1
Environmental Information Processing	Signal transduction	ko04068	FoxO signaling pathway	2	273	2	273	0.007326	0.007326	A0A224YJA5 A0A5F9DJP2	A0A224YJA5 A0A5F9DJP2	over	1	1	1
Cellular Processes	Cell growth and death	ko04110	Cell cycle	1	273	1	273	0.003663	0.003663	A0A1Z5L684	A0A1Z5L684	over	1	1	1
Cellular Processes	Cell growth and death	ko04114	Oocyte meiosis	2	273	2	273	0.007326	0.007326	A0A1Z5L684 A0A6P7WIP6	A0A1Z5L684 A0A6P7WIP6	over	1	1	1
Cellular Processes	Transport and catabolism	ko04137	Mitophagy - animal	1	273	1	273	0.003663	0.003663	V5I2M9	V5I2M9	over	1	1	1
Genetic Information Processing	Folding, sorting and degradation	ko04141	Protein processing in endoplasmic reticulum	16	273	16	273	0.058608	0.058608	A0A131YR43 A0A023GMW5 A0A6G4ZY47 A0A131XEP6 A0A6G4ZY42 A0A224Z9V2 A0A131XP77 A0A131XJD5 A0A023FLW2 A0A131Z110 Q64K92 A0A023FWI4 A0A6M2CP60 A0A131XHF6 L7M579 A0A5F9DHY5	A0A131YR43 A0A023GMW5 A0A6G4ZY47 A0A131XEP6 A0A6G4ZY42 A0A224Z9V2 A0A131XP77 A0A131XJD5 A0A023FLW2 A0A131Z110 Q64K92 A0A023FWI4 A0A6M2CP60 A0A131XHF6 L7M579 A0A5F9DHY5	over	1	1	1
Cellular Processes	Transport and catabolism	ko04142	Lysosome	3	273	3	273	0.010989	0.010989	A0A131YN02 A0A131XM62 A0A131XNK4	A0A131YN02 A0A131XM62 A0A131XNK4	over	1	1	1
Cellular Processes	Transport and catabolism	ko04144	Endocytosis	2	273	2	273	0.007326	0.007326	A0A131XFQ3 V5I2M9	A0A131XFQ3 V5I2M9	over	1	1	1
Cellular Processes	Transport and catabolism	ko04145	Phagosome	8	273	8	273	0.029304	0.029304	A0A131Z783 A0A6G4ZY47 A0A1E1WZ94 A0A224YRV4 A0A131XNK4 Q64K92 A0A1E1X3F6 P60710	A0A131Z783 A0A6G4ZY47 A0A1E1WZ94 A0A224YRV4 A0A131XNK4 Q64K92 A0A1E1X3F6 P60710	over	1	1	1
Cellular Processes	Transport and catabolism	ko04146	Peroxisome	3	273	3	273	0.010989	0.010989	A0A224YJA5 A0A131XPE0 A0A5F9DJP2	A0A224YJA5 A0A131XPE0 A0A5F9DJP2	over	1	1	1
Environmental Information Processing	Signal transduction	ko04150	mTOR signaling pathway	3	273	3	273	0.010989	0.010989	A0A131Z3E9 A0A131XII2 A0A1E1WZ94	A0A131Z3E9 A0A131XII2 A0A1E1WZ94	over	1	1	1
Environmental Information Processing	Signal transduction	ko04151	PI3K-Akt signaling pathway	7	273	7	273	0.025641	0.025641	A0A1Z5L684 A0A131Z3E9 A0A131XBU4 A0A1E1XFE3 A0A6G4ZY42 A0A224YP32 A0A224YRV4	A0A1Z5L684 A0A131Z3E9 A0A131XBU4 A0A1E1XFE3 A0A6G4ZY42 A0A224YP32 A0A224YRV4	over	1	1	1
Environmental Information Processing	Signal transduction	ko04152	AMPK signaling pathway	2	273	2	273	0.007326	0.007326	A0A131Z5S6 A0A131XDS2	A0A131Z5S6 A0A131XDS2	over	1	1	1
Cellular Processes	Cell growth and death	ko04210	Apoptosis	3	273	3	273	0.010989	0.010989	A0A1E1XMC1 A0A1E1X3F6 P60710	A0A1E1XMC1 A0A1E1X3F6 P60710	over	1	1	1
Cellular Processes	Cell growth and death	ko04214	Apoptosis - fly	1	273	1	273	0.003663	0.003663	A0A0C9S5C2	A0A0C9S5C2	over	1	1	1
Cellular Processes	Cell growth and death	ko04216	Ferroptosis	2	273	2	273	0.007326	0.007326	A0A131XII2 A0A0S1EUX7	A0A131XII2 A0A0S1EUX7	over	1	1	1
Cellular Processes	Cell growth and death	ko04217	Necroptosis	3	273	3	273	0.010989	0.010989	A0A6P7WIP6 A0A0S1EUX7 G1TMN0	A0A6P7WIP6 A0A0S1EUX7 G1TMN0	over	1	1	1
Environmental Information Processing	Signal transduction	ko04310	Wnt signaling pathway	1	273	1	273	0.003663	0.003663	A0A6P7WIP6	A0A6P7WIP6	over	1	1	1
Environmental Information Processing	Signal transduction	ko04370	VEGF signaling pathway	1	273	1	273	0.003663	0.003663	V5I2M9	V5I2M9	over	1	1	1
Environmental Information Processing	Signal transduction	ko04371	Apelin signaling pathway	2	273	2	273	0.007326	0.007326	A0A131Z3E9 A0A224YP32	A0A131Z3E9 A0A224YP32	over	1	1	1
Environmental Information Processing	Signal transduction	ko04390	Hippo signaling pathway	3	273	3	273	0.010989	0.010989	A0A1Z5L684 A0A1E1X3F6 P60710	A0A1Z5L684 A0A1E1X3F6 P60710	over	1	1	1
Environmental Information Processing	Signal transduction	ko04391	Hippo signaling pathway - fly	3	273	3	273	0.010989	0.010989	A0A1Z5L684 A0A1E1X3F6 P60710	A0A1Z5L684 A0A1E1X3F6 P60710	over	1	1	1
Cellular Processes	Cellular community - eukaryotes	ko04510	Focal adhesion	7	273	7	273	0.025641	0.025641	A0A131XBU4 A0A131XPK1 A0A1E1XFE3 A0A224YRV4 V5I2M9 A0A1E1X3F6 P60710	A0A131XBU4 A0A131XPK1 A0A1E1XFE3 A0A224YRV4 V5I2M9 A0A1E1X3F6 P60710	over	1	1	1
Environmental Information Processing	Signaling molecules and interaction	ko04512	ECM-receptor interaction	3	273	3	273	0.010989	0.010989	A0A131XBU4 A0A1E1XFE3 A0A224YRV4	A0A131XBU4 A0A1E1XFE3 A0A224YRV4	over	1	1	1
Environmental Information Processing	Signaling molecules and interaction	ko04514	Cell adhesion molecules	2	273	2	273	0.007326	0.007326	A0A1E1X8Q1 A0A224YRV4	A0A1E1X8Q1 A0A224YRV4	over	1	1	1
Cellular Processes	Cellular community - eukaryotes	ko04520	Adherens junction	3	273	3	273	0.010989	0.010989	V5I2M9 A0A1E1X3F6 P60710	V5I2M9 A0A1E1X3F6 P60710	over	1	1	1
Cellular Processes	Cellular community - eukaryotes	ko04530	Tight junction	5	273	5	273	0.018315	0.018315	A0A2R5L9Y7 A0A224YRV4 V5I2M9 A0A1E1X3F6 P60710	A0A2R5L9Y7 A0A224YRV4 V5I2M9 A0A1E1X3F6 P60710	over	1	1	1
Cellular Processes	Cellular community - eukaryotes	ko04540	Gap junction	2	273	2	273	0.007326	0.007326	A0A131Z783 V5I2M9	A0A131Z783 V5I2M9	over	1	1	1
Cellular Processes	Cell motility	ko04810	Regulation of actin cytoskeleton	5	273	5	273	0.018315	0.018315	A0A2R5L9Y7 A0A224YRV4 V5I2M9 A0A1E1X3F6 P60710	A0A2R5L9Y7 A0A224YRV4 V5I2M9 A0A1E1X3F6 P60710	over	1	1	1
		ko05208	Chemical carcinogenesis - reactive oxygen species	4	273	4	273	0.014652	0.014652	A0A1Z5KYK0 A0A224YJA5 V5I2M9 A0A5F9DJP2	A0A1Z5KYK0 A0A224YJA5 V5I2M9 A0A5F9DJP2	over	1	1	1
