# Supplementary material for: Proteomic analysis of extracellular vesicles from tick hemolymph and uptake of extracellular vesicles by salivary glands and ovary cells
Source: Parasit Vectors. 2023 Apr 13;16:125. doi: 10.1186/s13071-023-05753-w (PMC10100430; doi:10.1186/s13071-023-05753-w)
Supplement: Supplementary file 12 — Additional file 12: Table S8. Protein content of Rhipicephalus haemaphysaloides hemolymph identified using the MASCOT search engine. [file 13071_2023_5753_MOESM12_ESM.xls]

## Sheet: Sheet1
Additional file 12: Table S8. Protein content of R. haemaphysaloides hemolymph identified using the MASCOT search engine.
Protein ID	Protein Name	Protein Group	Fasta Headers	Proteins	Peptides	Unique Peptides	Coverage (%)	Molecular Weight (kDa)
B7PKZ1	Salivary cystatin-L2	sp|B7PKZ1|CYTL2_IXOSC;tr|A0A6B0USC7|A0A6B0USC7_IXORI;tr|A0A6B0URJ6|A0A6B0URJ6_IXORI;tr|A0A5C1J0Z8|A0A5C1J0Z8_IXOPE;tr|A0A224AHH8|A0A224AHH8_IXOPE;tr|A0A1S5UZ36|A0A1S5UZ36_IXOPE;tr|A0A0K8RMA7|A0A0K8RMA7_IXORI;tr|V5IGM5|V5IGM5_IXORI;tr|A0A6P7VXJ8|A0A6P7VXJ8_IXOSC	sp|B7PKZ1|CYTL2_IXOSC Salivary cystatin-L2 OS=Ixodes scapularis OX=6945 GN=IscW_ISCW018602 PE=1 SV=1;tr|A0A6B0USC7|A0A6B0USC7_IXORI Putative secreted cystatin 2 OS=Ixodes ricinus OX=34613 PE=4 SV=1;tr|A0A6B0URJ6|A0A6B0URJ6_IXORI Putative cystatin jpipcys2a	9	1	1	9.1	14.323
A0A5F9C3B5	Heterogeneous nuclear ribonucleoprotein K	tr|A0A5F9C3B5|A0A5F9C3B5_RABIT;tr|A0A5F9DFN0|A0A5F9DFN0_RABIT;sp|O19049|HNRPK_RABIT;tr|A0A0K8RPB2|A0A0K8RPB2_IXORI;tr|A0A5F9DIK7|A0A5F9DIK7_RABIT;tr|G1U6T5|G1U6T5_RABIT	tr|A0A5F9C3B5|A0A5F9C3B5_RABIT Heterogeneous nuclear ribonucleoprotein K OS=Oryctolagus cuniculus OX=9986 PE=4 SV=1;tr|A0A5F9DFN0|A0A5F9DFN0_RABIT Heterogeneous nuclear ribonucleoprotein K OS=Oryctolagus cuniculus OX=9986 PE=4 SV=1;sp|O19049|HNRPK_RABIT He	6	3	3	6.6	48.494
O77791	Protein S100-A12	sp|O77791|S10AC_RABIT;tr|A0A0A0MQQ2|A0A0A0MQQ2_RABIT	sp|O77791|S10AC_RABIT Protein S100-A12 OS=Oryctolagus cuniculus OX=9986 GN=S100A12 PE=1 SV=4;tr|A0A0A0MQQ2|A0A0A0MQQ2_RABIT Protein S100 OS=Oryctolagus cuniculus OX=9986 GN=S100A12 PE=3 SV=2	2	2	2	21.7	10.668
A0A131ZAE8	Tropomyosin 1 (Fragment)	tr|A0A131ZAE8|A0A131ZAE8_RHIAP;tr|A0A023GK50|A0A023GK50_AMBTT;tr|A0A0Y0C614|A0A0Y0C614_9ACAR;sp|Q8IT89|TPM_HAELO;tr|A0A0Y0DCH7|A0A0Y0DCH7_RHIMP;tr|A0A023FJE7|A0A023FJE7_AMBCJ;tr|A0A023FKT3|A0A023FKT3_AMBCJ;tr|A0A023GHG6|A0A023GHG6_AMBTT;tr|A0A023GHN1|A0A023GHN1_AMBTT;tr|A0A0Y0AHW7|A0A0Y0AHW7_RHIMP;tr|A0A109QJ05|A0A109QJ05_RHIMP;tr|A0A0Y0ARL4|A0A0Y0ARL4_9ACAR;tr|A0A0Y0ASF3|A0A0Y0ASF3_RHIMP;tr|A0A0…	tr|A0A131ZAE8|A0A131ZAE8_RHIAP Tropomyosin 1 (Fragment) OS=Rhipicephalus appendiculatus OX=34631 PE=3 SV=1;tr|A0A023GK50|A0A023GK50_AMBTT Putative tropomyosin tropomyosin OS=Amblyomma triste OX=251400 PE=2 SV=1;tr|A0A0Y0C614|A0A0Y0C614_9ACAR Tropomyosin OS	82	2	2	8.2	38.224
A0A5F9DFU6	Alpha-1,4 glucan phosphorylase	tr|A0A5F9DFU6|A0A5F9DFU6_RABIT;tr|U3KMU3|U3KMU3_RABIT;tr|A0A5F9CA71|A0A5F9CA71_RABIT;tr|G1SGZ6|G1SGZ6_RABIT;tr|G1SIB9|G1SIB9_RABIT;tr|B7NZI0|B7NZI0_RABIT;sp|P00489|PYGM_RABIT	tr|A0A5F9DFU6|A0A5F9DFU6_RABIT Alpha-1,4 glucan phosphorylase OS=Oryctolagus cuniculus OX=9986 GN=PYGM PE=3 SV=1;tr|U3KMU3|U3KMU3_RABIT Alpha-1,4 glucan phosphorylase OS=Oryctolagus cuniculus OX=9986 GN=PYGM PE=3 SV=2;tr|A0A5F9CA71|A0A5F9CA71_RABIT Alpha-1	7	1	1	2	87.513
P00883	Fructose-bisphosphate aldolase A	sp|P00883|ALDOA_RABIT;tr|A0A5F9D5U7|A0A5F9D5U7_RABIT	sp|P00883|ALDOA_RABIT Fructose-bisphosphate aldolase A OS=Oryctolagus cuniculus OX=9986 GN=ALDOA PE=1 SV=2;tr|A0A5F9D5U7|A0A5F9D5U7_RABIT Fructose-bisphosphate aldolase OS=Oryctolagus cuniculus OX=9986 GN=ALDOA PE=3 SV=1	2	1	1	5.5	39.342
A2NTT2	C region (Fragment)	tr|A2NTT2|A2NTT2_RABIT;tr|A2NUE4|A2NUE4_RABIT;sp|P01839|KACB_RABIT;tr|G1TRK9|G1TRK9_RABIT;tr|A0A5F9CWJ0|A0A5F9CWJ0_RABIT;tr|A0A5F9CHU5|A0A5F9CHU5_RABIT;tr|G1TSF1|G1TSF1_RABIT;tr|G1TWP5|G1TWP5_RABIT;tr|G1TW88|G1TW88_RABIT;tr|A0A5F9DIY7|A0A5F9DIY7_RABIT;tr|G1TLH9|G1TLH9_RABIT;tr|A0A5F9C1B3|A0A5F9C1B3_RABIT;tr|A0A5F9CEN6|A0A5F9CEN6_RABIT	tr|A2NTT2|A2NTT2_RABIT C region (Fragment) OS=Oryctolagus cuniculus OX=9986 PE=4 SV=1;tr|A2NUE4|A2NUE4_RABIT Kappa light chain b9 (Fragment) OS=Oryctolagus cuniculus OX=9986 PE=4 SV=1;sp|P01839|KACB_RABIT Ig kappa-b4 chain C region OS=Oryctolagus cuniculus	13	1	1	13.3	11.222
P01840	Ig kappa-b4 chain C region	sp|P01840|KAC4_RABIT;tr|A0A1Y1B8C3|A0A1Y1B8C3_RABIT;tr|A0A1Y1B9K3|A0A1Y1B9K3_RABIT;tr|A0A1Y1B8X8|A0A1Y1B8X8_RABIT;tr|A0A1Y1B841|A0A1Y1B841_RABIT;tr|A0A1Y1BBP2|A0A1Y1BBP2_RABIT;tr|A0A1Y1BBR2|A0A1Y1BBR2_RABIT;tr|A0A0C6G5I3|A0A0C6G5I3_RABIT;tr|A0A1Y1B8B8|A0A1Y1B8B8_RABIT;tr|A0A1Y1B8C2|A0A1Y1B8C2_RABIT;tr|A0A0C6G056|A0A0C6G056_RABIT;tr|Q6LEJ1|Q6LEJ1_RABIT;tr|A0A1Y1B8Z0|A0A1Y1B8Z0_RABIT;tr|A0A1Y1B9L0|…	sp|P01840|KAC4_RABIT Ig kappa-b4 chain C region OS=Oryctolagus cuniculus OX=9986 PE=1 SV=1;tr|A0A1Y1B8C3|A0A1Y1B8C3_RABIT IgG light chain (Fragment) OS=Oryctolagus cuniculus OX=9986 PE=2 SV=1;tr|A0A1Y1B9K3|A0A1Y1B9K3_RABIT IgM light chain (Fragment) OS=Ory	21	1	1	13.6	11.043
G8ZF10	Alpha-globin 1	tr|G8ZF10|G8ZF10_RABIT;tr|B8K132|B8K132_RABIT;sp|P01948|HBA_RABIT;tr|G8ZF12|G8ZF12_RABIT;tr|G8ZF40|G8ZF40_RABIT;tr|Q28694|Q28694_RABIT;CON__P01966	tr|G8ZF10|G8ZF10_RABIT Alpha-globin 1 OS=Oryctolagus cuniculus OX=9986 GN=HBA1 PE=3 SV=1;tr|B8K132|B8K132_RABIT Alpha-hemoglobin (Predicted) OS=Oryctolagus cuniculus OX=9986 GN=HBA PE=3 SV=1;sp|P01948|HBA_RABIT Hemoglobin subunit alpha-1/2 OS=Oryctolagus c	7	5	1	52.1	15.589
B8K174	Hemoglobin, beta (Predicted)	tr|B8K174|B8K174_RABIT;sp|P02057|HBB_RABIT;tr|A0A5S8HV93|A0A5S8HV93_RABIT;tr|A0A5F9DPQ3|A0A5F9DPQ3_RABIT;tr|G1TPE2|G1TPE2_RABIT;tr|Q28698|Q28698_RABIT;CON__Q3SX09;tr|Q28696|Q28696_RABIT;tr|Q28695|Q28695_RABIT;CON__P02070;tr|B8K176|B8K176_RABIT;tr|B8K175|B8K175_RABIT;sp|P02103|HBE_RABIT;sp|P02099|HBG_RABIT;tr|A0A5F9DIB7|A0A5F9DIB7_RABIT;tr|A0A1K0FUI7|A0A1K0FUI7_RABIT	tr|B8K174|B8K174_RABIT Hemoglobin, beta (Predicted) OS=Oryctolagus cuniculus OX=9986 GN=HBB PE=3 SV=1;sp|P02057|HBB_RABIT Hemoglobin subunit beta-1/2 OS=Oryctolagus cuniculus OX=9986 GN=HBB1 PE=1 SV=2;tr|A0A5S8HV93|A0A5S8HV93_RABIT Hemoglobin subunit gamma	16	7	2	61.9	16.132
A0A5F9D774	Myosin light chain 1/3, skeletal muscle isoform	tr|A0A5F9D774|A0A5F9D774_RABIT;sp|P02602|MYL1_RABIT;tr|A0A5F9CXN4|A0A5F9CXN4_RABIT	tr|A0A5F9D774|A0A5F9D774_RABIT Myosin light chain 1/3, skeletal muscle isoform OS=Oryctolagus cuniculus OX=9986 PE=4 SV=1;sp|P02602|MYL1_RABIT Myosin light chain 1/3, skeletal muscle isoform OS=Oryctolagus cuniculus OX=9986 GN=MYL1 PE=1 SV=3;tr|A0A5F9CXN4|	3	1	1	6.8	20.663
P11974	Pyruvate kinase PKM	sp|P11974|KPYM_RABIT	sp|P11974|KPYM_RABIT Pyruvate kinase PKM OS=Oryctolagus cuniculus OX=9986 GN=PKM PE=1 SV=4	1	1	1	3	58.047
A0A5F9CYD1	Uncharacterized protein	tr|A0A5F9CYD1|A0A5F9CYD1_RABIT;tr|A0A5F9CXN7|A0A5F9CXN7_RABIT;tr|A0A5F9DTL0|A0A5F9DTL0_RABIT;tr|G1STF7|G1STF7_RABIT;sp|P19134|TRFE_RABIT;tr|A0A5F9D9Q9|A0A5F9D9Q9_RABIT;tr|A0A5F9C4L3|A0A5F9C4L3_RABIT;tr|G1TKE4|G1TKE4_RABIT	tr|A0A5F9CYD1|A0A5F9CYD1_RABIT Uncharacterized protein OS=Oryctolagus cuniculus OX=9986 PE=3 SV=1;tr|A0A5F9CXN7|A0A5F9CXN7_RABIT Uncharacterized protein OS=Oryctolagus cuniculus OX=9986 PE=3 SV=1;tr|A0A5F9DTL0|A0A5F9DTL0_RABIT Uncharacterized protein OS=Or	8	5	4	10.8	71.135
P24480	Protein S100-A11	sp|P24480|S10AB_RABIT;tr|G1SNE8|G1SNE8_RABIT	sp|P24480|S10AB_RABIT Protein S100-A11 OS=Oryctolagus cuniculus OX=9986 GN=S100A11 PE=1 SV=2;tr|G1SNE8|G1SNE8_RABIT Calpactin I light chain OS=Oryctolagus cuniculus OX=9986 PE=4 SV=2	2	1	1	15.7	11.429
P29751	Actin, cytoplasmic 1	sp|P29751|ACTB_RABIT;tr|A0A4D5RZP8|A0A4D5RZP8_IXOSC;tr|E9NMG1|E9NMG1_IXORI;tr|E7EBY4|E7EBY4_DERMR	sp|P29751|ACTB_RABIT Actin, cytoplasmic 1 OS=Oryctolagus cuniculus OX=9986 GN=ACTB PE=2 SV=1;tr|A0A4D5RZP8|A0A4D5RZP8_IXOSC Putative beta actin variant (Fragment) OS=Ixodes scapularis OX=6945 PE=3 SV=1	4	12	1	47.7	41.755
P46406	Glyceraldehyde-3-phosphate dehydrogenase	sp|P46406|G3P_RABIT;tr|A0A5F9D1Y5|A0A5F9D1Y5_RABIT;tr|G1TJG6|G1TJG6_RABIT;tr|A0A5F9DFJ9|A0A5F9DFJ9_RABIT;tr|A0A5F9D0T8|A0A5F9D0T8_RABIT;tr|G1TYG1|G1TYG1_RABIT	sp|P46406|G3P_RABIT Glyceraldehyde-3-phosphate dehydrogenase OS=Oryctolagus cuniculus OX=9986 GN=GAPDH PE=1 SV=3;tr|A0A5F9D1Y5|A0A5F9D1Y5_RABIT Gp_dh_N domain-containing protein OS=Oryctolagus cuniculus OX=9986 PE=3 SV=1;tr|G1TJG6|G1TJG6_RABIT Glyceraldehy	6	2	2	10.5	35.78
A0A5F9CE05	Albumin	tr|A0A5F9CE05|A0A5F9CE05_RABIT;tr|G1U9S2|G1U9S2_RABIT;sp|P49065|ALBU_RABIT	tr|A0A5F9CE05|A0A5F9CE05_RABIT Albumin OS=Oryctolagus cuniculus OX=9986 GN=ALB PE=4 SV=1;tr|G1U9S2|G1U9S2_RABIT Albumin OS=Oryctolagus cuniculus OX=9986 GN=ALB PE=1 SV=1;sp|P49065|ALBU_RABIT Albumin OS=Oryctolagus cuniculus OX=9986 GN=ALB PE=1 SV=2	3	22	19	47.7	68.819
P50117	Protein S100-A9	sp|P50117|S10A9_RABIT	sp|P50117|S10A9_RABIT Protein S100-A9 OS=Oryctolagus cuniculus OX=9986 GN=S100A9 PE=2 SV=3	1	2	2	22.7	14.787
P51662	Annexin A1	sp|P51662|ANXA1_RABIT;tr|A0A0K8RMV8|A0A0K8RMV8_IXORI;tr|G1TIS5|G1TIS5_RABIT	sp|P51662|ANXA1_RABIT Annexin A1 OS=Oryctolagus cuniculus OX=9986 GN=ANXA1 PE=1 SV=1;tr|A0A0K8RMV8|A0A0K8RMV8_IXORI Annexin (Fragment) OS=Ixodes ricinus OX=34613 PE=2 SV=1;tr|G1TIS5|G1TIS5_RABIT Annexin OS=Oryctolagus cuniculus OX=9986 GN=ANXA1 PE=3 SV=2	3	2	2	8.1	38.735
A0A5F9CIE1	Calmodulin	tr|A0A5F9CIE1|A0A5F9CIE1_RABIT;tr|A0A1E1X0D7|A0A1E1X0D7_9ACAR;tr|A0A6P7UGX8|A0A6P7UGX8_IXOSC;tr|A0A6M2E433|A0A6M2E433_9ACAR;tr|A0A6M2CKK4|A0A6M2CKK4_RHIMP;tr|A0A224YTS4|A0A224YTS4_9ACAR;tr|A0A1E1XJF4|A0A1E1XJF4_9ACAR;tr|L7LXE1|L7LXE1_RHIPC;tr|A0A131XC76|A0A131XC76_9ACAR;tr|A0A023FFH5|A0A023FFH5_AMBCJ;tr|A0A0K8RHK5|A0A0K8RHK5_IXORI;tr|A0A0C9QZX5|A0A0C9QZX5_AMBAM;tr|A0A023GHK1|A0A023GHK1_AMBTT;tr|A…	tr|A0A5F9CIE1|A0A5F9CIE1_RABIT Calmodulin OS=Oryctolagus cuniculus OX=9986 GN=CALM2 PE=4 SV=1;tr|A0A1E1X0D7|A0A1E1X0D7_9ACAR Calmodulin OS=Amblyomma aureolatum OX=187763 PE=2 SV=1;tr|A0A6P7UGX8|A0A6P7UGX8_IXOSC Calmodulin OS=Ixodes scapularis OX=6945 GN=LO	17	1	1	15.7	9.3542
A0A5F9DQC8	Ubiquitin-like domain-containing protein	tr|A0A5F9DQC8|A0A5F9DQC8_RABIT;tr|V5I3A6|V5I3A6_IXORI;tr|A0A5F9C9K9|A0A5F9C9K9_RABIT;tr|A0A0C9SDC7|A0A0C9SDC7_AMBAM;tr|A0A0C9S1S7|A0A0C9S1S7_AMBAM;tr|A0A6B0V531|A0A6B0V531_IXORI;tr|A0A6M2E8J8|A0A6M2E8J8_9ACAR;tr|A0A224YY51|A0A224YY51_9ACAR;tr|A0A090X8K1|A0A090X8K1_IXORI;tr|A0A0C9SCZ4|A0A0C9SCZ4_AMBAM;tr|A0A6B0V3S0|A0A6B0V3S0_IXORI;tr|G1SK22|G1SK22_RABIT;tr|A0A023G5B1|A0A023G5B1_AMBTT;tr|A0A0K8R33…	tr|A0A5F9DQC8|A0A5F9DQC8_RABIT Ubiquitin-like domain-containing protein OS=Oryctolagus cuniculus OX=9986 PE=4 SV=1;tr|V5I3A6|V5I3A6_IXORI Putative ubiquitin c isoform cra a ubiquitin c isoform cra a OS=Ixodes ricinus OX=34613 PE=2 SV=1;tr|A0A5F9C9K9|A0A5F9	78	1	1	12.7	8.0213
A0A5F9CXZ4	Elongation factor 1-alpha 1	tr|A0A5F9CXZ4|A0A5F9CXZ4_RABIT;tr|B7NZC3|B7NZC3_RABIT;sp|P68105|EF1A1_RABIT;tr|G1T3I6|G1T3I6_RABIT;tr|G1U6W1|G1U6W1_RABIT;sp|Q71V39|EF1A2_RABIT;tr|A0A5F9C1Y0|A0A5F9C1Y0_RABIT;tr|G1TM98|G1TM98_RABIT;tr|A0A5F9CB36|A0A5F9CB36_RABIT	tr|A0A5F9CXZ4|A0A5F9CXZ4_RABIT Elongation factor 1-alpha 1 OS=Oryctolagus cuniculus OX=9986 PE=3 SV=1;tr|B7NZC3|B7NZC3_RABIT Elongation factor 1-alpha OS=Oryctolagus cuniculus OX=9986 GN=RABEFLA2 PE=3 SV=1;sp|P68105|EF1A1_RABIT Elongation factor 1-alpha 1	9	4	2	14.1	47.883
G1SL06	Actin, alpha skeletal muscle	tr|G1SL06|G1SL06_RABIT;tr|G1STB6|G1STB6_RABIT;sp|P68135|ACTS_RABIT;sp|P62740|ACTA_RABIT;tr|A0A5F9CU07|A0A5F9CU07_RABIT;tr|G1SK59|G1SK59_RABIT;tr|A0A0A0MQP7|A0A0A0MQP7_RABIT	tr|G1SL06|G1SL06_RABIT Actin, alpha skeletal muscle OS=Oryctolagus cuniculus OX=9986 GN=ACTA1 PE=3 SV=2;tr|G1STB6|G1STB6_RABIT Actin alpha cardiac muscle 1 OS=Oryctolagus cuniculus OX=9986 GN=ACTC1 PE=3 SV=1;sp|P68135|ACTS_RABIT Actin, alpha skeletal muscl	7	6	1	20.3	41.165
U3KMR2	Alpha-2-HS-glycoprotein	tr|U3KMR2|U3KMR2_RABIT;sp|P80191|FETUA_RABIT	tr|U3KMR2|U3KMR2_RABIT Alpha-2-HS-glycoprotein OS=Oryctolagus cuniculus OX=9986 GN=AHSG PE=4 SV=1;sp|P80191|FETUA_RABIT Alpha-2-HS-glycoprotein (Fragment) OS=Oryctolagus cuniculus OX=9986 GN=AHSG PE=1 SV=2	2	1	1	4.4	36.028
A0A5F9CPW4	Fibronectin	tr|A0A5F9CPW4|A0A5F9CPW4_RABIT;tr|A0A5F9CKC8|A0A5F9CKC8_RABIT;tr|A0A5F9CJW0|A0A5F9CJW0_RABIT;sp|Q28749|FINC_RABIT;tr|A0A5F9D105|A0A5F9D105_RABIT;tr|Q9XSG0|Q9XSG0_RABIT	tr|A0A5F9CPW4|A0A5F9CPW4_RABIT Fibronectin OS=Oryctolagus cuniculus OX=9986 GN=FN1 PE=4 SV=1;tr|A0A5F9CKC8|A0A5F9CKC8_RABIT Fibronectin OS=Oryctolagus cuniculus OX=9986 GN=FN1 PE=4 SV=1;tr|A0A5F9CJW0|A0A5F9CJW0_RABIT Fibronectin OS=Oryctolagus cuniculus OX	6	5	5	3.7	226.97
B7PR84	Ubiquitin-activating enzyme E1, putative (Fragment)	tr|B7PR84|B7PR84_IXOSC;tr|A0A4D5RYR7|A0A4D5RYR7_IXOSC;sp|Q29504|UBA1_RABIT;tr|G1SV13|G1SV13_RABIT;tr|A0A6P7VPZ6|A0A6P7VPZ6_IXOSC;tr|A0A6P7VNE3|A0A6P7VNE3_IXOSC;tr|G3MM20|G3MM20_AMBMU;tr|A0A023G0D6|A0A023G0D6_AMBPA;tr|A0A131XEH3|A0A131XEH3_9ACAR;tr|A0A131Z2F0|A0A131Z2F0_RHIAP;tr|A0A1E1X320|A0A1E1X320_9ACAR;tr|L7M9E9|L7M9E9_RHIPC;tr|A0A6P7VF22|A0A6P7VF22_IXOSC;tr|L7MIJ5|L7MIJ5_RHIPC;tr|A0A1S4LTZ3|A…	tr|B7PR84|B7PR84_IXOSC Ubiquitin-activating enzyme E1, putative (Fragment) OS=Ixodes scapularis OX=6945 GN=IscW_ISCW019123 PE=3 SV=1;tr|A0A4D5RYR7|A0A4D5RYR7_IXOSC Ubiquitin-activating enzyme E1 (Fragment) OS=Ixodes scapularis OX=6945 PE=3 SV=1;sp|Q29504|U	27	1	1	2.2	74.135
A0A4D5S0R5	60S ribosomal protein L17 (Fragment)	tr|A0A4D5S0R5|A0A4D5S0R5_IXOSC;tr|A0A023FXA1|A0A023FXA1_AMBPA;tr|A0A224Z7N1|A0A224Z7N1_9ACAR;tr|L7MJ32|L7MJ32_RHIPC;tr|G3MH05|G3MH05_AMBMU;tr|G3MH04|G3MH04_AMBMU;tr|A0A1E1XAT5|A0A1E1XAT5_9ACAR;tr|A0A6M2E4Y0|A0A6M2E4Y0_9ACAR;tr|A0A023FFI6|A0A023FFI6_AMBCJ;tr|A0A023G7D6|A0A023G7D6_AMBTT;tr|A0A023GFF5|A0A023GFF5_AMBTT;sp|Q4PM54|RL17_IXOSC;tr|V5HA60|V5HA60_IXORI;tr|A0A023FJ87|A0A023FJ87_AMBCJ;tr|B7PP…	tr|A0A4D5S0R5|A0A4D5S0R5_IXOSC 60S ribosomal protein L17 (Fragment) OS=Ixodes scapularis OX=6945 PE=3 SV=1;tr|A0A023FXA1|A0A023FXA1_AMBPA 60S ribosomal protein L17 (Fragment) OS=Amblyomma parvum OX=251391 PE=2 SV=1;tr|A0A224Z7N1|A0A224Z7N1_9ACAR 60S riboso	21	1	1	5.6	19.869
G1SKI1	Ezrin	tr|G1SKI1|G1SKI1_RABIT;tr|A0A5F9CK01|A0A5F9CK01_RABIT;sp|Q8HZQ5|EZRI_RABIT;tr|A0A5F9D832|A0A5F9D832_RABIT;tr|A0A5F9D2U0|A0A5F9D2U0_RABIT	tr|G1SKI1|G1SKI1_RABIT Ezrin OS=Oryctolagus cuniculus OX=9986 GN=EZR PE=4 SV=3;tr|A0A5F9CK01|A0A5F9CK01_RABIT Ezrin OS=Oryctolagus cuniculus OX=9986 GN=EZR PE=4 SV=1;sp|Q8HZQ5|EZRI_RABIT Ezrin OS=Oryctolagus cuniculus OX=9986 GN=EZR PE=1 SV=3;tr|A0A5F9D832	5	1	1	3	63.444
A0A5F9CZL7	Glucose-6-phosphate isomerase	tr|A0A5F9CZL7|A0A5F9CZL7_RABIT;tr|A0A5F9CNW6|A0A5F9CNW6_RABIT;tr|G1SFI0|G1SFI0_RABIT;tr|G1SFG6|G1SFG6_RABIT;sp|Q9N1E2|G6PI_RABIT;tr|A0A5F9CRW1|A0A5F9CRW1_RABIT;tr|A0A5F9DC79|A0A5F9DC79_RABIT	tr|A0A5F9CZL7|A0A5F9CZL7_RABIT Glucose-6-phosphate isomerase OS=Oryctolagus cuniculus OX=9986 GN=GPI PE=3 SV=1;tr|A0A5F9CNW6|A0A5F9CNW6_RABIT Glucose-6-phosphate isomerase OS=Oryctolagus cuniculus OX=9986 GN=GPI PE=3 SV=1;tr|G1SFI0|G1SFI0_RABIT Glucose-6-p	7	1	1	5.9	56.755
G1TX83	Peptidyl-prolyl cis-trans isomerase	tr|G1TX83|G1TX83_RABIT;sp|Q9TTC6|PPIA_RABIT	tr|G1TX83|G1TX83_RABIT Peptidyl-prolyl cis-trans isomerase OS=Oryctolagus cuniculus OX=9986 PE=3 SV=1;sp|Q9TTC6|PPIA_RABIT Peptidyl-prolyl cis-trans isomerase A OS=Oryctolagus cuniculus OX=9986 GN=PPIA PE=2 SV=3	2	2	2	11.6	17.933
A0A023FEG8	Protein disulfide isomerase	tr|A0A023FEG8|A0A023FEG8_AMBCJ;tr|A0A023G7R3|A0A023G7R3_AMBTT;tr|V5HTT0|V5HTT0_IXORI;tr|B7Q5J7|B7Q5J7_IXOSC;tr|A0A6P7VFF8|A0A6P7VFF8_IXOSC;tr|A0A147BH45|A0A147BH45_IXORI;tr|A0A4D5RHV6|A0A4D5RHV6_IXOSC;tr|G3MID8|G3MID8_AMBMU;tr|A0A023GBM9|A0A023GBM9_AMBTT;tr|A0A0K8RP58|A0A0K8RP58_IXORI	tr|A0A023FEG8|A0A023FEG8_AMBCJ Protein disulfide isomerase OS=Amblyomma cajennense OX=34607 PE=2 SV=1;tr|A0A023G7R3|A0A023G7R3_AMBTT Thioredoxin domain-containing protein (Fragment) OS=Amblyomma triste OX=251400 PE=2 SV=1;tr|V5HTT0|V5HTT0_IXORI Putative th	10	4	3	4.3	123.85
B7PQC5	60S acidic ribosomal protein LP1 (Fragment)	tr|B7PQC5|B7PQC5_IXOSC;tr|A0A6M2CS10|A0A6M2CS10_RHIMP;tr|A0A6G4ZZN5|A0A6G4ZZN5_RHIMP;tr|A0A023FGF3|A0A023FGF3_AMBCJ;tr|E2J6W4|E2J6W4_9ACAR;tr|A0A131XPP2|A0A131XPP2_9ACAR;tr|V5HZT0|V5HZT0_IXORI;tr|A0A131Y769|A0A131Y769_IXORI;tr|A0A6M2E4W4|A0A6M2E4W4_9ACAR;tr|A0A224Z2W7|A0A224Z2W7_9ACAR;tr|A0A1E1XUE9|A0A1E1XUE9_9ACAR;tr|A0A1E1X197|A0A1E1X197_9ACAR;tr|A0A131Z5J8|A0A131Z5J8_RHIAP;tr|A0A0C9RS06|A0A0C9…	tr|B7PQC5|B7PQC5_IXOSC 60S acidic ribosomal protein LP1 (Fragment) OS=Ixodes scapularis OX=6945 GN=8053161 PE=3 SV=1;tr|A0A6M2CS10|A0A6M2CS10_RHIMP Putative large subunit ribosomal protein lp1 (Fragment) OS=Rhipicephalus microplus OX=6941 PE=3 SV=1;tr|A0A6	22	1	1	22.2	7.3884
L7MG70	Eukaryotic translation initiation factor 5A (Fragment)	tr|L7MG70|L7MG70_RHIPC;tr|A0A1E1XQ37|A0A1E1XQ37_9ACAR;tr|A0A023FFM0|A0A023FFM0_AMBCJ;tr|L7M6Q0|L7M6Q0_RHIPC;tr|F0J9V4|F0J9V4_AMBVA;tr|C9W1G4|C9W1G4_RHISA;tr|A0A0C9S0M6|A0A0C9S0M6_AMBAM;tr|A0A224Z8I3|A0A224Z8I3_9ACAR;tr|A0A131YLM1|A0A131YLM1_RHIAP;tr|A0A131XL52|A0A131XL52_9ACAR;tr|A0A023FTX6|A0A023FTX6_AMBPA;tr|A0A6G4ZZT2|A0A6G4ZZT2_RHIMP;tr|A0A023GF44|A0A023GF44_AMBTT;tr|A0A023GHM3|A0A023GHM3_AMB…	tr|L7MG70|L7MG70_RHIPC Eukaryotic translation initiation factor 5A (Fragment) OS=Rhipicephalus pulchellus OX=72859 PE=2 SV=1;tr|A0A1E1XQ37|A0A1E1XQ37_9ACAR Eukaryotic translation initiation factor 5A OS=Amblyomma sculptum OX=1581419 PE=2 SV=1;tr|A0A023FFM0	17	2	2	15.8	17.656
A0A023FGF4	Putative g protein (Fragment)	tr|A0A023FGF4|A0A023FGF4_AMBCJ;tr|G3MM43|G3MM43_AMBMU;tr|B7SP58|B7SP58_DERVA;tr|A0A6M2E983|A0A6M2E983_9ACAR;tr|A0A6G5A8Y0|A0A6G5A8Y0_RHIMP;tr|A0A224YYF6|A0A224YYF6_9ACAR;tr|A0A1E1XU96|A0A1E1XU96_9ACAR;tr|A0A131YHB2|A0A131YHB2_RHIAP;tr|A0A0C9RUR6|A0A0C9RUR6_AMBAM;tr|E2J6W7|E2J6W7_9ACAR;tr|A0A023GKM6|A0A023GKM6_AMBTT;tr|A0A023FYQ5|A0A023FYQ5_AMBPA;tr|A0A023FIA5|A0A023FIA5_AMBCJ;tr|A0A131XMZ7|A0A131…	tr|A0A023FGF4|A0A023FGF4_AMBCJ Putative g protein (Fragment) OS=Amblyomma cajennense OX=34607 PE=2 SV=1;tr|G3MM43|G3MM43_AMBMU WD_REPEATS_REGION domain-containing protein OS=Amblyomma maculatum OX=34609 PE=2 SV=1;tr|B7SP58|B7SP58_DERVA Guanine nucleotide-b	17	1	1	8.2	26.356
A0A023FGX1	Putative elongation factor 1 beta/delta chain	tr|A0A023FGX1|A0A023FGX1_AMBCJ;tr|A0A023FI36|A0A023FI36_AMBCJ;tr|A0A023FI45|A0A023FI45_AMBCJ;tr|A0A6G5ABZ9|A0A6G5ABZ9_RHIMP;tr|A0A224YP51|A0A224YP51_9ACAR;tr|A0A131YRS7|A0A131YRS7_RHIAP;tr|A0A131XHE0|A0A131XHE0_9ACAR;tr|A0A023FJG4|A0A023FJG4_AMBCJ;tr|L7M3S2|L7M3S2_RHIPC;tr|A0A1E1X3H2|A0A1E1X3H2_9ACAR;tr|G3MJX0|G3MJX0_AMBMU;tr|A0A023FXK1|A0A023FXK1_AMBPA	tr|A0A023FGX1|A0A023FGX1_AMBCJ Putative elongation factor 1 beta/delta chain OS=Amblyomma cajennense OX=34607 PE=2 SV=1;tr|A0A023FI36|A0A023FI36_AMBCJ Putative elongation factor 1 beta/delta chain OS=Amblyomma cajennense OX=34607 PE=2 SV=1;tr|A0A023FI45|A0	12	2	2	11.3	23.555
A0A224Z4V4	Calponin	tr|A0A224Z4V4|A0A224Z4V4_9ACAR;tr|A0A1E1XUW5|A0A1E1XUW5_9ACAR;tr|A0A023FHM0|A0A023FHM0_AMBCJ;tr|A0A6M2CY08|A0A6M2CY08_RHIMP;tr|A0A023FX39|A0A023FX39_AMBPA;tr|A0A0C9SB67|A0A0C9SB67_AMBAM;tr|A0A131XP33|A0A131XP33_9ACAR;tr|A0A131YH38|A0A131YH38_RHIAP;tr|A0A1E1WYN4|A0A1E1WYN4_9ACAR;tr|A0A023FGX4|A0A023FGX4_AMBCJ;tr|A0A023G4M2|A0A023G4M2_AMBTT;tr|A0A023GIT6|A0A023GIT6_AMBTT;tr|G3MK71|G3MK71_AMBMU;tr|A…	tr|A0A224Z4V4|A0A224Z4V4_9ACAR Calponin OS=Rhipicephalus zambeziensis OX=60191 PE=3 SV=1;tr|A0A1E1XUW5|A0A1E1XUW5_9ACAR Calponin OS=Amblyomma sculptum OX=1581419 PE=2 SV=1;tr|A0A023FHM0|A0A023FHM0_AMBCJ Calponin OS=Amblyomma cajennense OX=34607 PE=2 SV=1;t	20	5	5	36	20.57
B6E215	Ribosomal protein P0 (Fragment)	tr|B6E215|B6E215_RHIMP;tr|A0A131Z894|A0A131Z894_RHIAP;tr|A0A4D5S567|A0A4D5S567_IXOSC;tr|A0A4D5RRH7|A0A4D5RRH7_IXOSC;tr|A0A023FKN1|A0A023FKN1_AMBCJ;tr|A9Y1V1|A9Y1V1_HAELO;tr|B7PRG2|B7PRG2_IXOSC;tr|A0A6P9FPC0|A0A6P9FPC0_IXOSC;tr|A0A0K8REE7|A0A0K8REE7_IXORI;tr|A0A131XRJ4|A0A131XRJ4_IXORI;tr|Q4PMB4|Q4PMB4_IXOSC;tr|A0A6M2E740|A0A6M2E740_9ACAR;tr|A0A6G5A1U1|A0A6G5A1U1_RHIMP;tr|S5FVY5|S5FVY5_RHIMP;tr|A0…	tr|B6E215|B6E215_RHIMP Ribosomal protein P0 (Fragment) OS=Rhipicephalus microplus OX=6941 PE=2 SV=1;tr|A0A131Z894|A0A131Z894_RHIAP Large subunit ribosomal protein LP0 (Fragment) OS=Rhipicephalus appendiculatus OX=34631 PE=3 SV=1;tr|A0A4D5S567|A0A4D5S567_IX	32	1	1	7.7	17.919
A0A023FX30	Putative actin	tr|A0A023FX30|A0A023FX30_AMBPA;tr|A0A6G4ZXH8|A0A6G4ZXH8_RHIMP;tr|A0A023FZB7|A0A023FZB7_AMBPA;tr|A0A1E1X3F6|A0A1E1X3F6_9ACAR;tr|A0A224YSP0|A0A224YSP0_9ACAR;tr|A0A4D5RXR0|A0A4D5RXR0_IXOSC;tr|L7M8J7|L7M8J7_RHIPC;tr|A0A023FKT1|A0A023FKT1_AMBCJ;tr|A0A6M2E5L5|A0A6M2E5L5_9ACAR;tr|A0A023GJF8|A0A023GJF8_AMBTT;tr|A0A6P7V0H2|A0A6P7V0H2_IXOSC;tr|A0A6P7WIM0|A0A6P7WIM0_IXOSC;tr|A4UTU3|A4UTU3_DERVA;tr|A0A097CK6…	tr|A0A023FX30|A0A023FX30_AMBPA Putative actin OS=Amblyomma parvum OX=251391 PE=2 SV=1;tr|A0A6G4ZXH8|A0A6G4ZXH8_RHIMP Putative actin-2 OS=Rhipicephalus microplus OX=6941 PE=3 SV=1;tr|A0A023FZB7|A0A023FZB7_AMBPA Putative actin OS=Amblyomma parvum OX=251391 P	49	10	1	35.6	41.823
A0A131XJS0	Putative 14-3-3 protein zeta multifunctional 14-3-3 family chaperone	tr|A0A131XJS0|A0A131XJS0_9ACAR;tr|A0A023FIS9|A0A023FIS9_AMBCJ;tr|A0A023FVN8|A0A023FVN8_AMBPA;tr|A0A023GGR3|A0A023GGR3_AMBTT;tr|A0A034WTY5|A0A034WTY5_RHIMP;tr|A0A131YQJ3|A0A131YQJ3_RHIAP;tr|A0A1E1XFY3|A0A1E1XFY3_9ACAR;tr|A0A224YG03|A0A224YG03_9ACAR;tr|A0A6P7UYT6|A0A6P7UYT6_IXOSC;tr|L7M1Q0|L7M1Q0_RHIPC;tr|V5HMU2|V5HMU2_IXORI;tr|A0A224YG19|A0A224YG19_9ACAR;tr|G3MQ03|G3MQ03_AMBMU;tr|A0A131YCX7|A0A131…	tr|A0A131XJS0|A0A131XJS0_9ACAR Putative 14-3-3 protein zeta multifunctional 14-3-3 family chaperone OS=Hyalomma excavatum OX=257692 PE=2 SV=1;tr|A0A023FIS9|A0A023FIS9_AMBCJ 14_3_3 domain-containing protein OS=Amblyomma cajennense OX=34607 PE=2 SV=1;tr|A0A0	45	4	3	15.9	28.075
B7SP52	40S ribosomal protein S17	tr|B7SP52|B7SP52_DERVA;tr|A0A6M2E2Y9|A0A6M2E2Y9_9ACAR;tr|A0A224Z6W7|A0A224Z6W7_9ACAR;tr|A0A1E1XPW4|A0A1E1XPW4_9ACAR;tr|A0A131YFB9|A0A131YFB9_RHIAP;tr|A0A131XMX8|A0A131XMX8_9ACAR;tr|A0A0C9RSE6|A0A0C9RSE6_AMBAM;tr|A0A023FIV4|A0A023FIV4_AMBCJ	tr|B7SP52|B7SP52_DERVA 40S ribosomal protein S17 OS=Dermacentor variabilis OX=34621 PE=2 SV=1;tr|A0A6M2E2Y9|A0A6M2E2Y9_9ACAR 40S ribosomal protein S17 OS=Amblyomma tuberculatum OX=48802 PE=3 SV=1;tr|A0A224Z6W7|A0A224Z6W7_9ACAR 40S ribosomal protein S17 OS=	8	1	1	14.5	15.001
A0A0C9S258	Putative catalase (Fragment)	tr|A0A0C9S258|A0A0C9S258_AMBAM;tr|A0A2U8T6B2|A0A2U8T6B2_RHIMP;tr|L7M329|L7M329_RHIPC;tr|L7M7X5|L7M7X5_RHIPC;tr|A0A224YJA5|A0A224YJA5_9ACAR;tr|A0A131XUB4|A0A131XUB4_IXORI;tr|A0A224YPR9|A0A224YPR9_9ACAR;tr|A0A131XP47|A0A131XP47_IXORI;tr|A0A0K8RIX4|A0A0K8RIX4_IXORI;tr|G3MPE0|G3MPE0_AMBMU;tr|A0A224YJ98|A0A224YJ98_9ACAR;tr|A0A023FJ59|A0A023FJ59_AMBCJ;tr|A0A1E1X3H6|A0A1E1X3H6_9ACAR;tr|A0A023GMY0|A0A023…	tr|A0A0C9S258|A0A0C9S258_AMBAM Putative catalase (Fragment) OS=Amblyomma americanum OX=6943 PE=2 SV=1;tr|A0A2U8T6B2|A0A2U8T6B2_RHIMP Catalase OS=Rhipicephalus microplus OX=6941 PE=2 SV=1;tr|L7M329|L7M329_RHIPC Catalase OS=Rhipicephalus pulchellus OX=72859	21	1	1	5.7	30.047
A0A2K9UVU7	Heat shock protein 83	tr|A0A2K9UVU7|A0A2K9UVU7_RHIPC;tr|A0A023FKD7|A0A023FKD7_AMBCJ;tr|L7MEG0|L7MEG0_RHIPC;tr|A0A3G3LPU3|A0A3G3LPU3_RHIMP;tr|A0A023GP15|A0A023GP15_AMBTT;tr|A0A1E1XCV0|A0A1E1XCV0_9ACAR;tr|A0A224YTX2|A0A224YTX2_9ACAR;tr|A0A023FL50|A0A023FL50_AMBCJ;tr|G3MGI3|G3MGI3_AMBMU;tr|A0A131Z059|A0A131Z059_RHIAP;tr|A0A6G4ZYT3|A0A6G4ZYT3_RHIMP;tr|A0A7G8ZAR8|A0A7G8ZAR8_DERSI;tr|A0A023GN94|A0A023GN94_AMBTT;tr|A0A6G4ZYM…	tr|A0A2K9UVU7|A0A2K9UVU7_RHIPC Heat shock protein 83 OS=Rhipicephalus pulchellus OX=72859 PE=2 SV=1;tr|A0A023FKD7|A0A023FKD7_AMBCJ Heat shock protein 83 (Fragment) OS=Amblyomma cajennense OX=34607 PE=2 SV=1;tr|L7MEG0|L7MEG0_RHIPC Heat shock protein 83 (Fra	27	5	0	8.1	83.966
A0A0C9SCG6	T-complex protein 1 subunit delta (Fragment)	tr|A0A0C9SCG6|A0A0C9SCG6_AMBAM;tr|G3MP96|G3MP96_AMBMU;tr|A0A6M2CWR2|A0A6M2CWR2_RHIMP;tr|A0A224Z8X5|A0A224Z8X5_9ACAR;tr|A0A1E1X836|A0A1E1X836_9ACAR;tr|A0A131Z0G1|A0A131Z0G1_RHIAP;tr|A0A131XL54|A0A131XL54_9ACAR;tr|A0A023GNQ4|A0A023GNQ4_AMBTT;tr|A0A023FZZ7|A0A023FZZ7_AMBPA;tr|A0A023FKM5|A0A023FKM5_AMBCJ	tr|A0A0C9SCG6|A0A0C9SCG6_AMBAM T-complex protein 1 subunit delta (Fragment) OS=Amblyomma americanum OX=6943 PE=2 SV=1;tr|G3MP96|G3MP96_AMBMU T-complex protein 1 subunit delta OS=Amblyomma maculatum OX=34609 PE=2 SV=1;tr|A0A6M2CWR2|A0A6M2CWR2_RHIMP T-comple	10	1	1	3	45.979
A0A131Z570	Phosphoglycerate kinase	tr|A0A131Z570|A0A131Z570_RHIAP;tr|A0A6P7UME3|A0A6P7UME3_IXOSC;tr|A0A224YG94|A0A224YG94_9ACAR;tr|A0A131XK75|A0A131XK75_9ACAR;tr|A0A023FN20|A0A023FN20_AMBCJ;tr|A0A023FXI3|A0A023FXI3_AMBPA;tr|A0A023G5L7|A0A023G5L7_AMBTT;tr|A0A0C9SCI6|A0A0C9SCI6_AMBAM;tr|G3MND2|G3MND2_AMBMU;tr|V5HHU3|V5HHU3_IXORI;tr|A0A6P7UWI0|A0A6P7UWI0_IXOSC;tr|A0A131Y0F6|A0A131Y0F6_IXORI;tr|A0A6G4ZWZ8|A0A6G4ZWZ8_RHIMP;tr|A0A0K8RCL…	tr|A0A131Z570|A0A131Z570_RHIAP Phosphoglycerate kinase OS=Rhipicephalus appendiculatus OX=34631 PE=3 SV=1;tr|A0A6P7UME3|A0A6P7UME3_IXOSC Phosphoglycerate kinase OS=Ixodes scapularis OX=6945 GN=LOC8024802 PE=3 SV=1;tr|A0A224YG94|A0A224YG94_9ACAR Phosphoglyc	23	2	2	7	52.823
A0A023FWJ3	Putative piopio (Fragment)	tr|A0A023FWJ3|A0A023FWJ3_AMBPA;tr|L7MKQ1|L7MKQ1_RHIPC;tr|A0A1E1X721|A0A1E1X721_9ACAR;tr|A0A224Z4A9|A0A224Z4A9_9ACAR;tr|A0A131YG85|A0A131YG85_RHIAP;tr|A0A023G444|A0A023G444_AMBTT;tr|A0A023FNC2|A0A023FNC2_AMBCJ;tr|A0A6P7UJK5|A0A6P7UJK5_IXOSC;tr|A0A147BR43|A0A147BR43_IXORI;tr|B7PI09|B7PI09_IXOSC	tr|A0A023FWJ3|A0A023FWJ3_AMBPA Putative piopio (Fragment) OS=Amblyomma parvum OX=251391 PE=2 SV=1;tr|L7MKQ1|L7MKQ1_RHIPC Putative piopio (Fragment) OS=Rhipicephalus pulchellus OX=72859 PE=2 SV=1;tr|A0A1E1X721|A0A1E1X721_9ACAR Putative cuticlin (Fragment) O	10	2	2	7.6	36.736
G3MGL5	Vesicle-fusing ATPase (Fragment)	tr|G3MGL5|G3MGL5_AMBMU;tr|A0A6P7UX33|A0A6P7UX33_IXOSC;tr|A0A023FNE4|A0A023FNE4_AMBCJ;tr|A0A023G047|A0A023G047_AMBPA;tr|A0A1E1XEV8|A0A1E1XEV8_9ACAR;tr|A7BFI9|A7BFI9_HAELO;tr|G1SR03|G1SR03_RABIT;tr|A0A131XRF9|A0A131XRF9_9ACAR;tr|A0A147BV70|A0A147BV70_IXORI;tr|A0A4D5RG37|A0A4D5RG37_IXOSC;tr|A0A6M2CMM4|A0A6M2CMM4_RHIMP;tr|A0A224Z9V2|A0A224Z9V2_9ACAR;tr|A0A131YKF8|A0A131YKF8_RHIAP;tr|A0A023GNT4|A0A023…	tr|G3MGL5|G3MGL5_AMBMU Vesicle-fusing ATPase (Fragment) OS=Amblyomma maculatum OX=34609 PE=2 SV=1;tr|A0A6P7UX33|A0A6P7UX33_IXOSC Vesicle-fusing ATPase OS=Ixodes scapularis OX=6945 GN=LOC115317645 PE=4 SV=1;tr|A0A023FNE4|A0A023FNE4_AMBCJ Vesicle-fusing ATPa	19	2	2	3.1	92.857
A0A023FNU1	Putative ca2+-binding actin-bundling protein (Fragment)	tr|A0A023FNU1|A0A023FNU1_AMBCJ;tr|V5GPX7|V5GPX7_IXORI;tr|B7QJH6|B7QJH6_IXOSC;tr|V5HLX2|V5HLX2_IXORI;tr|A0A1E1XR81|A0A1E1XR81_9ACAR;tr|A0A131YAG2|A0A131YAG2_IXORI;tr|L7M2A4|L7M2A4_RHIPC;tr|A0A6P7V6D5|A0A6P7V6D5_IXOSC;tr|A0A6P7V356|A0A6P7V356_IXOSC;tr|A0A6G4ZWP7|A0A6G4ZWP7_RHIMP;tr|A0A4D5RZ81|A0A4D5RZ81_IXOSC;tr|A0A224YSR4|A0A224YSR4_9ACAR;tr|A0A1E1X290|A0A1E1X290_9ACAR;tr|A0A131YKX3|A0A131YKX3_RHI…	tr|A0A023FNU1|A0A023FNU1_AMBCJ Putative ca2+-binding actin-bundling protein (Fragment) OS=Amblyomma cajennense OX=34607 PE=2 SV=1;tr|V5GPX7|V5GPX7_IXORI Putative alpha actinin OS=Ixodes ricinus OX=34613 PE=2 SV=1;tr|B7QJH6|B7QJH6_IXOSC Alpha-actinin, putat	16	3	2	5.2	80.061
A0A023FQI7	Putative cell-matrix adhesion (Fragment)	tr|A0A023FQI7|A0A023FQI7_AMBCJ;tr|A0A023GC75|A0A023GC75_AMBTT	tr|A0A023FQI7|A0A023FQI7_AMBCJ Putative cell-matrix adhesion (Fragment) OS=Amblyomma cajennense OX=34607 PE=2 SV=1;tr|A0A023GC75|A0A023GC75_AMBTT Putative cell-matrix adhesion (Fragment) OS=Amblyomma triste OX=251400 PE=2 SV=1	2	1	1	2.4	58.089
A0A023FS61	Putative vitellogenin-2 (Fragment)	tr|A0A023FS61|A0A023FS61_AMBCJ;tr|A0A023FMI5|A0A023FMI5_AMBCJ	tr|A0A023FS61|A0A023FS61_AMBCJ Putative vitellogenin-2 (Fragment) OS=Amblyomma cajennense OX=34607 PE=2 SV=1	2	7	1	3.8	176.94
A0A6M2CPS2	Protein quiver (Fragment)	tr|A0A6M2CPS2|A0A6M2CPS2_RHIMP;tr|L7M444|L7M444_RHIPC;tr|F0J9S5|F0J9S5_AMBVA;tr|A0A6G5A5X8|A0A6G5A5X8_RHIMP;tr|A0A224Y8F5|A0A224Y8F5_9ACAR;tr|A0A1E1X1R5|A0A1E1X1R5_9ACAR;tr|A0A131YHP8|A0A131YHP8_RHIAP;tr|A0A131XIZ8|A0A131XIZ8_9ACAR;tr|A0A023GC97|A0A023GC97_AMBTT;tr|A0A023G0Q8|A0A023G0Q8_AMBPA;tr|A0A023FSX4|A0A023FSX4_AMBCJ;tr|A0A1E1XUA7|A0A1E1XUA7_9ACAR;tr|A0A023FT47|A0A023FT47_AMBCJ	tr|A0A6M2CPS2|A0A6M2CPS2_RHIMP Protein quiver (Fragment) OS=Rhipicephalus microplus OX=6941 PE=3 SV=1;tr|L7M444|L7M444_RHIPC Protein quiver OS=Rhipicephalus pulchellus OX=72859 PE=2 SV=1;tr|F0J9S5|F0J9S5_AMBVA Protein quiver OS=Amblyomma variegatum OX=3461	13	1	1	12.6	13.579
A0A224Y8K9	Uncharacterized protein	tr|A0A224Y8K9|A0A224Y8K9_9ACAR;tr|A0A131YFH5|A0A131YFH5_RHIAP;tr|L7M4S4|L7M4S4_RHIPC;tr|B1NNT8|B1NNT8_9ACAR;tr|A0A034WWG9|A0A034WWG9_RHIMP;tr|A0A247ZGJ6|A0A247ZGJ6_RHISA;tr|A0A0C9R5T7|A0A0C9R5T7_AMBAM;tr|A0A023G181|A0A023G181_AMBPA;tr|A0A023FTP8|A0A023FTP8_AMBCJ;tr|G3MMQ5|G3MMQ5_AMBMU;tr|G3BJU6|G3BJU6_HAELO;tr|A0A6G5A3Z9|A0A6G5A3Z9_RHIMP;tr|A0A023G2V5|A0A023G2V5_AMBTT	tr|A0A224Y8K9|A0A224Y8K9_9ACAR Uncharacterized protein OS=Rhipicephalus zambeziensis OX=60191 PE=4 SV=1;tr|A0A131YFH5|A0A131YFH5_RHIAP Uncharacterized protein OS=Rhipicephalus appendiculatus OX=34631 PE=4 SV=1;tr|L7M4S4|L7M4S4_RHIPC Putative secreted prote	13	5	5	32	18.962
A0A023FUV2	Putative vitellogenin-2	tr|A0A023FUV2|A0A023FUV2_AMBCJ	tr|A0A023FUV2|A0A023FUV2_AMBCJ Putative vitellogenin-2 OS=Amblyomma cajennense OX=34607 PE=2 SV=1	1	9	1	5.2	177.21
A0A023GKX1	Tubulin alpha chain (Fragment)	tr|A0A023GKX1|A0A023GKX1_AMBTT;tr|A0A131XLQ1|A0A131XLQ1_9ACAR;tr|G3MGQ1|G3MGQ1_AMBMU;tr|A0A023FXC7|A0A023FXC7_AMBPA;tr|A0A7G8ZAR9|A0A7G8ZAR9_DERSI;tr|A0A224ZAD7|A0A224ZAD7_9ACAR;tr|A0A1E1XQ11|A0A1E1XQ11_9ACAR;tr|A0A131YP40|A0A131YP40_RHIAP;tr|A0A6G4ZUF6|A0A6G4ZUF6_RHIMP;tr|A0A6G4ZWP3|A0A6G4ZWP3_RHIMP;tr|A0A6G4ZUL6|A0A6G4ZUL6_RHIMP;tr|A0A023G3K8|A0A023G3K8_AMBTT;tr|A0A131XVH2|A0A131XVH2_IXORI;tr|E…	tr|A0A023GKX1|A0A023GKX1_AMBTT Tubulin alpha chain (Fragment) OS=Amblyomma triste OX=251400 PE=2 SV=1;tr|A0A131XLQ1|A0A131XLQ1_9ACAR Tubulin alpha chain OS=Hyalomma excavatum OX=257692 PE=2 SV=1;tr|G3MGQ1|G3MGQ1_AMBMU Tubulin alpha chain (Fragment) OS=Ambl	29	9	0	29.4	53.462
A0A023FY55	Uncharacterized protein	tr|A0A023FY55|A0A023FY55_AMBPA	tr|A0A023FY55|A0A023FY55_AMBPA Uncharacterized protein OS=Amblyomma parvum OX=251391 PE=2 SV=1	1	29	0	25.9	166.23
A0A023G0E1	Putative vitellogenin-2	tr|A0A023G0E1|A0A023G0E1_AMBPA	tr|A0A023G0E1|A0A023G0E1_AMBPA Putative vitellogenin-2 OS=Amblyomma parvum OX=251391 PE=2 SV=1	1	8	1	5.8	177.46
A0A023G0Y9	Uncharacterized protein (Fragment)	tr|A0A023G0Y9|A0A023G0Y9_AMBPA;tr|A0A023G115|A0A023G115_AMBPA;tr|A0A023FSS7|A0A023FSS7_AMBCJ;tr|A0A1E1WYR2|A0A1E1WYR2_9ACAR;tr|A0A023FQ00|A0A023FQ00_AMBCJ;tr|A0A023FQ18|A0A023FQ18_AMBCJ;tr|A0A023FQ16|A0A023FQ16_AMBCJ;tr|A0A131XS44|A0A131XS44_9ACAR;tr|A0A023FQM4|A0A023FQM4_AMBCJ;sp|P84251|CU109_IXORI;tr|A0A0K8R498|A0A0K8R498_IXORI;tr|G3MH70|G3MH70_AMBMU	tr|A0A023G0Y9|A0A023G0Y9_AMBPA Uncharacterized protein (Fragment) OS=Amblyomma parvum OX=251391 PE=2 SV=1;tr|A0A023G115|A0A023G115_AMBPA Uncharacterized protein (Fragment) OS=Amblyomma parvum OX=251391 PE=2 SV=1;tr|A0A023FSS7|A0A023FSS7_AMBCJ Uncharacteriz	12	3	1	26.9	14.171
A0A6G5A6N3	Putative metastriate insulin growth factor binding protein	tr|A0A6G5A6N3|A0A6G5A6N3_RHIMP;tr|A0A131XN06|A0A131XN06_9ACAR;tr|A0A224YT84|A0A224YT84_9ACAR;tr|A0A131Z7C4|A0A131Z7C4_RHIAP;tr|A0A131XIU3|A0A131XIU3_9ACAR;tr|L7MC44|L7MC44_RHIPC;tr|A0A6M2E3G4|A0A6M2E3G4_9ACAR;tr|D5LHI6|D5LHI6_AMBAM;tr|A0A023G9T4|A0A023G9T4_AMBTT;tr|D5LHI7|D5LHI7_AMBAM	tr|A0A6G5A6N3|A0A6G5A6N3_RHIMP Putative metastriate insulin growth factor binding protein OS=Rhipicephalus microplus OX=6941 PE=4 SV=1;tr|A0A131XN06|A0A131XN06_9ACAR Putative metastriate insulin growth factor binding protein OS=Hyalomma excavatum OX=257692	10	1	1	8.4	13.78
A0A023GCA7	Putative vitellogenin-2 (Fragment)	tr|A0A023GCA7|A0A023GCA7_AMBTT	tr|A0A023GCA7|A0A023GCA7_AMBTT Putative vitellogenin-2 (Fragment) OS=Amblyomma triste OX=251400 PE=2 SV=1	1	6	1	6.9	94.637
A0A023GDS5	Putative microtubule associated complex (Fragment)	tr|A0A023GDS5|A0A023GDS5_AMBTT;tr|A0A1E1XRH2|A0A1E1XRH2_9ACAR;tr|A0A023G6U3|A0A023G6U3_AMBTT	tr|A0A023GDS5|A0A023GDS5_AMBTT Putative microtubule associated complex (Fragment) OS=Amblyomma triste OX=251400 PE=2 SV=1;tr|A0A1E1XRH2|A0A1E1XRH2_9ACAR Putative vitellogenin-b (Fragment) OS=Amblyomma sculptum OX=1581419 PE=2 SV=1	3	12	4	14.6	117.06
A0A023GJA3	Putative carboxypeptidase m ixodes scapularis carboxypeptidase m (Fragment)	tr|A0A023GJA3|A0A023GJA3_AMBTT;tr|A0A1E1XE96|A0A1E1XE96_9ACAR	tr|A0A023GJA3|A0A023GJA3_AMBTT Putative carboxypeptidase m ixodes scapularis carboxypeptidase m (Fragment) OS=Amblyomma triste OX=251400 PE=2 SV=1;tr|A0A1E1XE96|A0A1E1XE96_9ACAR Putative carboxypeptidase m (Fragment) OS=Amblyomma aureolatum OX=187763 PE=2	2	1	1	3.8	40.99
A0A023GLQ0	A2M_recep domain-containing protein (Fragment)	tr|A0A023GLQ0|A0A023GLQ0_AMBTT	tr|A0A023GLQ0|A0A023GLQ0_AMBTT A2M_recep domain-containing protein (Fragment) OS=Amblyomma triste OX=251400 PE=2 SV=1	1	11	1	25.1	71.981
A0A023GLR0	Putative carbohydrate metabolic process (Fragment)	tr|A0A023GLR0|A0A023GLR0_AMBTT;tr|A0A023GM11|A0A023GM11_AMBTT	tr|A0A023GLR0|A0A023GLR0_AMBTT Putative carbohydrate metabolic process (Fragment) OS=Amblyomma triste OX=251400 PE=2 SV=1;tr|A0A023GM11|A0A023GM11_AMBTT Putative beta-galactosidase (Fragment) OS=Amblyomma triste OX=251400 PE=2 SV=1	2	1	1	4.5	37.791
A0A023GLZ9	Putative extracellular matrix glycoprotein laminin subunit beta (Fragment)	tr|A0A023GLZ9|A0A023GLZ9_AMBTT	tr|A0A023GLZ9|A0A023GLZ9_AMBTT Putative extracellular matrix glycoprotein laminin subunit beta (Fragment) OS=Amblyomma triste OX=251400 PE=2 SV=1	1	8	1	12.7	92.371
A0A023GME3	Putative vitellogenin-1 (Fragment)	tr|A0A023GME3|A0A023GME3_AMBTT	tr|A0A023GME3|A0A023GME3_AMBTT Putative vitellogenin-1 (Fragment) OS=Amblyomma triste OX=251400 PE=2 SV=1	1	14	1	10.6	153.63
F0J9M1	Asparaginase (Fragment)	tr|F0J9M1|F0J9M1_AMBVA;tr|A0A6M2CIS4|A0A6M2CIS4_RHIMP;tr|A0A131YDP7|A0A131YDP7_RHIAP;tr|A0A1E1X897|A0A1E1X897_9ACAR;tr|A0A0C9SFJ7|A0A0C9SFJ7_AMBAM;tr|A0A6M2CJ28|A0A6M2CJ28_RHIMP;tr|G3MNL4|G3MNL4_AMBMU;tr|A0A023GPE9|A0A023GPE9_AMBTT;tr|L7M0T3|L7M0T3_RHIPC;tr|A0A224YUC8|A0A224YUC8_9ACAR;tr|A0A131YXC8|A0A131YXC8_RHIAP	tr|F0J9M1|F0J9M1_AMBVA Asparaginase (Fragment) OS=Amblyomma variegatum OX=34610 PE=2 SV=1;tr|A0A6M2CIS4|A0A6M2CIS4_RHIMP Putative asparaginase OS=Rhipicephalus microplus OX=6941 PE=3 SV=1;tr|A0A131YDP7|A0A131YDP7_RHIAP N4-(Beta-N-acetylglucosaminyl)-L-aspa	11	2	2	11.2	22.3
G3ML50	SERPIN domain-containing protein	tr|G3ML50|G3ML50_AMBMU;tr|G3ML49|G3ML49_AMBMU;tr|A0A023GPF9|A0A023GPF9_AMBTT	tr|G3ML50|G3ML50_AMBMU SERPIN domain-containing protein OS=Amblyomma maculatum OX=34609 PE=2 SV=1;tr|G3ML49|G3ML49_AMBMU SERPIN domain-containing protein OS=Amblyomma maculatum OX=34609 PE=2 SV=1;tr|A0A023GPF9|A0A023GPF9_AMBTT Putative tick serpins 14 OS=A	3	5	1	14.4	44.703
A0A023GPH4	Beta-hexosaminidase	tr|A0A023GPH4|A0A023GPH4_AMBTT	tr|A0A023GPH4|A0A023GPH4_AMBTT Beta-hexosaminidase OS=Amblyomma triste OX=251400 PE=2 SV=1	1	3	1	6	65.024
A0A034WTS6	Putative vitellogenin 2	tr|A0A034WTS6|A0A034WTS6_RHIMP;tr|A0A6M2CIT8|A0A6M2CIT8_RHIMP;tr|A0A6G5ACL4|A0A6G5ACL4_RHIMP;tr|A0A6G5AEG2|A0A6G5AEG2_RHIMP;tr|A0A6G5AD92|A0A6G5AD92_RHIMP;tr|A0A1E1XME1|A0A1E1XME1_9ACAR	tr|A0A034WTS6|A0A034WTS6_RHIMP Putative vitellogenin 2 OS=Rhipicephalus microplus OX=6941 PE=4 SV=1;tr|A0A6M2CIT8|A0A6M2CIT8_RHIMP Putative vitellogenin 2 (Fragment) OS=Rhipicephalus microplus OX=6941 PE=4 SV=1	6	33	1	22.8	189.88
A0A6G4ZVN8	Putative microtubule-associated protein 1	tr|A0A6G4ZVN8|A0A6G4ZVN8_RHIMP;tr|A0A034WWK8|A0A034WWK8_RHIMP	tr|A0A6G4ZVN8|A0A6G4ZVN8_RHIMP Putative microtubule-associated protein 1 OS=Rhipicephalus microplus OX=6941 PE=4 SV=1;tr|A0A034WWK8|A0A034WWK8_RHIMP Microtubule-associated protein 1 OS=Rhipicephalus microplus OX=6941 PE=4 SV=1	2	1	1	8.4	13.851
A0A034WWP0	ML domain-containing protein 1 (Fragment)	tr|A0A034WWP0|A0A034WWP0_RHIMP;tr|B7SP56|B7SP56_DERVA;tr|B7SP64|B7SP64_DERVA;tr|A0A6M2CG99|A0A6M2CG99_RHIMP;tr|G3MTB0|G3MTB0_AMBMU;tr|A0A1E1WZY1|A0A1E1WZY1_9ACAR	tr|A0A034WWP0|A0A034WWP0_RHIMP ML domain-containing protein 1 (Fragment) OS=Rhipicephalus microplus OX=6941 PE=3 SV=1;tr|B7SP56|B7SP56_DERVA Putative ML-domain containing protein OS=Dermacentor variabilis OX=34621 PE=2 SV=1;tr|B7SP64|B7SP64_DERVA Putative	6	2	1	20.6	13.494
A0A034WWR7	Alpha-L-fucosidase (Fragment)	tr|A0A034WWR7|A0A034WWR7_RHIMP;tr|A0A6M2CHC3|A0A6M2CHC3_RHIMP;tr|A0A224YJC7|A0A224YJC7_9ACAR	tr|A0A034WWR7|A0A034WWR7_RHIMP Alpha-L-fucosidase (Fragment) OS=Rhipicephalus microplus OX=6941 PE=3 SV=1;tr|A0A6M2CHC3|A0A6M2CHC3_RHIMP Alpha-L-fucosidase (Fragment) OS=Rhipicephalus microplus OX=6941 PE=3 SV=1	3	7	5	23.7	50.477
A0A034WWU3	Alpha2 macroglobulin 2 (Fragment)	tr|A0A034WWU3|A0A034WWU3_RHIMP;tr|A0A6G5A6W5|A0A6G5A6W5_RHIMP;tr|A0A6M2E987|A0A6M2E987_9ACAR	tr|A0A034WWU3|A0A034WWU3_RHIMP Alpha2 macroglobulin 2 (Fragment) OS=Rhipicephalus microplus OX=6941 PE=3 SV=1	3	45	0	38.7	163.87
A0A6M2DE43	Putative secreted protein fat body overexpressed (Fragment)	tr|A0A6M2DE43|A0A6M2DE43_RHIMP;tr|A0A224Y8J4|A0A224Y8J4_9ACAR;tr|L7MC48|L7MC48_RHIPC;tr|A0A6G5A5K9|A0A6G5A5K9_RHIMP;tr|A0A6G5A518|A0A6G5A518_RHIMP;tr|A0A131Z3S5|A0A131Z3S5_RHIAP;tr|A0A034WX87|A0A034WX87_RHIMP	tr|A0A6M2DE43|A0A6M2DE43_RHIMP Putative secreted protein fat body overexpressed (Fragment) OS=Rhipicephalus microplus OX=6941 PE=4 SV=1;tr|A0A224Y8J4|A0A224Y8J4_9ACAR Uncharacterized protein OS=Rhipicephalus zambeziensis OX=60191 PE=4 SV=1;tr|L7MC48|L7MC48	7	1	1	18.5	9.0404
A0A034WXH1	Vitellogenin 5 (Fragment)	tr|A0A034WXH1|A0A034WXH1_RHIMP	tr|A0A034WXH1|A0A034WXH1_RHIMP Vitellogenin 5 (Fragment) OS=Rhipicephalus microplus OX=6941 PE=4 SV=1	1	15	2	34.3	56.247
A0A034WXH7	Putative vitellogenin 4 midgut overexpressed (Fragment)	tr|A0A034WXH7|A0A034WXH7_RHIMP;tr|A0A6G5ABY3|A0A6G5ABY3_RHIMP;tr|A0A131Y7I5|A0A131Y7I5_IXORI	tr|A0A034WXH7|A0A034WXH7_RHIMP Putative vitellogenin 4 midgut overexpressed (Fragment) OS=Rhipicephalus microplus OX=6941 PE=4 SV=1	3	27	4	32	108.47
A0A6G5A5A5	Putative ml domain protein	tr|A0A6G5A5A5|A0A6G5A5A5_RHIMP;tr|A0A6M2CRT1|A0A6M2CRT1_RHIMP;tr|A0A6G5A5A4|A0A6G5A5A4_RHIMP;tr|A0A034WXL2|A0A034WXL2_RHIMP;tr|A0A224YNW0|A0A224YNW0_9ACAR;tr|A0A131YSY7|A0A131YSY7_RHIAP;tr|L7MBX9|L7MBX9_RHIPC;tr|A0A131XM62|A0A131XM62_9ACAR	tr|A0A6G5A5A5|A0A6G5A5A5_RHIMP Putative ml domain protein OS=Rhipicephalus microplus OX=6941 PE=3 SV=1;tr|A0A6M2CRT1|A0A6M2CRT1_RHIMP Putative ml domain protein OS=Rhipicephalus microplus OX=6941 PE=3 SV=1;tr|A0A6G5A5A4|A0A6G5A5A4_RHIMP Putative ml domain	8	6	6	30.6	20.097
A0A034WXL7	Glutathione peroxidase (Fragment)	tr|A0A034WXL7|A0A034WXL7_RHIMP	tr|A0A034WXL7|A0A034WXL7_RHIMP Glutathione peroxidase (Fragment) OS=Rhipicephalus microplus OX=6941 PE=3 SV=1	1	5	4	35.9	17.64
A0A034WXM6	Putative conserved secreted protein fat body overexpressed	tr|A0A034WXM6|A0A034WXM6_RHIMP;tr|L7MBN6|L7MBN6_RHIPC;tr|F0J8K3|F0J8K3_AMBVA;tr|A0A6G5A5Z9|A0A6G5A5Z9_RHIMP;tr|G3MJX6|G3MJX6_AMBMU;tr|A0A1E1XHZ4|A0A1E1XHZ4_9ACAR;tr|A0A023GDP8|A0A023GDP8_AMBTT;tr|A0A023GB34|A0A023GB34_AMBTT;tr|M4PPE7|M4PPE7_AMBAM;tr|A0A224YG44|A0A224YG44_9ACAR;tr|A0A131YH51|A0A131YH51_RHIAP;tr|A0A1E1XU62|A0A1E1XU62_9ACAR;tr|A0A023G1N4|A0A023G1N4_AMBPA;tr|A0A023FUE9|A0A023FUE9_AMB…	tr|A0A034WXM6|A0A034WXM6_RHIMP Putative conserved secreted protein fat body overexpressed OS=Rhipicephalus microplus OX=6941 PE=4 SV=1;tr|L7MBN6|L7MBN6_RHIPC Putative 24 kDa family member OS=Rhipicephalus pulchellus OX=72859 PE=2 SV=1;tr|F0J8K3|F0J8K3_AMBV	18	6	1	31.6	25.131
A0A034WXN6	Hemelipoprotein HeLp 2 (Fragment)	tr|A0A034WXN6|A0A034WXN6_RHIMP	tr|A0A034WXN6|A0A034WXN6_RHIMP Hemelipoprotein HeLp 2 (Fragment) OS=Rhipicephalus microplus OX=6941 PE=4 SV=1	1	4	3	10.5	30.505
A0A034WXW3	Neural cell adhesion molecule 3 (Fragment)	tr|A0A034WXW3|A0A034WXW3_RHIMP	tr|A0A034WXW3|A0A034WXW3_RHIMP Neural cell adhesion molecule 3 (Fragment) OS=Rhipicephalus microplus OX=6941 PE=4 SV=1	1	2	2	7.1	40.485
A0A034WYX9	Putative thyropin 2	tr|A0A034WYX9|A0A034WYX9_RHIMP;tr|A0A6G5A7P9|A0A6G5A7P9_RHIMP;tr|A0A034WXF5|A0A034WXF5_RHIMP;tr|A0A0C9S4P0|A0A0C9S4P0_AMBAM;tr|F0JA40|F0JA40_AMBVA;tr|A0A0C9SEE9|A0A0C9SEE9_AMBAM;tr|A0A023GBD0|A0A023GBD0_AMBTT;tr|A0A023G685|A0A023G685_AMBTT;tr|L7LRE7|L7LRE7_RHIPC;tr|L7MMD2|L7MMD2_RHIPC	tr|A0A034WYX9|A0A034WYX9_RHIMP Putative thyropin 2 OS=Rhipicephalus microplus OX=6941 PE=4 SV=1;tr|A0A6G5A7P9|A0A6G5A7P9_RHIMP Putative thyropin 1 OS=Rhipicephalus microplus OX=6941 PE=4 SV=1;tr|A0A034WXF5|A0A034WXF5_RHIMP Putative thyropin 1 OS=Rhipicepha	10	3	1	19.3	28.214
A0A224YXN0	Elongation factor 1-alpha	tr|A0A224YXN0|A0A224YXN0_9ACAR;tr|G3MGH3|G3MGH3_AMBMU;tr|A0A034WYY9|A0A034WYY9_RHIMP;tr|A0A131Z5A0|A0A131Z5A0_RHIAP;tr|Q9BNV9|Q9BNV9_9ACAR;tr|A0A6G4ZZT1|A0A6G4ZZT1_RHIMP;tr|A0A023FLP4|A0A023FLP4_AMBCJ;tr|F0J8I9|F0J8I9_AMBVA;tr|A0A6B0VEW8|A0A6B0VEW8_IXORI;tr|A0A7D5BM75|A0A7D5BM75_IXORI;tr|A0A6P3D2P3|A0A6P3D2P3_IXOSC;tr|B7Q349|B7Q349_IXOSC;tr|A0A023FY92|A0A023FY92_AMBPA;tr|A0A1E1XAX2|A0A1E1XAX2_9AC…	tr|A0A224YXN0|A0A224YXN0_9ACAR Elongation factor 1-alpha OS=Rhipicephalus zambeziensis OX=60191 PE=3 SV=1;tr|G3MGH3|G3MGH3_AMBMU Tr-type G domain-containing protein (Fragment) OS=Amblyomma maculatum OX=34609 PE=2 SV=1;tr|A0A034WYY9|A0A034WYY9_RHIMP Elongat	36	8	6	20.3	50.763
A0A224YJZ5	Cofilin	tr|A0A224YJZ5|A0A224YJZ5_9ACAR;tr|A0A131YDT0|A0A131YDT0_RHIAP;tr|A0A034WYZ2|A0A034WYZ2_RHIMP;tr|A0A131XQH4|A0A131XQH4_9ACAR;tr|F0JAB8|F0JAB8_AMBVA;tr|A0A1E1XPZ0|A0A1E1XPZ0_9ACAR;tr|A0A0C9RSJ9|A0A0C9RSJ9_AMBAM;tr|A0A1E1X1R9|A0A1E1X1R9_9ACAR;tr|G3MH56|G3MH56_AMBMU;tr|A0A023G0Y8|A0A023G0Y8_AMBPA;tr|A0A023FRK1|A0A023FRK1_AMBCJ;tr|A0A023FPQ2|A0A023FPQ2_AMBCJ;tr|A0A023GAL2|A0A023GAL2_AMBTT	tr|A0A224YJZ5|A0A224YJZ5_9ACAR Cofilin OS=Rhipicephalus zambeziensis OX=60191 PE=3 SV=1;tr|A0A131YDT0|A0A131YDT0_RHIAP Cofilin OS=Rhipicephalus appendiculatus OX=34631 PE=3 SV=1;tr|A0A034WYZ2|A0A034WYZ2_RHIMP Actin-depolymerizing factor 1 OS=Rhipicephalus	13	3	3	32.7	16.965
A0A034WZ42	Hemelipoprotein HeLp (Fragment)	tr|A0A034WZ42|A0A034WZ42_RHIMP;tr|A0A034WZ31|A0A034WZ31_RHIMP	tr|A0A034WZ42|A0A034WZ42_RHIMP Hemelipoprotein HeLp (Fragment) OS=Rhipicephalus microplus OX=6941 PE=4 SV=1;tr|A0A034WZ31|A0A034WZ31_RHIMP Hemelipoprotein HeLp 3 (Fragment) OS=Rhipicephalus microplus OX=6941 PE=4 SV=1	2	33	1	26.8	146.73
A0A131Z2T5	Metabotropic glutamate receptor 2/3	tr|A0A131Z2T5|A0A131Z2T5_RHIAP;tr|A0A034WZ74|A0A034WZ74_RHIMP;tr|A0A224Z3L1|A0A224Z3L1_9ACAR;tr|A0A023GMP5|A0A023GMP5_AMBTT;tr|A0A023GLN5|A0A023GLN5_AMBTT;tr|G1TH11|G1TH11_RABIT;tr|A0A5F9DGI8|A0A5F9DGI8_RABIT;tr|A0A5F9C2C4|A0A5F9C2C4_RABIT;tr|G1TE10|G1TE10_RABIT;tr|A0A5F9D706|A0A5F9D706_RABIT;tr|G1SHK9|G1SHK9_RABIT	tr|A0A131Z2T5|A0A131Z2T5_RHIAP Metabotropic glutamate receptor 2/3 OS=Rhipicephalus appendiculatus OX=34631 PE=3 SV=1;tr|A0A034WZ74|A0A034WZ74_RHIMP Metabotropic glutamate receptor_1 (Fragment) OS=Rhipicephalus microplus OX=6941 PE=3 SV=1;tr|A0A224Z3L1|A0A	11	7	1	17.2	59.014
A0A6G5A599	Putative salivary secreted protein	tr|A0A6G5A599|A0A6G5A599_RHIMP;tr|A0A6G5A320|A0A6G5A320_RHIMP;tr|A0A034WZ83|A0A034WZ83_RHIMP;tr|A0A6M2D156|A0A6M2D156_RHIMP	tr|A0A6G5A599|A0A6G5A599_RHIMP Putative salivary secreted protein OS=Rhipicephalus microplus OX=6941 PE=4 SV=1;tr|A0A6G5A320|A0A6G5A320_RHIMP Putative salivary secreted protein OS=Rhipicephalus microplus OX=6941 PE=4 SV=1;tr|A0A034WZ83|A0A034WZ83_RHIMP Put	4	4	0	23.9	27.277
A0A090X7D6	Putative zinc-dependent metalloprotease (Fragment)	tr|A0A090X7D6|A0A090X7D6_IXORI;tr|A0A4D5RDZ0|A0A4D5RDZ0_IXOSC;tr|A0A6P7VY54|A0A6P7VY54_IXOSC;tr|A0A090XBT4|A0A090XBT4_IXORI	tr|A0A090X7D6|A0A090X7D6_IXORI Putative zinc-dependent metalloprotease (Fragment) OS=Ixodes ricinus OX=34613 PE=2 SV=1;tr|A0A4D5RDZ0|A0A4D5RDZ0_IXOSC Putative secreted metalloprotease (Fragment) OS=Ixodes scapularis OX=6945 PE=3 SV=1;tr|A0A6P7VY54|A0A6P7VY	4	1	1	1.1	160.92
A0A0A7DS56	Pyruvate kinase	tr|A0A0A7DS56|A0A0A7DS56_RHIMP;tr|A0A6G4ZY54|A0A6G4ZY54_RHIMP	tr|A0A0A7DS56|A0A0A7DS56_RHIMP Pyruvate kinase OS=Rhipicephalus microplus OX=6941 PE=2 SV=1;tr|A0A6G4ZY54|A0A6G4ZY54_RHIMP Pyruvate kinase OS=Rhipicephalus microplus OX=6941 PE=3 SV=1	2	2	2	5.7	57.751
A0A0A7MBH9	Cystatin type 1	tr|A0A0A7MBH9|A0A0A7MBH9_9ACAR;tr|C9W1A3|C9W1A3_RHISA;tr|A0A6M2E0V5|A0A6M2E0V5_9ACAR;tr|A0A224YDY6|A0A224YDY6_9ACAR;tr|A0A1E1WWH0|A0A1E1WWH0_9ACAR;tr|A0A131Z6C6|A0A131Z6C6_RHIAP;tr|A0A131XM09|A0A131XM09_9ACAR;tr|A0A023G794|A0A023G794_AMBTT	tr|A0A0A7MBH9|A0A0A7MBH9_9ACAR Cystatin type 1 OS=Rhipicephalus haemaphysaloides OX=237073 PE=2 SV=1;tr|C9W1A3|C9W1A3_RHISA Putative intracellular cystatin (Fragment) OS=Rhipicephalus sanguineus OX=34632 PE=2 SV=1;tr|A0A6M2E0V5|A0A6M2E0V5_9ACAR Putative in	8	2	2	24.5	11.2
A0A0A7MGQ1	Cystatin type 2	tr|A0A0A7MGQ1|A0A0A7MGQ1_9ACAR;tr|L7LRJ0|L7LRJ0_RHIPC;tr|U3Q0G2|U3Q0G2_RHIMP;tr|L0JVJ4|L0JVJ4_RHIAP;tr|A0A6M2CH75|A0A6M2CH75_RHIMP;tr|A0A6G5A4U4|A0A6G5A4U4_RHIMP;tr|A0A0A1ESL2|A0A0A1ESL2_RHIMP	tr|A0A0A7MGQ1|A0A0A7MGQ1_9ACAR Cystatin type 2 OS=Rhipicephalus haemaphysaloides OX=237073 PE=2 SV=1;tr|L7LRJ0|L7LRJ0_RHIPC Putative tick salivary cystatin OS=Rhipicephalus pulchellus OX=72859 PE=2 SV=1	7	7	7	64	15.295
A0A0E9Y2H7	Serine protease inhibitor (Fragment)	tr|A0A0E9Y2H7|A0A0E9Y2H7_AMBAM	tr|A0A0E9Y2H7|A0A0E9Y2H7_AMBAM Serine protease inhibitor (Fragment) OS=Amblyomma americanum OX=6943 PE=4 SV=1	1	1	1	11.7	17.103
A0A0K8R8L4	Putative beta-galactosidase	tr|A0A0K8R8L4|A0A0K8R8L4_IXORI;tr|V5H4S9|V5H4S9_IXORI;tr|V5H4T8|V5H4T8_IXORI;tr|B7PW84|B7PW84_IXOSC;tr|A0A6P3D1E0|A0A6P3D1E0_IXOSC;tr|V5IHN8|V5IHN8_IXORI;tr|G3MGH7|G3MGH7_AMBMU;tr|A0A4D5RQN2|A0A4D5RQN2_IXOSC;tr|A0A4D5RSJ7|A0A4D5RSJ7_IXOSC;tr|A0A1E1X8D3|A0A1E1X8D3_9ACAR;tr|A0A6M2CHC7|A0A6M2CHC7_RHIMP;tr|A0A6P7V7X7|A0A6P7V7X7_IXOSC;tr|A0A6P7V100|A0A6P7V100_IXOSC;tr|A0A4D5RLP2|A0A4D5RLP2_IXOSC;tr|B7…	tr|A0A0K8R8L4|A0A0K8R8L4_IXORI Putative beta-galactosidase OS=Ixodes ricinus OX=34613 PE=2 SV=1;tr|V5H4S9|V5H4S9_IXORI Protein OS=Ixodes ricinus OX=34613 PE=2 SV=1;tr|V5H4T8|V5H4T8_IXORI Beta-galactosidase OS=Ixodes ricinus OX=34613 PE=2 SV=1;tr|B7PW84|B7P	16	2	2	11.6	32.73
B7PGQ7	Thump domain-containing protein, putative (Fragment)	tr|B7PGQ7|B7PGQ7_IXOSC;tr|A0A6P7WG61|A0A6P7WG61_IXOSC;tr|A0A0K8RDN2|A0A0K8RDN2_IXORI	tr|B7PGQ7|B7PGQ7_IXOSC Thump domain-containing protein, putative (Fragment) OS=Ixodes scapularis OX=6945 GN=8028717 PE=4 SV=1;tr|A0A6P7WG61|A0A6P7WG61_IXOSC THUMP domain-containing protein 1 isoform X1 OS=Ixodes scapularis OX=6945 GN=LOC8028717 PE=4 SV=1;t	3	1	1	2.2	35.199
A0A1E1XHQ1	Elongation factor 1-alpha	tr|A0A1E1XHQ1|A0A1E1XHQ1_9ACAR;tr|A0A0K8RID7|A0A0K8RID7_IXORI	tr|A0A1E1XHQ1|A0A1E1XHQ1_9ACAR Elongation factor 1-alpha OS=Amblyomma aureolatum OX=187763 PE=2 SV=1;tr|A0A0K8RID7|A0A0K8RID7_IXORI Elongation factor 1-alpha OS=Ixodes ricinus OX=34613 PE=2 SV=1	2	3	1	8	49.244
L7LVH9	Histone H3	tr|L7LVH9|L7LVH9_RHIPC;tr|G3MMX6|G3MMX6_AMBMU;tr|G1TKV4|G1TKV4_RABIT;tr|A0A6P7VGK6|A0A6P7VGK6_IXOSC;tr|A0A6M2CV35|A0A6M2CV35_RHIMP;tr|A0A224Z0L1|A0A224Z0L1_9ACAR;tr|A0A1E1WWN6|A0A1E1WWN6_9ACAR;tr|A0A6G4ZZJ7|A0A6G4ZZJ7_RHIMP;tr|A0A131XI99|A0A131XI99_9ACAR;tr|A0A6M2E837|A0A6M2E837_9ACAR;tr|A0A131Y5N0|A0A131Y5N0_IXORI;tr|A0A0K8RN17|A0A0K8RN17_IXORI	tr|L7LVH9|L7LVH9_RHIPC Histone H3 OS=Rhipicephalus pulchellus OX=72859 PE=2 SV=1;tr|G3MMX6|G3MMX6_AMBMU Histone H3 OS=Amblyomma maculatum OX=34609 PE=2 SV=1;tr|G1TKV4|G1TKV4_RABIT Histone H3 OS=Oryctolagus cuniculus OX=9986 PE=3 SV=1;tr|A0A6P7VGK6|A0A6P7VG	12	1	1	23.5	15.388
A0A172WBZ9	Ferritin (Fragment)	tr|A0A172WBZ9|A0A172WBZ9_9ACAR;tr|A0A0S1EUX7|A0A0S1EUX7_9ACAR;tr|A0A0S1EU22|A0A0S1EU22_9ACAR;tr|A0A0S1ETX5|A0A0S1ETX5_9ACAR	tr|A0A172WBZ9|A0A172WBZ9_9ACAR Ferritin (Fragment) OS=Hyalomma anatolicum OX=176092 PE=2 SV=1;tr|A0A0S1EUX7|A0A0S1EUX7_9ACAR Ferritin OS=Hyalomma anatolicum OX=176092 PE=2 SV=1;tr|A0A0S1EU22|A0A0S1EU22_9ACAR Ferritin OS=Hyalomma anatolicum OX=176092 PE=2 S	4	1	1	21.4	17.633
A0A0S2ZX71	Cathepsin L	tr|A0A0S2ZX71|A0A0S2ZX71_9ACAR;tr|Q7YW74|Q7YW74_9ACAR;tr|A0A131Z0I1|A0A131Z0I1_RHIAP;tr|A0A224YBR4|A0A224YBR4_9ACAR;tr|Q86GZ4|Q86GZ4_RHIAP;tr|A0A224YDL5|A0A224YDL5_9ACAR;tr|A0A6G4ZYV3|A0A6G4ZYV3_RHIMP;tr|A0A6M2D3E9|A0A6M2D3E9_RHIMP;tr|A0A0C9SDW7|A0A0C9SDW7_AMBAM;tr|A0A023FPA6|A0A023FPA6_AMBCJ;tr|A0A411HE54|A0A411HE54_HAEFA;tr|B5M752|B5M752_AMBAM;tr|A0A023FLE8|A0A023FLE8_AMBCJ;tr|A0A023FWK4|A0A023…	tr|A0A0S2ZX71|A0A0S2ZX71_9ACAR Cathepsin L OS=Rhipicephalus haemaphysaloides haemaphysaloides OX=237075 PE=2 SV=1;tr|Q7YW74|Q7YW74_9ACAR Cathepsin L-like cysteine proteinase B OS=Rhipicephalus haemaphysaloides haemaphysaloides OX=237075 GN=CysB PE=2 SV=1;t	36	13	13	49.9	37.594
A0A0S2ZXI8	Cathepsin B	tr|A0A0S2ZXI8|A0A0S2ZXI8_9ACAR;tr|A0A131ZD34|A0A131ZD34_RHIAP;tr|A0A224Y2R5|A0A224Y2R5_9ACAR;tr|L7M4L2|L7M4L2_RHIPC;tr|A0A6G5A526|A0A6G5A526_RHIMP;tr|A0A034WXU0|A0A034WXU0_RHIMP;tr|F0J903|F0J903_AMBVA;tr|A0A1E1XRT6|A0A1E1XRT6_9ACAR;tr|A0A097CK65|A0A097CK65_HAEFA;tr|A1IHG0|A1IHG0_HAELO;tr|A0A023G5S2|A0A023G5S2_AMBTT	tr|A0A0S2ZXI8|A0A0S2ZXI8_9ACAR Cathepsin B OS=Rhipicephalus haemaphysaloides haemaphysaloides OX=237075 PE=2 SV=1;tr|A0A131ZD34|A0A131ZD34_RHIAP Cathepsin B (Fragment) OS=Rhipicephalus appendiculatus OX=34631 PE=3 SV=1;tr|A0A224Y2R5|A0A224Y2R5_9ACAR Cathep	11	15	15	43	39.522
A0A0S3Q1T5	Leucine-rich repeat containing protein	tr|A0A0S3Q1T5|A0A0S3Q1T5_HAELO	tr|A0A0S3Q1T5|A0A0S3Q1T5_HAELO Leucine-rich repeat containing protein OS=Haemaphysalis longicornis OX=44386 GN=lrr PE=2 SV=1	1	1	1	3.5	35.248
A0A131X9B2	Putative a-macroglobulin receptor (Fragment)	tr|A0A131X9B2|A0A131X9B2_9ACAR;tr|A0A6G5AAJ0|A0A6G5AAJ0_RHIMP	tr|A0A131X9B2|A0A131X9B2_9ACAR Putative a-macroglobulin receptor (Fragment) OS=Hyalomma excavatum OX=257692 PE=2 SV=1	2	7	2	21.7	53.797
A0A131X9R9	Putative secreted protein (Fragment)	tr|A0A131X9R9|A0A131X9R9_9ACAR	tr|A0A131X9R9|A0A131X9R9_9ACAR Putative secreted protein (Fragment) OS=Hyalomma excavatum OX=257692 PE=2 SV=1	1	1	1	5.9	23.385
A0A6M2CQJ6	SVWC domain-containing protein	tr|A0A6M2CQJ6|A0A6M2CQJ6_RHIMP;tr|A0A224Y1C9|A0A224Y1C9_9ACAR;tr|A0A131Z3P4|A0A131Z3P4_RHIAP;tr|L7MBF3|L7MBF3_RHIPC;tr|A0A131XCG9|A0A131XCG9_9ACAR	tr|A0A6M2CQJ6|A0A6M2CQJ6_RHIMP SVWC domain-containing protein OS=Rhipicephalus microplus OX=6941 PE=4 SV=1;tr|A0A224Y1C9|A0A224Y1C9_9ACAR 8.9 kDa family member OS=Rhipicephalus zambeziensis OX=60191 PE=4 SV=1;tr|A0A131Z3P4|A0A131Z3P4_RHIAP 8.9 kDa family m	5	1	1	14.2	12.681
A0A131XCN2	Putative serpin	tr|A0A131XCN2|A0A131XCN2_9ACAR;tr|A0A0C9R1U7|A0A0C9R1U7_AMBAM;tr|G3MHQ1|G3MHQ1_AMBMU;tr|A0A023GN51|A0A023GN51_AMBTT;tr|G3MJJ2|G3MJJ2_AMBMU;tr|A0A0E9Y1U3|A0A0E9Y1U3_AMBAM;tr|A0A023GN62|A0A023GN62_AMBTT;tr|G3MLS9|G3MLS9_AMBMU;tr|A7UI25|A7UI25_AMBAM;tr|A0A0K8RJV9|A0A0K8RJV9_IXORI;tr|Q06B75|Q06B75_IXORI;tr|A0A0E9Y1N7|A0A0E9Y1N7_AMBAM;tr|A0A6P7VJL6|A0A6P7VJL6_IXOSC;tr|Q06B73|Q06B73_IXORI;tr|G3MLE5|G3M…	tr|A0A131XCN2|A0A131XCN2_9ACAR Putative serpin OS=Hyalomma excavatum OX=257692 PE=2 SV=1	40	6	1	15.3	43.034
L7M5N9	Thioredoxin	tr|L7M5N9|L7M5N9_RHIPC;tr|A0A224Z940|A0A224Z940_9ACAR;tr|A0A131YG79|A0A131YG79_RHIAP;tr|A0A131XCP4|A0A131XCP4_9ACAR	tr|L7M5N9|L7M5N9_RHIPC Thioredoxin OS=Rhipicephalus pulchellus OX=72859 PE=2 SV=1;tr|A0A224Z940|A0A224Z940_9ACAR Thioredoxin OS=Rhipicephalus zambeziensis OX=60191 PE=3 SV=1;tr|A0A131YG79|A0A131YG79_RHIAP Thioredoxin OS=Rhipicephalus appendiculatus OX=3463	4	1	1	13.1	12.392
A0A131XCV1	Putative conserved secreted protein	tr|A0A131XCV1|A0A131XCV1_9ACAR;tr|A0A131YAN5|A0A131YAN5_RHIAP;tr|A0A6M2D635|A0A6M2D635_RHIMP;tr|L7LZJ5|L7LZJ5_RHIPC;tr|L7LTT2|L7LTT2_RHIPC	tr|A0A131XCV1|A0A131XCV1_9ACAR Putative conserved secreted protein OS=Hyalomma excavatum OX=257692 PE=2 SV=1;tr|A0A131YAN5|A0A131YAN5_RHIAP Ig-like domain-containing protein OS=Rhipicephalus appendiculatus OX=34631 PE=4 SV=1;tr|A0A6M2D635|A0A6M2D635_RHIMP	5	3	3	14.9	33.862
L7M5R1	Proteasome subunit alpha type	tr|L7M5R1|L7M5R1_RHIPC;tr|A0A6G4ZZS1|A0A6G4ZZS1_RHIMP;tr|A0A224YRP6|A0A224YRP6_9ACAR;tr|A0A131Z3A6|A0A131Z3A6_RHIAP;tr|A0A131XDD5|A0A131XDD5_9ACAR;tr|A0A6M2CK01|A0A6M2CK01_RHIMP	tr|L7M5R1|L7M5R1_RHIPC Proteasome subunit alpha type OS=Rhipicephalus pulchellus OX=72859 PE=2 SV=1;tr|A0A6G4ZZS1|A0A6G4ZZS1_RHIMP Proteasome subunit alpha type OS=Rhipicephalus microplus OX=6941 PE=3 SV=1;tr|A0A224YRP6|A0A224YRP6_9ACAR Proteasome subunit	6	1	1	6.6	26.475
A0A131XF49	Putative secreted salivary gland peptide	tr|A0A131XF49|A0A131XF49_9ACAR	tr|A0A131XF49|A0A131XF49_9ACAR Putative secreted salivary gland peptide OS=Hyalomma excavatum OX=257692 PE=2 SV=1	1	6	1	33.8	25.175
A0A131XG54	Putative membrane glycoprotein lig-1 (Fragment)	tr|A0A131XG54|A0A131XG54_9ACAR;tr|A0A131YND8|A0A131YND8_RHIAP;tr|L7M4Y0|L7M4Y0_RHIPC;tr|A0A224Z2T4|A0A224Z2T4_9ACAR	tr|A0A131XG54|A0A131XG54_9ACAR Putative membrane glycoprotein lig-1 (Fragment) OS=Hyalomma excavatum OX=257692 PE=2 SV=1;tr|A0A131YND8|A0A131YND8_RHIAP Kekkon 1 OS=Rhipicephalus appendiculatus OX=34631 PE=4 SV=1;tr|L7M4Y0|L7M4Y0_RHIPC Putative kekkon-1 OS=	4	2	2	5.4	63.537
A0A131XGW7	Putative transforming growth factor-beta-induced protein ig-h3 (Fragment)	tr|A0A131XGW7|A0A131XGW7_9ACAR;tr|A0A1E1XB58|A0A1E1XB58_9ACAR;tr|A0A023FX10|A0A023FX10_AMBPA;tr|B7P7C0|B7P7C0_IXOSC;tr|A0A6P7WE92|A0A6P7WE92_IXOSC;tr|A0A6P3D2C5|A0A6P3D2C5_IXOSC;tr|A0A0K8R8B8|A0A0K8R8B8_IXORI	tr|A0A131XGW7|A0A131XGW7_9ACAR Putative transforming growth factor-beta-induced protein ig-h3 (Fragment) OS=Hyalomma excavatum OX=257692 PE=2 SV=1	7	19	2	27.8	82.123
A0A131XGX9	Putative heparin sulfate cell surface proteoglycan (Fragment)	tr|A0A131XGX9|A0A131XGX9_9ACAR;tr|A0A224YXE2|A0A224YXE2_9ACAR;tr|A0A131YVY6|A0A131YVY6_RHIAP;tr|L7MJ86|L7MJ86_RHIPC;tr|A0A1E1X789|A0A1E1X789_9ACAR	tr|A0A131XGX9|A0A131XGX9_9ACAR Putative heparin sulfate cell surface proteoglycan (Fragment) OS=Hyalomma excavatum OX=257692 PE=2 SV=1;tr|A0A224YXE2|A0A224YXE2_9ACAR Glypican 5 OS=Rhipicephalus zambeziensis OX=60191 PE=3 SV=1;tr|A0A131YVY6|A0A131YVY6_RHIAP	5	4	4	9.4	66
A0A131XHW4	Folate gamma-glutamyl hydrolase (Fragment)	tr|A0A131XHW4|A0A131XHW4_9ACAR	tr|A0A131XHW4|A0A131XHW4_9ACAR Folate gamma-glutamyl hydrolase (Fragment) OS=Hyalomma excavatum OX=257692 PE=2 SV=1	1	1	1	4.7	31.294
A0A6G4ZX02	Gelsolin-like domain-containing protein (Fragment)	tr|A0A6G4ZX02|A0A6G4ZX02_RHIMP;tr|A0A6M2CLY7|A0A6M2CLY7_RHIMP;tr|A0A224YQ72|A0A224YQ72_9ACAR;tr|A0A224YNC3|A0A224YNC3_9ACAR;tr|A0A131YKS1|A0A131YKS1_RHIAP;tr|A0A131XHX0|A0A131XHX0_9ACAR;tr|L7MCZ6|L7MCZ6_RHIPC	tr|A0A6G4ZX02|A0A6G4ZX02_RHIMP Gelsolin-like domain-containing protein (Fragment) OS=Rhipicephalus microplus OX=6941 PE=4 SV=1;tr|A0A6M2CLY7|A0A6M2CLY7_RHIMP Putative actin regulatory protein supervillin gelsolin/villin family (Fragment) OS=Rhipicephalus m	7	1	1	8.3	12.966
A0A131XIN1	Putative peroxidase (Fragment)	tr|A0A131XIN1|A0A131XIN1_9ACAR;tr|B7P7X8|B7P7X8_IXOSC;tr|A0A131YK32|A0A131YK32_RHIAP;tr|A0A4D5S1G1|A0A4D5S1G1_IXOSC;tr|A0A6P7UM26|A0A6P7UM26_IXOSC;tr|A0A6B0VHD5|A0A6B0VHD5_IXORI	tr|A0A131XIN1|A0A131XIN1_9ACAR Putative peroxidase (Fragment) OS=Hyalomma excavatum OX=257692 PE=2 SV=1;tr|B7P7X8|B7P7X8_IXOSC Peroxidase, putative (Fragment) OS=Ixodes scapularis OX=6945 GN=8025910 PE=4 SV=1;tr|A0A131YK32|A0A131YK32_RHIAP Peroxidase OS=Rh	6	1	1	1.2	127.6
A0A6G4ZY14	Peptidylprolyl isomerase (Fragment)	tr|A0A6G4ZY14|A0A6G4ZY14_RHIMP;tr|L7M6Y7|L7M6Y7_RHIPC;tr|A0A6M2CQ76|A0A6M2CQ76_RHIMP;tr|A0A224YPT0|A0A224YPT0_9ACAR;tr|A0A131YJV8|A0A131YJV8_RHIAP;tr|A0A131XIT6|A0A131XIT6_9ACAR;tr|F0J8S6|F0J8S6_AMBVA	tr|A0A6G4ZY14|A0A6G4ZY14_RHIMP Peptidylprolyl isomerase (Fragment) OS=Rhipicephalus microplus OX=6941 PE=4 SV=1;tr|L7M6Y7|L7M6Y7_RHIPC Peptidylprolyl isomerase OS=Rhipicephalus pulchellus OX=72859 PE=2 SV=1;tr|A0A6M2CQ76|A0A6M2CQ76_RHIMP Peptidylprolyl iso	7	2	2	15.2	18.26
A0A131XIX2	Beta-hexosaminidase	tr|A0A131XIX2|A0A131XIX2_9ACAR;tr|L7M7P5|L7M7P5_RHIPC;tr|A0A6M2CHU7|A0A6M2CHU7_RHIMP;tr|A0A6M2CII0|A0A6M2CII0_RHIMP;tr|A0A023GKI0|A0A023GKI0_AMBTT;tr|A0A6M2CFN6|A0A6M2CFN6_RHIMP;tr|G3MGG8|G3MGG8_AMBMU;tr|A0A023GMP2|A0A023GMP2_AMBTT;tr|G3MIF9|G3MIF9_AMBMU;tr|A0A1E1XAX6|A0A1E1XAX6_9ACAR;tr|A0A6G4ZYQ3|A0A6G4ZYQ3_RHIMP;tr|A0A1E1X944|A0A1E1X944_9ACAR	tr|A0A131XIX2|A0A131XIX2_9ACAR Beta-hexosaminidase OS=Hyalomma excavatum OX=257692 PE=2 SV=1;tr|L7M7P5|L7M7P5_RHIPC Beta-hexosaminidase OS=Rhipicephalus pulchellus OX=72859 PE=2 SV=1;tr|A0A6M2CHU7|A0A6M2CHU7_RHIMP Beta-N-acetylhexosaminidase (Fragment) OS=	12	4	3	10.1	63.438
L7M6A6	Profilin	tr|L7M6A6|L7M6A6_RHIPC;tr|A0A6G4ZUQ3|A0A6G4ZUQ3_RHIMP;tr|A0A224Z695|A0A224Z695_9ACAR;tr|A0A131YKU1|A0A131YKU1_RHIAP;tr|A0A131XJ76|A0A131XJ76_9ACAR;tr|A0A6G4ZX29|A0A6G4ZX29_RHIMP;tr|F0JA36|F0JA36_AMBVA;tr|A0A6M2E627|A0A6M2E627_9ACAR;tr|A0A1E1XQ33|A0A1E1XQ33_9ACAR;tr|A0A1E1X1Q4|A0A1E1X1Q4_9ACAR;tr|A0A023FWJ2|A0A023FWJ2_AMBPA;tr|A0A023FGF9|A0A023FGF9_AMBCJ	tr|L7M6A6|L7M6A6_RHIPC Profilin OS=Rhipicephalus pulchellus OX=72859 PE=2 SV=1;tr|A0A6G4ZUQ3|A0A6G4ZUQ3_RHIMP Profilin OS=Rhipicephalus microplus OX=6941 PE=3 SV=1;tr|A0A224Z695|A0A224Z695_9ACAR Profilin OS=Rhipicephalus zambeziensis OX=60191 PE=3 SV=1;tr|	12	2	2	22.1	14.154
A0A131XKC1	Putative glycine-rich secreted cement protein	tr|A0A131XKC1|A0A131XKC1_9ACAR;tr|A0A224YEK1|A0A224YEK1_9ACAR;tr|A0A023FV52|A0A023FV52_AMBPA;tr|A0A023GMU0|A0A023GMU0_AMBTT;tr|A0A023GPC8|A0A023GPC8_AMBTT;tr|A0A023FYH3|A0A023FYH3_AMBPA;tr|A0A131XWM2|A0A131XWM2_IXORI;tr|A0A131XXY0|A0A131XXY0_IXORI;tr|F0J8M3|F0J8M3_AMBVA;tr|A0A147BV48|A0A147BV48_IXORI;tr|A0A0K8RPW2|A0A0K8RPW2_IXORI;tr|A0A6P7UPY9|A0A6P7UPY9_IXOSC;tr|A0A4D5RW45|A0A4D5RW45_IXOSC;tr|B…	tr|A0A131XKC1|A0A131XKC1_9ACAR Putative glycine-rich secreted cement protein OS=Hyalomma excavatum OX=257692 PE=2 SV=1;tr|A0A224YEK1|A0A224YEK1_9ACAR Glycine rich superfamily member (Fragment) OS=Rhipicephalus zambeziensis OX=60191 PE=4 SV=1;tr|A0A023FV52|	16	3	1	12.8	28.841
A0A224YTP5	Cadherin egf lag seven pass g type receptor	tr|A0A224YTP5|A0A224YTP5_9ACAR;tr|L7LWF8|L7LWF8_RHIPC;tr|A0A131XKS0|A0A131XKS0_9ACAR;tr|L7MGM8|L7MGM8_RHIPC;tr|A0A131YMS4|A0A131YMS4_RHIAP;tr|A0A131Z7M2|A0A131Z7M2_RHIAP;tr|A0A1E1XF45|A0A1E1XF45_9ACAR;tr|A0A4D5S0J5|A0A4D5S0J5_IXOSC;tr|A0A147BNT0|A0A147BNT0_IXORI;tr|L7MJQ4|L7MJQ4_RHIPC;tr|V5IHB1|V5IHB1_IXORI;tr|A0A1E1XQ03|A0A1E1XQ03_9ACAR;tr|A0A6P7WAB1|A0A6P7WAB1_IXOSC;tr|L7MBK7|L7MBK7_RHIPC;tr|L7…	tr|A0A224YTP5|A0A224YTP5_9ACAR Cadherin egf lag seven pass g type receptor OS=Rhipicephalus zambeziensis OX=60191 PE=4 SV=1;tr|L7LWF8|L7LWF8_RHIPC Putative cadherin egf lag seven-pass g-type receptor OS=Rhipicephalus pulchellus OX=72859 PE=2 SV=1;tr|A0A131	26	48	13	20.6	334.88
A0A131XLE3	Putative low-density lipoprotein receptor (Fragment)	tr|A0A131XLE3|A0A131XLE3_9ACAR;tr|A0A224YWG0|A0A224YWG0_9ACAR;tr|L7MJ57|L7MJ57_RHIPC;tr|L7MIA7|L7MIA7_RHIPC;tr|A0A6M2D7C1|A0A6M2D7C1_RHIMP;tr|A0A1E1XFG5|A0A1E1XFG5_9ACAR	tr|A0A131XLE3|A0A131XLE3_9ACAR Putative low-density lipoprotein receptor (Fragment) OS=Hyalomma excavatum OX=257692 PE=2 SV=1;tr|A0A224YWG0|A0A224YWG0_9ACAR Prolow density lipoprotein receptor related protein 1 OS=Rhipicephalus zambeziensis OX=60191 PE=4 S	6	3	3	1.3	451.93
A0A6M2D0T1	Putative cystatin	tr|A0A6M2D0T1|A0A6M2D0T1_RHIMP;tr|A0A131XLI9|A0A131XLI9_9ACAR	tr|A0A6M2D0T1|A0A6M2D0T1_RHIMP Putative cystatin OS=Rhipicephalus microplus OX=6941 PE=4 SV=1;tr|A0A131XLI9|A0A131XLI9_9ACAR Putative cystatin 2b (Fragment) OS=Hyalomma excavatum OX=257692 PE=2 SV=1	2	1	1	12.3	14.736
A0A131XLV9	Putative alpha-macroglobulin (Fragment)	tr|A0A131XLV9|A0A131XLV9_9ACAR;tr|A0A6M2D3L9|A0A6M2D3L9_RHIMP;tr|A0A034WZ86|A0A034WZ86_RHIMP;tr|A0A023G075|A0A023G075_AMBPA;tr|A0A023GNI6|A0A023GNI6_AMBTT;tr|A0A023FNM2|A0A023FNM2_AMBCJ;tr|A0A023FLU0|A0A023FLU0_AMBCJ;tr|A0A1E1X3E1|A0A1E1X3E1_9ACAR	tr|A0A131XLV9|A0A131XLV9_9ACAR Putative alpha-macroglobulin (Fragment) OS=Hyalomma excavatum OX=257692 PE=2 SV=1	8	5	1	4.6	167.91
A0A6G4ZX34	Putative myosin class ii heavy chain (Fragment)	tr|A0A6G4ZX34|A0A6G4ZX34_RHIMP;tr|A0A224Z4J4|A0A224Z4J4_9ACAR;tr|L7M907|L7M907_RHIPC;tr|A0A224YW59|A0A224YW59_9ACAR;tr|A0A131YGN8|A0A131YGN8_RHIAP;tr|A0A131XMN1|A0A131XMN1_9ACAR	tr|A0A6G4ZX34|A0A6G4ZX34_RHIMP Putative myosin class ii heavy chain (Fragment) OS=Rhipicephalus microplus OX=6941 PE=3 SV=1;tr|A0A224Z4J4|A0A224Z4J4_9ACAR Myosin heavy chain (Fragment) OS=Rhipicephalus zambeziensis OX=60191 PE=3 SV=1;tr|L7M907|L7M907_RHIPC	6	1	1	1.5	98.846
L7LYR0	Putative alanyl-trna synthetase translation	tr|L7LYR0|L7LYR0_RHIPC;tr|A0A131Z2F8|A0A131Z2F8_RHIAP;tr|A0A131XN19|A0A131XN19_9ACAR	tr|L7LYR0|L7LYR0_RHIPC Putative alanyl-trna synthetase translation OS=Rhipicephalus pulchellus OX=72859 PE=2 SV=1;tr|A0A131Z2F8|A0A131Z2F8_RHIAP Alanine--tRNA ligase OS=Rhipicephalus appendiculatus OX=34631 PE=3 SV=1;tr|A0A131XN19|A0A131XN19_9ACAR Alanine-	3	1	1	2.1	68.855
A0A131ZCI9	Interferon, gamma-inducible protein 30 (Fragment)	tr|A0A131ZCI9|A0A131ZCI9_RHIAP;tr|A0A131XPG7|A0A131XPG7_9ACAR;tr|A0A224YZ80|A0A224YZ80_9ACAR	tr|A0A131ZCI9|A0A131ZCI9_RHIAP Interferon, gamma-inducible protein 30 (Fragment) OS=Rhipicephalus appendiculatus OX=34631 PE=3 SV=1;tr|A0A131XPG7|A0A131XPG7_9ACAR Putative gamma-interferon inducible lysosomal thiol reductase (Fragment) OS=Hyalomma excavatu	3	1	1	12.4	11.841
A0A131XPK7	Putative basement membrane-specific heparan sulfate proteoglycan core protein (Fragment)	tr|A0A131XPK7|A0A131XPK7_9ACAR;tr|A0A6M2D781|A0A6M2D781_RHIMP;tr|A0A4D5S4Z5|A0A4D5S4Z5_IXOSC;tr|V5HZ24|V5HZ24_IXORI;tr|A0A6P7VED8|A0A6P7VED8_IXOSC;tr|A0A6P7VG85|A0A6P7VG85_IXOSC;tr|V5GZ45|V5GZ45_IXORI;tr|V5HEE5|V5HEE5_IXORI;tr|A0A131XXY6|A0A131XXY6_IXORI;tr|A0A6P7WBE5|A0A6P7WBE5_IXOSC;tr|A0A6P7W5N8|A0A6P7W5N8_IXOSC;tr|A0A6P7VYJ3|A0A6P7VYJ3_IXOSC;tr|L7MIX8|L7MIX8_RHIPC;tr|A0A6M2D2W2|A0A6M2D2W2_RHI…	tr|A0A131XPK7|A0A131XPK7_9ACAR Putative basement membrane-specific heparan sulfate proteoglycan core protein (Fragment) OS=Hyalomma excavatum OX=257692 PE=2 SV=1	15	29	1	9.9	426.57
A0A131XQ21	Putative secreted peptide (Fragment)	tr|A0A131XQ21|A0A131XQ21_9ACAR;tr|A0A131Z7S2|A0A131Z7S2_RHIAP;tr|A0A224Z1V2|A0A224Z1V2_9ACAR;tr|L7ML85|L7ML85_RHIPC;tr|A0A1E1XHZ0|A0A1E1XHZ0_9ACAR;tr|A0A6M2CW43|A0A6M2CW43_RHIMP;tr|G3MRT2|G3MRT2_AMBMU	tr|A0A131XQ21|A0A131XQ21_9ACAR Putative secreted peptide (Fragment) OS=Hyalomma excavatum OX=257692 PE=2 SV=1;tr|A0A131Z7S2|A0A131Z7S2_RHIAP Uncharacterized protein (Fragment) OS=Rhipicephalus appendiculatus OX=34631 PE=4 SV=1;tr|A0A224Z1V2|A0A224Z1V2_9ACA	7	2	2	9.3	28.067
A0A6G4ZY55	Nucleoside diphosphate kinase	tr|A0A6G4ZY55|A0A6G4ZY55_RHIMP;tr|A0A224YV39|A0A224YV39_9ACAR;tr|A0A131Z2K0|A0A131Z2K0_RHIAP;tr|A0A131XQ58|A0A131XQ58_9ACAR;tr|B5M7A1|B5M7A1_AMBAM;tr|G3MQD9|G3MQD9_AMBMU;tr|G3MPV4|G3MPV4_AMBMU;tr|A0A0C9RSN9|A0A0C9RSN9_AMBAM;tr|A0A023FTW2|A0A023FTW2_AMBPA;tr|A0A023FHW5|A0A023FHW5_AMBCJ;tr|A0A023FH38|A0A023FH38_AMBCJ	tr|A0A6G4ZY55|A0A6G4ZY55_RHIMP Nucleoside diphosphate kinase OS=Rhipicephalus microplus OX=6941 PE=3 SV=1;tr|A0A224YV39|A0A224YV39_9ACAR Nucleoside diphosphate kinase OS=Rhipicephalus zambeziensis OX=60191 PE=3 SV=1;tr|A0A131Z2K0|A0A131Z2K0_RHIAP Nucleosid	11	2	2	17.1	17.168
A0A131XQ78	Putative secreted protein (Fragment)	tr|A0A131XQ78|A0A131XQ78_9ACAR	tr|A0A131XQ78|A0A131XQ78_9ACAR Putative secreted protein (Fragment) OS=Hyalomma excavatum OX=257692 PE=2 SV=1	1	2	1	9.8	34.636
A0A131XQQ4	Putative elongation factor 1 beta/delta chain	tr|A0A131XQQ4|A0A131XQQ4_9ACAR;tr|A0A224YM54|A0A224YM54_9ACAR;tr|A0A131Z3I2|A0A131Z3I2_RHIAP;tr|A0A224YM81|A0A224YM81_9ACAR;tr|A0A131Z3G5|A0A131Z3G5_RHIAP;tr|F0J8Z7|F0J8Z7_AMBVA;tr|A0A6G4ZZD3|A0A6G4ZZD3_RHIMP;tr|A0A6M2CN39|A0A6M2CN39_RHIMP;tr|A0A023FVY1|A0A023FVY1_AMBPA	tr|A0A131XQQ4|A0A131XQQ4_9ACAR Putative elongation factor 1 beta/delta chain OS=Hyalomma excavatum OX=257692 PE=2 SV=1;tr|A0A224YM54|A0A224YM54_9ACAR Elongation factor 1-delta OS=Rhipicephalus zambeziensis OX=60191 PE=3 SV=1;tr|A0A131Z3I2|A0A131Z3I2_RHIAP	9	3	3	15	30.416
A0A131XQS9	Putative saposin (Fragment)	tr|A0A131XQS9|A0A131XQS9_9ACAR;tr|L7LXR7|L7LXR7_RHIPC	tr|A0A131XQS9|A0A131XQS9_9ACAR Putative saposin (Fragment) OS=Hyalomma excavatum OX=257692 PE=2 SV=1	2	4	2	4.4	134.54
A0A224YQL8	IGFBP N-terminal domain-containing protein	tr|A0A224YQL8|A0A224YQL8_9ACAR;tr|A0A131YGZ9|A0A131YGZ9_RHIAP;tr|A0A131XQT8|A0A131XQT8_9ACAR;tr|A0A6M2D0Z6|A0A6M2D0Z6_RHIMP;tr|A0A023FSS9|A0A023FSS9_AMBCJ;tr|A0A023FPR8|A0A023FPR8_AMBCJ;tr|G3MT28|G3MT28_AMBMU;tr|A0A023GBZ7|A0A023GBZ7_AMBTT;tr|A0A034WXM1|A0A034WXM1_RHIMP;tr|V5H5G4|V5H5G4_IXORI	tr|A0A224YQL8|A0A224YQL8_9ACAR IGFBP N-terminal domain-containing protein OS=Rhipicephalus zambeziensis OX=60191 PE=4 SV=1;tr|A0A131YGZ9|A0A131YGZ9_RHIAP IGFBP N-terminal domain-containing protein OS=Rhipicephalus appendiculatus OX=34631 PE=4 SV=1;tr|A0A13	10	3	3	41.8	11.27
A0A131Z5S6	Elongation factor 2	tr|A0A131Z5S6|A0A131Z5S6_RHIAP;tr|A0A6G5A1Y0|A0A6G5A1Y0_RHIMP;tr|A0A6M2CU73|A0A6M2CU73_RHIMP;tr|A0A131XQW9|A0A131XQW9_9ACAR;tr|A0A224YVU2|A0A224YVU2_9ACAR;tr|A0A1E1XHM1|A0A1E1XHM1_9ACAR;tr|A0A023FY35|A0A023FY35_AMBPA;tr|A0A023FNE9|A0A023FNE9_AMBCJ;tr|A0A023FK32|A0A023FK32_AMBCJ;tr|A0A0C9R3B3|A0A0C9R3B3_AMBAM;tr|A0A023GP05|A0A023GP05_AMBTT;tr|A0A023FWQ0|A0A023FWQ0_AMBPA;tr|D0UNG9|D0UNG9_9ACAR;tr|A…	tr|A0A131Z5S6|A0A131Z5S6_RHIAP Elongation factor 2 OS=Rhipicephalus appendiculatus OX=34631 PE=3 SV=1;tr|A0A6G5A1Y0|A0A6G5A1Y0_RHIMP Putative elongation factor 2-like isoform 1 (Fragment) OS=Rhipicephalus microplus OX=6941 PE=3 SV=1;tr|A0A6M2CU73|A0A6M2CU7	20	8	8	11.4	94.533
A0A6P7VGE6	eIF-2B GDP-GTP exchange factor subunit epsilon	tr|A0A6P7VGE6|A0A6P7VGE6_IXOSC;tr|A0A6P7USK9|A0A6P7USK9_IXOSC;tr|A0A4D5RD01|A0A4D5RD01_IXOSC;tr|A0A131XUG5|A0A131XUG5_IXORI;tr|A0A147BR14|A0A147BR14_IXORI	tr|A0A6P7VGE6|A0A6P7VGE6_IXOSC eIF-2B GDP-GTP exchange factor subunit epsilon OS=Ixodes scapularis OX=6945 GN=LOC8033247 PE=3 SV=1;tr|A0A6P7USK9|A0A6P7USK9_IXOSC eIF-2B GDP-GTP exchange factor subunit epsilon OS=Ixodes scapularis OX=6945 GN=LOC115312005 PE	5	1	1	2.8	75.689
V5H9P2	Putative atp-dependent zinc metalloprotease yme1 (Fragment)	tr|V5H9P2|V5H9P2_IXORI;tr|V5IHR8|V5IHR8_IXORI;tr|V5GYE0|V5GYE0_IXORI;tr|A0A6P7VDB0|A0A6P7VDB0_IXOSC;tr|A0A4D5RWN4|A0A4D5RWN4_IXOSC;tr|A0A131XUL8|A0A131XUL8_IXORI;tr|A0A4D5S0M6|A0A4D5S0M6_IXOSC;tr|A0A6P7VF66|A0A6P7VF66_IXOSC;tr|A0A6P7V7K3|A0A6P7V7K3_IXOSC	tr|V5H9P2|V5H9P2_IXORI Putative atp-dependent zinc metalloprotease yme1 (Fragment) OS=Ixodes ricinus OX=34613 PE=2 SV=1;tr|V5IHR8|V5IHR8_IXORI Putative atp-dependent zinc metalloprotease yme1 (Fragment) OS=Ixodes ricinus OX=34613 PE=2 SV=1;tr|V5GYE0|V5GYE0	9	1	1	3.9	71.285
A0A6P7V479	LOW QUALITY PROTEIN: toll-like receptor 9	tr|A0A6P7V479|A0A6P7V479_IXOSC;tr|A0A4D5RNU1|A0A4D5RNU1_IXOSC;tr|A0A131Y879|A0A131Y879_IXORI;tr|A0A147BHB7|A0A147BHB7_IXORI	tr|A0A6P7V479|A0A6P7V479_IXOSC LOW QUALITY PROTEIN: toll-like receptor 9 OS=Ixodes scapularis OX=6945 GN=LOC8026298 PE=4 SV=1;tr|A0A4D5RNU1|A0A4D5RNU1_IXOSC Putative toll-like receptor 9 OS=Ixodes scapularis OX=6945 PE=4 SV=1;tr|A0A131Y879|A0A131Y879_IXORI	4	1	1	3.3	32.537
A0A6M2CIH5	Putative choline dehydrogenase (Fragment)	tr|A0A6M2CIH5|A0A6M2CIH5_RHIMP;tr|A0A6M2CJK7|A0A6M2CJK7_RHIMP;tr|A0A131YSQ1|A0A131YSQ1_RHIAP;tr|A0A6M2CKG7|A0A6M2CKG7_RHIMP;tr|A0A131YW73|A0A131YW73_RHIAP;tr|A0A131YC13|A0A131YC13_RHIAP;tr|A0A224YV98|A0A224YV98_9ACAR	tr|A0A6M2CIH5|A0A6M2CIH5_RHIMP Putative choline dehydrogenase (Fragment) OS=Rhipicephalus microplus OX=6941 PE=3 SV=1;tr|A0A6M2CJK7|A0A6M2CJK7_RHIMP Putative glucose dehydrogenase/choline dehydrogenase/mandelonitrile lyase gmc oxidoreductase family (Fragme	7	1	1	6.4	21.913
A0A131YCN8	Colipase	tr|A0A131YCN8|A0A131YCN8_RHIAP;tr|A0A6G5A6A6|A0A6G5A6A6_RHIMP;tr|A0A6G5A472|A0A6G5A472_RHIMP	tr|A0A131YCN8|A0A131YCN8_RHIAP Colipase OS=Rhipicephalus appendiculatus OX=34631 PE=4 SV=1;tr|A0A6G5A6A6|A0A6G5A6A6_RHIMP Putative colipase OS=Rhipicephalus microplus OX=6941 PE=4 SV=1;tr|A0A6G5A472|A0A6G5A472_RHIMP Putative colipase OS=Rhipicephalus micro	3	2	2	21.2	12.507
A0A131YW65	Furin	tr|A0A131YW65|A0A131YW65_RHIAP;tr|A0A224YYV8|A0A224YYV8_9ACAR;tr|A0A131YD93|A0A131YD93_RHIAP;tr|A0A224YWM8|A0A224YWM8_9ACAR;tr|A0A131YEU3|A0A131YEU3_RHIAP;tr|A0A131XN16|A0A131XN16_9ACAR;tr|A0A131XIU2|A0A131XIU2_9ACAR;tr|L7MKL7|L7MKL7_RHIPC;tr|L7MIJ8|L7MIJ8_RHIPC;tr|A0A023GPG8|A0A023GPG8_AMBTT;tr|A0A1E1X9K0|A0A1E1X9K0_9ACAR;tr|A0A131YXQ3|A0A131YXQ3_RHIAP;tr|A0A1E1XMD1|A0A1E1XMD1_9ACAR;tr|A0A6P7VSJ…	tr|A0A131YW65|A0A131YW65_RHIAP Furin OS=Rhipicephalus appendiculatus OX=34631 PE=3 SV=1;tr|A0A224YYV8|A0A224YYV8_9ACAR Furin OS=Rhipicephalus zambeziensis OX=60191 PE=3 SV=1;tr|A0A131YD93|A0A131YD93_RHIAP Furin OS=Rhipicephalus appendiculatus OX=34631 PE=3	22	5	5	6.5	98.307
A0A6G4ZXC8	Putative beta thymosin	tr|A0A6G4ZXC8|A0A6G4ZXC8_RHIMP;tr|A0A131YFX9|A0A131YFX9_RHIAP;tr|C9W1I2|C9W1I2_RHISA;tr|A0A6G4ZVQ9|A0A6G4ZVQ9_RHIMP;tr|A0A131YDD8|A0A131YDD8_RHIAP	tr|A0A6G4ZXC8|A0A6G4ZXC8_RHIMP Putative beta thymosin OS=Rhipicephalus microplus OX=6941 PE=3 SV=1;tr|A0A131YFX9|A0A131YFX9_RHIAP Beta thymosin OS=Rhipicephalus appendiculatus OX=34631 PE=3 SV=1;tr|C9W1I2|C9W1I2_RHISA Putative beta thymosin OS=Rhipicephalu	5	1	1	21.4	9.5236
A0A6M2CHD5	Putative selenoprotein p midgut overexpressed	tr|A0A6M2CHD5|A0A6M2CHD5_RHIMP;tr|A0A6G4ZUZ1|A0A6G4ZUZ1_RHIMP;tr|A0A224YEP6|A0A224YEP6_9ACAR;tr|A0A131YE48|A0A131YE48_RHIAP;tr|A0A220T279|A0A220T279_AMBMU;tr|A0A023G9S4|A0A023G9S4_AMBTT;tr|A0A023G782|A0A023G782_AMBTT	tr|A0A6M2CHD5|A0A6M2CHD5_RHIMP Putative selenoprotein p midgut overexpressed OS=Rhipicephalus microplus OX=6941 PE=4 SV=1;tr|A0A6G4ZUZ1|A0A6G4ZUZ1_RHIMP Putative selenoprotein p OS=Rhipicephalus microplus OX=6941 PE=4 SV=1;tr|A0A224YEP6|A0A224YEP6_9ACAR Se	7	2	2	14.5	19.573
A0A224YS20	Klingon	tr|A0A224YS20|A0A224YS20_9ACAR;tr|L7LWM6|L7LWM6_RHIPC;tr|A0A224YXG5|A0A224YXG5_9ACAR;tr|L7LVV5|L7LVV5_RHIPC;tr|A0A131YEN2|A0A131YEN2_RHIAP;tr|A0A131Z1P1|A0A131Z1P1_RHIAP;tr|A0A4D5RQP1|A0A4D5RQP1_IXOSC;tr|A0A6P7UR01|A0A6P7UR01_IXOSC;tr|A0A6P7UWC7|A0A6P7UWC7_IXOSC;tr|A0A6B0VDD4|A0A6B0VDD4_IXORI;tr|A0A147BI31|A0A147BI31_IXORI;tr|A0A6P7UUR4|A0A6P7UUR4_IXOSC;tr|A0A0K8RGT7|A0A0K8RGT7_IXORI;tr|V5I368|V5…	tr|A0A224YS20|A0A224YS20_9ACAR Klingon OS=Rhipicephalus zambeziensis OX=60191 PE=4 SV=1;tr|L7LWM6|L7LWM6_RHIPC Putative klingon OS=Rhipicephalus pulchellus OX=72859 PE=2 SV=1;tr|A0A224YXG5|A0A224YXG5_9ACAR Klingon OS=Rhipicephalus zambeziensis OX=60191 PE=	20	4	4	10.5	54.059
A0A6M2CIS3	Putative glycosyl hydralase sucrase-isomaltase (Fragment)	tr|A0A6M2CIS3|A0A6M2CIS3_RHIMP;tr|A0A1E1X7H4|A0A1E1X7H4_9ACAR;tr|A0A1E1X724|A0A1E1X724_9ACAR;tr|A0A131YEN7|A0A131YEN7_RHIAP;tr|A0A131Z192|A0A131Z192_RHIAP	tr|A0A6M2CIS3|A0A6M2CIS3_RHIMP Putative glycosyl hydralase sucrase-isomaltase (Fragment) OS=Rhipicephalus microplus OX=6941 PE=3 SV=1;tr|A0A1E1X7H4|A0A1E1X7H4_9ACAR Putative glucosidase ii catalytic alpha subunit (Fragment) OS=Amblyomma aureolatum OX=18776	5	1	1	1.7	65.862
A0A224YQR8	Cuticle protein 10.9	tr|A0A224YQR8|A0A224YQR8_9ACAR;tr|A0A131YF26|A0A131YF26_RHIAP;tr|A0A6G5A7B5|A0A6G5A7B5_RHIMP;tr|A0A034WTZ9|A0A034WTZ9_RHIMP	tr|A0A224YQR8|A0A224YQR8_9ACAR Cuticle protein 10.9 OS=Rhipicephalus zambeziensis OX=60191 PE=4 SV=1;tr|A0A131YF26|A0A131YF26_RHIAP Cuticle protein 10.9 OS=Rhipicephalus appendiculatus OX=34631 PE=4 SV=1;tr|A0A6G5A7B5|A0A6G5A7B5_RHIMP Putative cuticle prot	4	3	1	30.8	13.049
A0A131YFB2	Glutathione peroxidase	tr|A0A131YFB2|A0A131YFB2_RHIAP;tr|A0A224YNL1|A0A224YNL1_9ACAR;tr|A0A023FDX3|A0A023FDX3_AMBCJ	tr|A0A131YFB2|A0A131YFB2_RHIAP Glutathione peroxidase OS=Rhipicephalus appendiculatus OX=34631 PE=3 SV=1;tr|A0A224YNL1|A0A224YNL1_9ACAR Glutathione peroxidase OS=Rhipicephalus zambeziensis OX=60191 PE=3 SV=1;tr|A0A023FDX3|A0A023FDX3_AMBCJ Putative glutathi	3	2	1	23.9	10.176
A0A131YFF5	Nyctalopin	tr|A0A131YFF5|A0A131YFF5_RHIAP;tr|A0A131YLW6|A0A131YLW6_RHIAP;tr|L7LXE8|L7LXE8_RHIPC;tr|A0A224YX44|A0A224YX44_9ACAR	tr|A0A131YFF5|A0A131YFF5_RHIAP Nyctalopin OS=Rhipicephalus appendiculatus OX=34631 PE=4 SV=1;tr|A0A131YLW6|A0A131YLW6_RHIAP Nyctalopin OS=Rhipicephalus appendiculatus OX=34631 PE=4 SV=1;tr|L7LXE8|L7LXE8_RHIPC Putative membrane glycoprotein lig-1 OS=Rhipice	4	2	2	5.9	41.978
A0A131YFQ8	Neurexin iii alpha	tr|A0A131YFQ8|A0A131YFQ8_RHIAP;tr|A0A6G4ZVF9|A0A6G4ZVF9_RHIMP;tr|A0A6M2D6P0|A0A6M2D6P0_RHIMP;tr|B7PN44|B7PN44_IXOSC;tr|V5IDM5|V5IDM5_IXORI;tr|A0A090X8V9|A0A090X8V9_IXORI;tr|A0A224Z312|A0A224Z312_9ACAR;tr|B7Q7X6|B7Q7X6_IXOSC;tr|B7PN45|B7PN45_IXOSC;tr|V5GR07|V5GR07_IXORI	tr|A0A131YFQ8|A0A131YFQ8_RHIAP Neurexin iii alpha OS=Rhipicephalus appendiculatus OX=34631 PE=4 SV=1	10	75	2	25.9	400.24
A0A224YXI4	Peroxidase	tr|A0A224YXI4|A0A224YXI4_9ACAR;tr|A0A131YG00|A0A131YG00_RHIAP;tr|A0A131Z7I9|A0A131Z7I9_RHIAP;tr|A0A131Z8G5|A0A131Z8G5_RHIAP	tr|A0A224YXI4|A0A224YXI4_9ACAR Peroxidase OS=Rhipicephalus zambeziensis OX=60191 PE=4 SV=1;tr|A0A131YG00|A0A131YG00_RHIAP Peroxidase OS=Rhipicephalus appendiculatus OX=34631 PE=4 SV=1;tr|A0A131Z7I9|A0A131Z7I9_RHIAP Peroxidase (Fragment) OS=Rhipicephalus ap	4	9	9	8.2	152.05
A0A131YGP3	Uncharacterized protein	tr|A0A131YGP3|A0A131YGP3_RHIAP;tr|A0A131YMW1|A0A131YMW1_RHIAP	tr|A0A131YGP3|A0A131YGP3_RHIAP Uncharacterized protein OS=Rhipicephalus appendiculatus OX=34631 PE=4 SV=1;tr|A0A131YMW1|A0A131YMW1_RHIAP Uncharacterized protein OS=Rhipicephalus appendiculatus OX=34631 PE=4 SV=1	2	2	2	2.2	100.05
A0A131Z6U4	Myosin heavy chain 6/7 (Fragment)	tr|A0A131Z6U4|A0A131Z6U4_RHIAP;tr|A0A131YGT1|A0A131YGT1_RHIAP;tr|A0A224YU86|A0A224YU86_9ACAR;tr|A0A023FMJ4|A0A023FMJ4_AMBCJ;tr|A0A1E1X279|A0A1E1X279_9ACAR;tr|A0A224YU78|A0A224YU78_9ACAR;tr|A0A6M2CRF7|A0A6M2CRF7_RHIMP;tr|A0A4D5S0C3|A0A4D5S0C3_IXOSC;tr|A0A131Y3Q3|A0A131Y3Q3_IXORI;tr|A0A6P7VE04|A0A6P7VE04_IXOSC;tr|A0A6P7V2V2|A0A6P7V2V2_IXOSC;tr|A0A6P7UZH8|A0A6P7UZH8_IXOSC;tr|A0A6P7VBW4|A0A6P7VBW4_IX…	tr|A0A131Z6U4|A0A131Z6U4_RHIAP Myosin heavy chain 6/7 (Fragment) OS=Rhipicephalus appendiculatus OX=34631 PE=3 SV=1;tr|A0A131YGT1|A0A131YGT1_RHIAP Myosin heavy chain 6/7 OS=Rhipicephalus appendiculatus OX=34631 PE=3 SV=1;tr|A0A224YU86|A0A224YU86_9ACAR Myos	28	13	12	9.3	224.92
A0A131YH55	Niemann-Pick type C1 domain-containing protein	tr|A0A131YH55|A0A131YH55_RHIAP;tr|A0A023FQW9|A0A023FQW9_AMBCJ;tr|A0A023GMR9|A0A023GMR9_AMBTT;tr|A0A6G5A6A9|A0A6G5A6A9_RHIMP	tr|A0A131YH55|A0A131YH55_RHIAP Niemann-Pick type C1 domain-containing protein OS=Rhipicephalus appendiculatus OX=34631 PE=4 SV=1	4	3	3	17.4	28.8
A0A131YHC3	Lipoprotein amino terminal region	tr|A0A131YHC3|A0A131YHC3_RHIAP;tr|A0A023G980|A0A023G980_AMBTT	tr|A0A131YHC3|A0A131YHC3_RHIAP Lipoprotein amino terminal region OS=Rhipicephalus appendiculatus OX=34631 PE=4 SV=1	2	43	2	37.4	137.61
L7M118	Purple acid phosphatase	tr|L7M118|L7M118_RHIPC;tr|A0A224Z786|A0A224Z786_9ACAR;tr|A0A131YHE5|A0A131YHE5_RHIAP;tr|A0A6M2CI71|A0A6M2CI71_RHIMP	tr|L7M118|L7M118_RHIPC Purple acid phosphatase OS=Rhipicephalus pulchellus OX=72859 PE=2 SV=1;tr|A0A224Z786|A0A224Z786_9ACAR Purple acid phosphatase OS=Rhipicephalus zambeziensis OX=60191 PE=3 SV=1;tr|A0A131YHE5|A0A131YHE5_RHIAP Purple acid phosphatase OS=	4	3	3	10	50.306
A0A131YI17	Neurexin iv	tr|A0A131YI17|A0A131YI17_RHIAP;tr|A0A224Z419|A0A224Z419_9ACAR;tr|L7MLU1|L7MLU1_RHIPC	tr|A0A131YI17|A0A131YI17_RHIAP Neurexin iv OS=Rhipicephalus appendiculatus OX=34631 PE=3 SV=1;tr|A0A224Z419|A0A224Z419_9ACAR Neurexin iv OS=Rhipicephalus zambeziensis OX=60191 PE=3 SV=1;tr|L7MLU1|L7MLU1_RHIPC Putative neurexin iv (Fragment) OS=Rhipicephalu	3	1	1	1.3	143.02
A0A131YI46	Apolipoprotein b	tr|A0A131YI46|A0A131YI46_RHIAP;tr|A0A224YRJ6|A0A224YRJ6_9ACAR;tr|A0A6M2D8F3|A0A6M2D8F3_RHIMP;tr|A0A6P7W2F0|A0A6P7W2F0_IXOSC	tr|A0A131YI46|A0A131YI46_RHIAP Apolipoprotein b OS=Rhipicephalus appendiculatus OX=34631 PE=4 SV=1	4	18	13	9.4	265.79
A0A224Y2W7	Coagulation factor	tr|A0A224Y2W7|A0A224Y2W7_9ACAR;tr|A0A131YJ93|A0A131YJ93_RHIAP;tr|A0A6M2D020|A0A6M2D020_RHIMP;tr|A0A6M2D1I2|A0A6M2D1I2_RHIMP	tr|A0A224Y2W7|A0A224Y2W7_9ACAR Coagulation factor OS=Rhipicephalus zambeziensis OX=60191 PE=4 SV=1;tr|A0A131YJ93|A0A131YJ93_RHIAP Coagulation factor OS=Rhipicephalus appendiculatus OX=34631 PE=4 SV=1;tr|A0A6M2D020|A0A6M2D020_RHIMP Putative trypsin-like ser	4	5	5	11.1	57.644
A0A224Y7S0	F-spondin	tr|A0A224Y7S0|A0A224Y7S0_9ACAR;tr|A0A131YJI2|A0A131YJI2_RHIAP;tr|A0A6B0VE64|A0A6B0VE64_IXORI;tr|A0A6P7VL61|A0A6P7VL61_IXOSC;tr|A0A6P7VK71|A0A6P7VK71_IXOSC;tr|A0A6P7VJE2|A0A6P7VJE2_IXOSC;tr|A0A6P7VBM9|A0A6P7VBM9_IXOSC;tr|A0A6B0VFY5|A0A6B0VFY5_IXORI;tr|A0A147BHW8|A0A147BHW8_IXORI;tr|A0A1E1XLH3|A0A1E1XLH3_9ACAR;tr|V5GUT5|V5GUT5_IXORI;tr|A0A4D5RJZ0|A0A4D5RJZ0_IXOSC;tr|B7QCI6|B7QCI6_IXOSC	tr|A0A224Y7S0|A0A224Y7S0_9ACAR F-spondin OS=Rhipicephalus zambeziensis OX=60191 PE=4 SV=1;tr|A0A131YJI2|A0A131YJI2_RHIAP F-spondin OS=Rhipicephalus appendiculatus OX=34631 PE=4 SV=1;tr|A0A6B0VE64|A0A6B0VE64_IXORI F-spondin (Fragment) OS=Ixodes ricinus OX=3	13	4	4	8.6	94.543
A0A224YSV1	Alpha-L-fucosidase	tr|A0A224YSV1|A0A224YSV1_9ACAR;tr|A0A131YJQ4|A0A131YJQ4_RHIAP;tr|A0A6M2D9A1|A0A6M2D9A1_RHIMP;tr|V5HEY6|V5HEY6_IXORI;tr|B7QBK7|B7QBK7_IXOSC;tr|A0A6P7VYC3|A0A6P7VYC3_IXOSC;tr|A0A6P3D2M6|A0A6P3D2M6_IXOSC	tr|A0A224YSV1|A0A224YSV1_9ACAR Alpha-L-fucosidase OS=Rhipicephalus zambeziensis OX=60191 PE=3 SV=1;tr|A0A131YJQ4|A0A131YJQ4_RHIAP Alpha-L-fucosidase OS=Rhipicephalus appendiculatus OX=34631 PE=3 SV=1	7	5	5	11.9	52.746
A0A131YJS1	TIL domain containing protein	tr|A0A131YJS1|A0A131YJS1_RHIAP;tr|A0A023GJ51|A0A023GJ51_AMBTT;tr|B7PQH0|B7PQH0_IXOSC;tr|A0A4D5RJY2|A0A4D5RJY2_IXOSC;tr|A0A147BG35|A0A147BG35_IXORI;tr|A0A6P7UIA7|A0A6P7UIA7_IXOSC	tr|A0A131YJS1|A0A131YJS1_RHIAP TIL domain containing protein OS=Rhipicephalus appendiculatus OX=34631 PE=3 SV=1	6	34	12	12	441.99
A0A224Z572	Neural cell adhesion molecule l1	tr|A0A224Z572|A0A224Z572_9ACAR;tr|A0A131YJX5|A0A131YJX5_RHIAP;tr|A0A131Z9E4|A0A131Z9E4_RHIAP;tr|L7MD56|L7MD56_RHIPC;tr|A0A6P7V8E6|A0A6P7V8E6_IXOSC;tr|A0A6P7VQF3|A0A6P7VQF3_IXOSC;tr|A0A147BV47|A0A147BV47_IXORI;tr|B7PC65|B7PC65_IXOSC	tr|A0A224Z572|A0A224Z572_9ACAR Neural cell adhesion molecule l1 OS=Rhipicephalus zambeziensis OX=60191 PE=4 SV=1;tr|A0A131YJX5|A0A131YJX5_RHIAP Neural cell adhesion molecule l1 OS=Rhipicephalus appendiculatus OX=34631 PE=4 SV=1;tr|A0A131Z9E4|A0A131Z9E4_RHI	8	3	3	9.2	48.256
A0A131YK94	Superoxide dismutase	tr|A0A131YK94|A0A131YK94_RHIAP;tr|A0A224YHJ1|A0A224YHJ1_9ACAR;tr|A0A131Z9F9|A0A131Z9F9_RHIAP;tr|A0A1E1WZ49|A0A1E1WZ49_9ACAR;tr|A0A6M2CJX2|A0A6M2CJX2_RHIMP;tr|A0A034WWP9|A0A034WWP9_RHIMP;tr|A0A023G356|A0A023G356_AMBTT	tr|A0A131YK94|A0A131YK94_RHIAP Superoxide dismutase OS=Rhipicephalus appendiculatus OX=34631 PE=4 SV=1;tr|A0A224YHJ1|A0A224YHJ1_9ACAR Uncharacterized protein OS=Rhipicephalus zambeziensis OX=60191 PE=4 SV=1	7	5	1	12.8	52.671
L7LQS4	Uncharacterized protein	tr|L7LQS4|L7LQS4_RHIPC;tr|L7LS65|L7LS65_RHIPC;tr|L7LQT9|L7LQT9_RHIPC;tr|A0A224YEJ4|A0A224YEJ4_9ACAR;tr|A0A131YKB7|A0A131YKB7_RHIAP;tr|L7LPR0|L7LPR0_RHIPC	tr|L7LQS4|L7LQS4_RHIPC Uncharacterized protein OS=Rhipicephalus pulchellus OX=72859 PE=2 SV=1;tr|L7LS65|L7LS65_RHIPC Putative a disintegrin and metalloproteinase with thrombospondin motifs 16 OS=Rhipicephalus pulchellus OX=72859 PE=2 SV=1;tr|L7LQT9|L7LQT9_	6	1	1	4.5	33.765
L7M5W5	Uncharacterized protein	tr|L7M5W5|L7M5W5_RHIPC;tr|A0A131YKG3|A0A131YKG3_RHIAP;tr|B7PRE7|B7PRE7_IXOSC;tr|V5IJZ2|V5IJZ2_IXORI;tr|A0A6P9FPA8|A0A6P9FPA8_IXOSC;tr|A0A6P7WQ89|A0A6P7WQ89_IXOSC;tr|A0A1E1XL51|A0A1E1XL51_9ACAR	tr|L7M5W5|L7M5W5_RHIPC Uncharacterized protein OS=Rhipicephalus pulchellus OX=72859 PE=2 SV=1;tr|A0A131YKG3|A0A131YKG3_RHIAP Uncharacterized protein OS=Rhipicephalus appendiculatus OX=34631 PE=4 SV=1;tr|B7PRE7|B7PRE7_IXOSC Uncharacterized protein OS=Ixodes	7	2	2	11.4	29.753
L7M4Z6	Beta-mannosidase	tr|L7M4Z6|L7M4Z6_RHIPC;tr|A0A131YKP5|A0A131YKP5_RHIAP;tr|A0A224YU34|A0A224YU34_9ACAR;tr|A0A224YKM1|A0A224YKM1_9ACAR;tr|A0A224YUI9|A0A224YUI9_9ACAR;tr|A0A224YTA1|A0A224YTA1_9ACAR;tr|A0A224YIJ6|A0A224YIJ6_9ACAR;tr|A0A224YP15|A0A224YP15_9ACAR;tr|A0A224YUJ9|A0A224YUJ9_9ACAR;tr|A0A224YSC3|A0A224YSC3_9ACAR	tr|L7M4Z6|L7M4Z6_RHIPC Beta-mannosidase OS=Rhipicephalus pulchellus OX=72859 PE=2 SV=1;tr|A0A131YKP5|A0A131YKP5_RHIAP Beta-mannosidase OS=Rhipicephalus appendiculatus OX=34631 PE=3 SV=1;tr|A0A224YU34|A0A224YU34_9ACAR Beta-mannosidase OS=Rhipicephalus zambe	10	2	2	3	104.94
A0A131YL61	Catalytic domain of cg14945 like protein	tr|A0A131YL61|A0A131YL61_RHIAP;tr|A0A1E1X8Z9|A0A1E1X8Z9_9ACAR;tr|G3MGQ3|G3MGQ3_AMBMU;tr|A0A023G7N9|A0A023G7N9_AMBTT	tr|A0A131YL61|A0A131YL61_RHIAP Catalytic domain of cg14945 like protein OS=Rhipicephalus appendiculatus OX=34631 PE=4 SV=1	4	3	3	7.5	48.613
A0A131YLK2	Microtubule associated complex	tr|A0A131YLK2|A0A131YLK2_RHIAP;tr|B7Q381|B7Q381_IXOSC;tr|A0A6P7UTS1|A0A6P7UTS1_IXOSC;tr|V5IFC3|V5IFC3_IXORI;tr|A0A1E1XMU7|A0A1E1XMU7_9ACAR;tr|A0A1E1WXZ9|A0A1E1WXZ9_9ACAR;tr|A0A131XTV8|A0A131XTV8_IXORI;tr|A0A023GJX5|A0A023GJX5_AMBTT;tr|A0A4D5RVD6|A0A4D5RVD6_IXOSC	tr|A0A131YLK2|A0A131YLK2_RHIAP Microtubule associated complex OS=Rhipicephalus appendiculatus OX=34631 PE=4 SV=1	9	65	4	18.5	495.34
A0A224YTB6	Alpha-galactosidase	tr|A0A224YTB6|A0A224YTB6_9ACAR;tr|A0A131YM09|A0A131YM09_RHIAP;tr|A0A131Z8E1|A0A131Z8E1_RHIAP;tr|A0A6G5A8C4|A0A6G5A8C4_RHIMP;tr|A0A6G5A689|A0A6G5A689_RHIMP;tr|A0A6G5A653|A0A6G5A653_RHIMP;tr|A0A023G626|A0A023G626_AMBTT;tr|A0A023FUW9|A0A023FUW9_AMBCJ;tr|A0A023FRL8|A0A023FRL8_AMBCJ	tr|A0A224YTB6|A0A224YTB6_9ACAR Alpha-galactosidase OS=Rhipicephalus zambeziensis OX=60191 PE=3 SV=1;tr|A0A131YM09|A0A131YM09_RHIAP Alpha-galactosidase OS=Rhipicephalus appendiculatus OX=34631 PE=3 SV=1;tr|A0A131Z8E1|A0A131Z8E1_RHIAP Alpha-galactosidase (Fr	9	9	9	21.2	59.888
A0A131YM23	Beta-galactosidase	tr|A0A131YM23|A0A131YM23_RHIAP;tr|A0A224YIL0|A0A224YIL0_9ACAR;tr|A0A224YIK1|A0A224YIK1_9ACAR;tr|A0A6M2CPQ3|A0A6M2CPQ3_RHIMP	tr|A0A131YM23|A0A131YM23_RHIAP Beta-galactosidase OS=Rhipicephalus appendiculatus OX=34631 PE=3 SV=1;tr|A0A224YIL0|A0A224YIL0_9ACAR Beta-galactosidase OS=Rhipicephalus zambeziensis OX=60191 PE=3 SV=1;tr|A0A224YIK1|A0A224YIK1_9ACAR Beta-galactosidase OS=Rhi	4	9	3	15.6	72.498
A0A131YM86	Neural cell adhesion molecule 2	tr|A0A131YM86|A0A131YM86_RHIAP;tr|A0A224Z4U3|A0A224Z4U3_9ACAR	tr|A0A131YM86|A0A131YM86_RHIAP Neural cell adhesion molecule 2 OS=Rhipicephalus appendiculatus OX=34631 PE=4 SV=1;tr|A0A224Z4U3|A0A224Z4U3_9ACAR Neural cell adhesion molecule 2 OS=Rhipicephalus zambeziensis OX=60191 PE=4 SV=1	2	1	1	2.5	78.396
A0A131YP00	Heparan sulfate proteoglycan 2	tr|A0A131YP00|A0A131YP00_RHIAP;tr|A0A131Z8F7|A0A131Z8F7_RHIAP;tr|A0A131Z9Z9|A0A131Z9Z9_RHIAP;tr|A0A131Z9J2|A0A131Z9J2_RHIAP;tr|A0A131YML4|A0A131YML4_RHIAP;tr|A0A224YUS3|A0A224YUS3_9ACAR;tr|A0A224Z0F1|A0A224Z0F1_9ACAR;tr|A0A224YPF5|A0A224YPF5_9ACAR;tr|L7MJ61|L7MJ61_RHIPC;tr|A0A6G4ZVP0|A0A6G4ZVP0_RHIMP;tr|A0A6M2D5Q2|A0A6M2D5Q2_RHIMP;tr|L7MCG6|L7MCG6_RHIPC;tr|A0A6G4ZVE5|A0A6G4ZVE5_RHIMP;tr|L7MGR2|L7…	tr|A0A131YP00|A0A131YP00_RHIAP Heparan sulfate proteoglycan 2 OS=Rhipicephalus appendiculatus OX=34631 PE=4 SV=1;tr|A0A131Z8F7|A0A131Z8F7_RHIAP Heparan sulfate proteoglycan 2 (Fragment) OS=Rhipicephalus appendiculatus OX=34631 PE=4 SV=1;tr|A0A131Z9Z9|A0A13	14	36	4	14	403.67
A0A131YMN4	Fibrinogen-related domain containing protein	tr|A0A131YMN4|A0A131YMN4_RHIAP;tr|B7S729|B7S729_RHISA	tr|A0A131YMN4|A0A131YMN4_RHIAP Fibrinogen-related domain containing protein OS=Rhipicephalus appendiculatus OX=34631 PE=4 SV=1;tr|B7S729|B7S729_RHISA FREP A1 (Fragment) OS=Rhipicephalus sanguineus OX=34632 PE=2 SV=1	2	3	2	15.9	32.193
A0A6M2CHE0	Putative beta-galactosidase/beta-glucuronid (Fragment)	tr|A0A6M2CHE0|A0A6M2CHE0_RHIMP;tr|A0A131YN02|A0A131YN02_RHIAP	tr|A0A6M2CHE0|A0A6M2CHE0_RHIMP Putative beta-galactosidase/beta-glucuronid (Fragment) OS=Rhipicephalus microplus OX=6941 PE=3 SV=1;tr|A0A131YN02|A0A131YN02_RHIAP Beta-glucuronidase OS=Rhipicephalus appendiculatus OX=34631 PE=3 SV=1	2	1	1	2.5	69.511
A0A224Y0R2	24 kDa family member	tr|A0A224Y0R2|A0A224Y0R2_9ACAR;tr|A0A131YN40|A0A131YN40_RHIAP	tr|A0A224Y0R2|A0A224Y0R2_9ACAR 24 kDa family member OS=Rhipicephalus zambeziensis OX=60191 PE=4 SV=1;tr|A0A131YN40|A0A131YN40_RHIAP 24 kDa family member OS=Rhipicephalus appendiculatus OX=34631 PE=4 SV=1	2	1	1	7.6	23.855
A0A131YN66	Uncharacterized protein	tr|A0A131YN66|A0A131YN66_RHIAP;tr|A0A6M2CIB4|A0A6M2CIB4_RHIMP;tr|A0A131ZAC9|A0A131ZAC9_RHIAP;tr|A0A023G3M3|A0A023G3M3_AMBTT	tr|A0A131YN66|A0A131YN66_RHIAP Uncharacterized protein OS=Rhipicephalus appendiculatus OX=34631 PE=4 SV=1;tr|A0A6M2CIB4|A0A6M2CIB4_RHIMP Uncharacterized protein OS=Rhipicephalus microplus OX=6941 PE=4 SV=1	4	3	3	4.8	90.918
A0A131YNT0	Glycine rich superfamily member	tr|A0A131YNT0|A0A131YNT0_RHIAP;tr|A0A131Z8H7|A0A131Z8H7_RHIAP	tr|A0A131YNT0|A0A131YNT0_RHIAP Glycine rich superfamily member OS=Rhipicephalus appendiculatus OX=34631 PE=4 SV=1;tr|A0A131Z8H7|A0A131Z8H7_RHIAP Glycine rich superfamily member (Fragment) OS=Rhipicephalus appendiculatus OX=34631 PE=4 SV=1	2	6	6	19.8	48.489
A0A131YNV4	Alpha-L-fucosidase	tr|A0A131YNV4|A0A131YNV4_RHIAP;tr|A0A6G5A8Y2|A0A6G5A8Y2_RHIMP;tr|A0A6G5A8H7|A0A6G5A8H7_RHIMP;tr|A0A6G5A7A9|A0A6G5A7A9_RHIMP	tr|A0A131YNV4|A0A131YNV4_RHIAP Alpha-L-fucosidase OS=Rhipicephalus appendiculatus OX=34631 PE=3 SV=1	4	6	2	17.1	54.876
A0A131YNY0	Limulus factor C-related multidomain serine protease	tr|A0A131YNY0|A0A131YNY0_RHIAP;tr|B7PD52|B7PD52_IXOSC;tr|A0A6P7V5I7|A0A6P7V5I7_IXOSC;tr|A0A076EAZ7|A0A076EAZ7_IXORI	tr|A0A131YNY0|A0A131YNY0_RHIAP Limulus factor C-related multidomain serine protease OS=Rhipicephalus appendiculatus OX=34631 PE=4 SV=1	4	8	1	9.4	100.75
A0A131YP26	Chorion peroxidase like protein	tr|A0A131YP26|A0A131YP26_RHIAP;tr|L7M2B3|L7M2B3_RHIPC;tr|A0A023G0F9|A0A023G0F9_AMBPA;tr|A0A224YJT0|A0A224YJT0_9ACAR;tr|A0A023G5R2|A0A023G5R2_AMBTT;tr|A0A224YVM0|A0A224YVM0_9ACAR;tr|A0A131YRQ6|A0A131YRQ6_RHIAP;tr|A0A6M2D8Q6|A0A6M2D8Q6_RHIMP	tr|A0A131YP26|A0A131YP26_RHIAP Chorion peroxidase like protein OS=Rhipicephalus appendiculatus OX=34631 PE=4 SV=1;tr|L7M2B3|L7M2B3_RHIPC Putative chorion peroxidase-like protein OS=Rhipicephalus pulchellus OX=72859 PE=2 SV=1;tr|A0A023G0F9|A0A023G0F9_AMBPA	8	16	6	31.8	90.256
A0A224Y3N0	8.9 kDa family member	tr|A0A224Y3N0|A0A224Y3N0_9ACAR;tr|A0A131YPA0|A0A131YPA0_RHIAP;tr|L7MB58|L7MB58_RHIPC;tr|A0A224YBG2|A0A224YBG2_9ACAR;tr|A0A131YFV1|A0A131YFV1_RHIAP	tr|A0A224Y3N0|A0A224Y3N0_9ACAR 8.9 kDa family member OS=Rhipicephalus zambeziensis OX=60191 PE=4 SV=1;tr|A0A131YPA0|A0A131YPA0_RHIAP 8.9 kDa family member OS=Rhipicephalus appendiculatus OX=34631 PE=4 SV=1;tr|L7MB58|L7MB58_RHIPC Putative 8.9 kDa family mem	5	2	2	23.4	11.829
L7LR32	Putative microplusin-like antibacteral peptide	tr|L7LR32|L7LR32_RHIPC;tr|A0A224YCW0|A0A224YCW0_9ACAR;tr|A0A224YCX5|A0A224YCX5_9ACAR;tr|A0A131YPF4|A0A131YPF4_RHIAP;tr|L7LQQ6|L7LQQ6_RHIPC	tr|L7LR32|L7LR32_RHIPC Putative microplusin-like antibacteral peptide OS=Rhipicephalus pulchellus OX=72859 PE=2 SV=1;tr|A0A224YCW0|A0A224YCW0_9ACAR Microplusin (Fragment) OS=Rhipicephalus zambeziensis OX=60191 PE=4 SV=1;tr|A0A224YCX5|A0A224YCX5_9ACAR Micro	5	2	2	19.2	14.27
L7MDL5	Putative glycine rich protein (Fragment)	tr|L7MDL5|L7MDL5_RHIPC;tr|A0A131YPH9|A0A131YPH9_RHIAP	tr|L7MDL5|L7MDL5_RHIPC Putative glycine rich protein (Fragment) OS=Rhipicephalus pulchellus OX=72859 PE=2 SV=1;tr|A0A131YPH9|A0A131YPH9_RHIAP Glycine rich superfamily member OS=Rhipicephalus appendiculatus OX=34631 PE=4 SV=1	2	1	1	7.8	22.502
A0A131YQL0	Uncharacterized protein	tr|A0A131YQL0|A0A131YQL0_RHIAP;tr|A0A224YTC5|A0A224YTC5_9ACAR;tr|A0A224YSY1|A0A224YSY1_9ACAR;tr|A0A224YS26|A0A224YS26_9ACAR;tr|A0A034WU15|A0A034WU15_RHIMP;tr|A0A6G5A443|A0A6G5A443_RHIMP;tr|L7MBT6|L7MBT6_RHIPC	tr|A0A131YQL0|A0A131YQL0_RHIAP Uncharacterized protein OS=Rhipicephalus appendiculatus OX=34631 PE=4 SV=1;tr|A0A224YTC5|A0A224YTC5_9ACAR Amblyomma 40-33 family member OS=Rhipicephalus zambeziensis OX=60191 PE=4 SV=1;tr|A0A224YSY1|A0A224YSY1_9ACAR Amblyomma	7	5	5	26.6	24.915
A0A224YA76	8.9 kDa family member	tr|A0A224YA76|A0A224YA76_9ACAR;tr|A0A131YQZ9|A0A131YQZ9_RHIAP	tr|A0A224YA76|A0A224YA76_9ACAR 8.9 kDa family member OS=Rhipicephalus zambeziensis OX=60191 PE=4 SV=1;tr|A0A131YQZ9|A0A131YQZ9_RHIAP 8.9 kDa family member OS=Rhipicephalus appendiculatus OX=34631 PE=4 SV=1	2	1	1	13.2	11.704
A0A131YR38	Pancreatic trypsin inhibitor	tr|A0A131YR38|A0A131YR38_RHIAP	tr|A0A131YR38|A0A131YR38_RHIAP Pancreatic trypsin inhibitor OS=Rhipicephalus appendiculatus OX=34631 PE=4 SV=1	1	1	1	4.7	33.763
A0A131YRA3	Tick serine protease	tr|A0A131YRA3|A0A131YRA3_RHIAP;tr|A0A131Z7A0|A0A131Z7A0_RHIAP;tr|A0A1E1XE63|A0A1E1XE63_9ACAR;tr|F0J9J5|F0J9J5_AMBVA	tr|A0A131YRA3|A0A131YRA3_RHIAP Tick serine protease OS=Rhipicephalus appendiculatus OX=34631 PE=4 SV=1;tr|A0A131Z7A0|A0A131Z7A0_RHIAP Tick serine protease (Fragment) OS=Rhipicephalus appendiculatus OX=34631 PE=4 SV=1	4	8	0	24.7	41.471
A0A224YHU3	Apoptotic chromatin condensation inducer in the nucleus	tr|A0A224YHU3|A0A224YHU3_9ACAR;tr|A0A131YRM5|A0A131YRM5_RHIAP;tr|A0A224YJU1|A0A224YJU1_9ACAR;tr|A0A6M2D6L3|A0A6M2D6L3_RHIMP	tr|A0A224YHU3|A0A224YHU3_9ACAR Apoptotic chromatin condensation inducer in the nucleus OS=Rhipicephalus zambeziensis OX=60191 PE=4 SV=1;tr|A0A131YRM5|A0A131YRM5_RHIAP Apoptotic chromatin condensation inducer in the nucleus OS=Rhipicephalus appendiculatus O	4	5	1	8.1	85.698
A0A224Y8B2	Uncharacterized protein	tr|A0A224Y8B2|A0A224Y8B2_9ACAR;tr|A0A131YSJ6|A0A131YSJ6_RHIAP	tr|A0A224Y8B2|A0A224Y8B2_9ACAR Uncharacterized protein OS=Rhipicephalus zambeziensis OX=60191 PE=4 SV=1;tr|A0A131YSJ6|A0A131YSJ6_RHIAP Uncharacterized protein OS=Rhipicephalus appendiculatus OX=34631 PE=4 SV=1	2	1	1	6.1	19.327
A0A131YSR5	Vitellogenin B	tr|A0A131YSR5|A0A131YSR5_RHIAP;tr|G9M4L6|G9M4L6_HAELO;tr|A0A023FUH6|A0A023FUH6_AMBCJ;tr|A0A023FCN6|A0A023FCN6_AMBCJ;tr|A0A6P7VUE0|A0A6P7VUE0_IXOSC;tr|B7PH02|B7PH02_IXOSC;tr|A0A6P7WJD6|A0A6P7WJD6_IXOSC;tr|V5HMG5|V5HMG5_IXORI;tr|V5ICY8|V5ICY8_IXORI;tr|B7PH04|B7PH04_IXOSC;tr|A0A4D5RL95|A0A4D5RL95_IXOSC;tr|A0A4D5RKK6|A0A4D5RKK6_IXOSC;tr|A0A131XZV3|A0A131XZV3_IXORI;tr|A0A131XXM6|A0A131XXM6_IXORI	tr|A0A131YSR5|A0A131YSR5_RHIAP Vitellogenin B OS=Rhipicephalus appendiculatus OX=34631 PE=4 SV=1	14	78	2	31.1	353.15
A0A224Z454	Nidogen	tr|A0A224Z454|A0A224Z454_9ACAR;tr|A0A131YT62|A0A131YT62_RHIAP;tr|L7LXF6|L7LXF6_RHIPC;tr|L7MIE2|L7MIE2_RHIPC	tr|A0A224Z454|A0A224Z454_9ACAR Nidogen OS=Rhipicephalus zambeziensis OX=60191 PE=3 SV=1;tr|A0A131YT62|A0A131YT62_RHIAP Nidogen OS=Rhipicephalus appendiculatus OX=34631 PE=3 SV=1;tr|L7LXF6|L7LXF6_RHIPC Putative nidogen OS=Rhipicephalus pulchellus OX=72859 P	4	6	6	2.7	319.08
A0A224YPJ2	Plexin domain-containing protein	tr|A0A224YPJ2|A0A224YPJ2_9ACAR;tr|L7M6P6|L7M6P6_RHIPC;tr|A0A131YTS8|A0A131YTS8_RHIAP;tr|A0A131XFE0|A0A131XFE0_9ACAR;tr|A0A1E1XLC6|A0A1E1XLC6_9ACAR;tr|V5HBV8|V5HBV8_IXORI;tr|V5HLY2|V5HLY2_IXORI;tr|B7PT53|B7PT53_IXOSC;tr|A0A4D5RH58|A0A4D5RH58_IXOSC;tr|A0A6P7VN26|A0A6P7VN26_IXOSC	tr|A0A224YPJ2|A0A224YPJ2_9ACAR Plexin domain-containing protein OS=Rhipicephalus zambeziensis OX=60191 PE=4 SV=1;tr|L7M6P6|L7M6P6_RHIPC Putative extracellular protein tem7 OS=Rhipicephalus pulchellus OX=72859 PE=2 SV=1;tr|A0A131YTS8|A0A131YTS8_RHIAP Plexin	10	8	8	20.5	63.963
A0A131YU69	Tick thioester protein	tr|A0A131YU69|A0A131YU69_RHIAP;tr|A0A224YHA0|A0A224YHA0_9ACAR;tr|A0A224YH92|A0A224YH92_9ACAR;tr|A0A034WXI1|A0A034WXI1_RHIMP;tr|A0A023FX04|A0A023FX04_AMBPA	tr|A0A131YU69|A0A131YU69_RHIAP Tick thioester protein OS=Rhipicephalus appendiculatus OX=34631 PE=3 SV=1;tr|A0A224YHA0|A0A224YHA0_9ACAR Alpha-2-macroglobulin splice variant 1 OS=Rhipicephalus zambeziensis OX=60191 PE=3 SV=1;tr|A0A224YH92|A0A224YH92_9ACAR A	5	12	2	12.9	170.29
A0A224YJ26	Phospholipase A(2)	tr|A0A224YJ26|A0A224YJ26_9ACAR;tr|A0A131YUN3|A0A131YUN3_RHIAP;tr|A0A023G8T9|A0A023G8T9_AMBTT;tr|A0A0K8RNC6|A0A0K8RNC6_IXORI;tr|B7QGM6|B7QGM6_IXOSC;tr|A0A6P7VJ69|A0A6P7VJ69_IXOSC;tr|A0A4D5RLQ1|A0A4D5RLQ1_IXOSC;tr|V5H8N1|V5H8N1_IXORI;tr|A0A6P7VS07|A0A6P7VS07_IXOSC	tr|A0A224YJ26|A0A224YJ26_9ACAR Phospholipase A(2) OS=Rhipicephalus zambeziensis OX=60191 PE=4 SV=1;tr|A0A131YUN3|A0A131YUN3_RHIAP Phospholipase A(2) OS=Rhipicephalus appendiculatus OX=34631 PE=4 SV=1	9	7	1	20.2	44.579
A0A224Z3T8	Lysosomal alpha-mannosidase	tr|A0A224Z3T8|A0A224Z3T8_9ACAR;tr|A0A131YUU2|A0A131YUU2_RHIAP;tr|A0A131YE74|A0A131YE74_RHIAP;tr|A0A6M2D1Y5|A0A6M2D1Y5_RHIMP;tr|A0A224Z185|A0A224Z185_9ACAR;tr|A0A131YVQ4|A0A131YVQ4_RHIAP;tr|A0A023GD61|A0A023GD61_AMBTT;tr|A0A1E1XG49|A0A1E1XG49_9ACAR;tr|L7MGV3|L7MGV3_RHIPC	tr|A0A224Z3T8|A0A224Z3T8_9ACAR Lysosomal alpha-mannosidase OS=Rhipicephalus zambeziensis OX=60191 PE=4 SV=1;tr|A0A131YUU2|A0A131YUU2_RHIAP Lysosomal alpha-mannosidase OS=Rhipicephalus appendiculatus OX=34631 PE=4 SV=1	9	5	3	16	48.498
A0A131Z9H5	Laminin, beta 1 (Fragment)	tr|A0A131Z9H5|A0A131Z9H5_RHIAP;tr|A0A131YUY1|A0A131YUY1_RHIAP;tr|A0A224Z1L4|A0A224Z1L4_9ACAR;tr|A0A1E1XKS5|A0A1E1XKS5_9ACAR;tr|A0A131Y4A5|A0A131Y4A5_IXORI;tr|V5GYP2|V5GYP2_IXORI;tr|V5GLN1|V5GLN1_IXORI;tr|A0A6P7WMJ3|A0A6P7WMJ3_IXOSC;tr|A0A4D5RS45|A0A4D5RS45_IXOSC;tr|A0A6B0VI09|A0A6B0VI09_IXORI;tr|B7QHE0|B7QHE0_IXOSC;tr|A0A023FTG7|A0A023FTG7_AMBPA;tr|G1T7X6|G1T7X6_RABIT	tr|A0A131Z9H5|A0A131Z9H5_RHIAP Laminin, beta 1 (Fragment) OS=Rhipicephalus appendiculatus OX=34631 PE=4 SV=1;tr|A0A131YUY1|A0A131YUY1_RHIAP Laminin, beta 1 OS=Rhipicephalus appendiculatus OX=34631 PE=4 SV=1;tr|A0A224Z1L4|A0A224Z1L4_9ACAR Laminin beta 1 OS=	13	44	37	35	196.13
A0A131YV00	Uncharacterized protein	tr|A0A131YV00|A0A131YV00_RHIAP;tr|A0A1E1WXB4|A0A1E1WXB4_9ACAR;tr|A0A034WXC6|A0A034WXC6_RHIMP	tr|A0A131YV00|A0A131YV00_RHIAP Uncharacterized protein OS=Rhipicephalus appendiculatus OX=34631 PE=4 SV=1;tr|A0A1E1WXB4|A0A1E1WXB4_9ACAR Putative secreted protein (Fragment) OS=Amblyomma aureolatum OX=187763 PE=2 SV=1;tr|A0A034WXC6|A0A034WXC6_RHIMP Putativ	3	2	2	11.6	27.044
A0A131YV23	Filamin	tr|A0A131YV23|A0A131YV23_RHIAP;tr|A0A224YT82|A0A224YT82_9ACAR;tr|A0A131YWN9|A0A131YWN9_RHIAP;tr|A0A131XPK1|A0A131XPK1_9ACAR;tr|A0A1E1X3M8|A0A1E1X3M8_9ACAR;tr|A0A023FMG5|A0A023FMG5_AMBCJ;tr|A0A023GME5|A0A023GME5_AMBTT;tr|A0A6M2D743|A0A6M2D743_RHIMP;tr|A0A6G4ZUZ5|A0A6G4ZUZ5_RHIMP;tr|A0A6M2D8J5|A0A6M2D8J5_RHIMP;tr|A0A6B0VGE8|A0A6B0VGE8_IXORI;tr|A0A6P7VEI4|A0A6P7VEI4_IXOSC;tr|V5IGC7|V5IGC7_IXORI;tr|B…	tr|A0A131YV23|A0A131YV23_RHIAP Filamin OS=Rhipicephalus appendiculatus OX=34631 PE=3 SV=1;tr|A0A224YT82|A0A224YT82_9ACAR Filamin OS=Rhipicephalus zambeziensis OX=60191 PE=3 SV=1;tr|A0A131YWN9|A0A131YWN9_RHIAP Filamin OS=Rhipicephalus appendiculatus OX=3463	18	28	8	15.8	239.83
A0A131YV69	Serine carboxypeptidase	tr|A0A131YV69|A0A131YV69_RHIAP;tr|G3MJ46|G3MJ46_AMBMU	tr|A0A131YV69|A0A131YV69_RHIAP Serine carboxypeptidase OS=Rhipicephalus appendiculatus OX=34631 PE=3 SV=1;tr|G3MJ46|G3MJ46_AMBMU Uncharacterized protein (Fragment) OS=Amblyomma maculatum OX=34609 PE=2 SV=1	2	2	2	6.9	52.973
A0A224Z1D8	Toll like receptor 8	tr|A0A224Z1D8|A0A224Z1D8_9ACAR;tr|A0A131YVF9|A0A131YVF9_RHIAP	tr|A0A224Z1D8|A0A224Z1D8_9ACAR Toll like receptor 8 OS=Rhipicephalus zambeziensis OX=60191 PE=4 SV=1;tr|A0A131YVF9|A0A131YVF9_RHIAP Toll like receptor 8 OS=Rhipicephalus appendiculatus OX=34631 PE=4 SV=1	2	3	3	13.5	34.026
A0A131YVG4	Microplusin	tr|A0A131YVG4|A0A131YVG4_RHIAP	tr|A0A131YVG4|A0A131YVG4_RHIAP Microplusin OS=Rhipicephalus appendiculatus OX=34631 PE=4 SV=1	1	2	2	18.1	11.005
L7MI99	Putative draper (Fragment)	tr|L7MI99|L7MI99_RHIPC;tr|A0A131YVH0|A0A131YVH0_RHIAP;tr|A0A224Z4V1|A0A224Z4V1_9ACAR;tr|L7MJB4|L7MJB4_RHIPC;tr|A0A224Z2H0|A0A224Z2H0_9ACAR;tr|L7ME74|L7ME74_RHIPC;tr|V5HAX0|V5HAX0_IXORI;tr|A0A6P7UIH2|A0A6P7UIH2_IXOSC;tr|A0A6B0VF09|A0A6B0VF09_IXORI;tr|A0A6P7U865|A0A6P7U865_IXOSC;tr|A0A4D5RWB9|A0A4D5RWB9_IXOSC;tr|V5H5G6|V5H5G6_IXORI;tr|V5II21|V5II21_IXORI;tr|A0A6M2D615|A0A6M2D615_RHIMP;tr|B7PYB2|B7P…	tr|L7MI99|L7MI99_RHIPC Putative draper (Fragment) OS=Rhipicephalus pulchellus OX=72859 PE=2 SV=1;tr|A0A131YVH0|A0A131YVH0_RHIAP Draper OS=Rhipicephalus appendiculatus OX=34631 PE=4 SV=1;tr|A0A224Z4V1|A0A224Z4V1_9ACAR Multiple epidermal growth factor-like d	18	5	5	6.1	106.24
L7MJP4	Putative calsyntenin (Fragment)	tr|L7MJP4|L7MJP4_RHIPC;tr|L7LYC9|L7LYC9_RHIPC;tr|A0A224YJ64|A0A224YJ64_9ACAR;tr|A0A131YVL7|A0A131YVL7_RHIAP;tr|A0A6G4ZXV8|A0A6G4ZXV8_RHIMP;tr|A0A1E1XJ52|A0A1E1XJ52_9ACAR;tr|L7LX68|L7LX68_RHIPC;tr|A0A6P7V636|A0A6P7V636_IXOSC;tr|A0A6B0VH82|A0A6B0VH82_IXORI;tr|V5GXS3|V5GXS3_IXORI;tr|V5H8Z8|V5H8Z8_IXORI;tr|B7P958|B7P958_IXOSC;tr|B7Q9R7|B7Q9R7_IXOSC;tr|A0A4D5RBY9|A0A4D5RBY9_IXOSC;tr|A0A6B0V1K2|A0A6B0V…	tr|L7MJP4|L7MJP4_RHIPC Putative calsyntenin (Fragment) OS=Rhipicephalus pulchellus OX=72859 PE=2 SV=1;tr|L7LYC9|L7LYC9_RHIPC Putative calsyntenin OS=Rhipicephalus pulchellus OX=72859 PE=2 SV=1;tr|A0A224YJ64|A0A224YJ64_9ACAR Calsyntenin OS=Rhipicephalus zam	15	16	16	19.9	110.24
A0A131YW13	Insulin-like growth factor 2 receptor	tr|A0A131YW13|A0A131YW13_RHIAP;tr|A0A224YRP0|A0A224YRP0_9ACAR	tr|A0A131YW13|A0A131YW13_RHIAP Insulin-like growth factor 2 receptor OS=Rhipicephalus appendiculatus OX=34631 PE=4 SV=1;tr|A0A224YRP0|A0A224YRP0_9ACAR Insulin-like growth factor 2 receptor OS=Rhipicephalus zambeziensis OX=60191 PE=4 SV=1	2	19	3	11.4	257.93
A0A131YW52	Uncharacterized protein	tr|A0A131YW52|A0A131YW52_RHIAP;tr|A0A6M2D2M3|A0A6M2D2M3_RHIMP	tr|A0A131YW52|A0A131YW52_RHIAP Uncharacterized protein OS=Rhipicephalus appendiculatus OX=34631 PE=4 SV=1;tr|A0A6M2D2M3|A0A6M2D2M3_RHIMP Uncharacterized protein (Fragment) OS=Rhipicephalus microplus OX=6941 PE=4 SV=1	2	4	4	1.9	308.39
A0A224YY71	Fasciclin domain containing protein	tr|A0A224YY71|A0A224YY71_9ACAR;tr|A0A131YW86|A0A131YW86_RHIAP	tr|A0A224YY71|A0A224YY71_9ACAR Fasciclin domain containing protein OS=Rhipicephalus zambeziensis OX=60191 PE=4 SV=1;tr|A0A131YW86|A0A131YW86_RHIAP Fasciclin domain containing protein OS=Rhipicephalus appendiculatus OX=34631 PE=4 SV=1	2	1	1	4.3	37.97
A0A131YWD5	CD109 antigen (Gov platelet alloantigens)	tr|A0A131YWD5|A0A131YWD5_RHIAP	tr|A0A131YWD5|A0A131YWD5_RHIAP CD109 antigen (Gov platelet alloantigens) OS=Rhipicephalus appendiculatus OX=34631 PE=4 SV=1	1	4	3	2.9	189.93
A0A131YWH0	Tick thioester protein	tr|A0A131YWH0|A0A131YWH0_RHIAP;tr|L7M812|L7M812_RHIPC;tr|L7M982|L7M982_RHIPC;tr|A0A131Z7V7|A0A131Z7V7_RHIAP;tr|A0A6G5A071|A0A6G5A071_RHIMP;tr|A0A224YT88|A0A224YT88_9ACAR;tr|B5M727|B5M727_AMBAM;tr|A0A023FYF8|A0A023FYF8_AMBPA;tr|A0A224YHA9|A0A224YHA9_9ACAR;tr|A0A023FN13|A0A023FN13_AMBCJ;tr|A0A0C9SC71|A0A0C9SC71_AMBAM	tr|A0A131YWH0|A0A131YWH0_RHIAP Tick thioester protein OS=Rhipicephalus appendiculatus OX=34631 PE=3 SV=1;tr|L7M812|L7M812_RHIPC Putative tick thioester protein OS=Rhipicephalus pulchellus OX=72859 PE=2 SV=1;tr|L7M982|L7M982_RHIPC Putative tick thioester pr	11	56	0	47.3	165.42
A0A224YPA7	Heat shock 70kDa protein 1/8	tr|A0A224YPA7|A0A224YPA7_9ACAR;tr|A0A131YWH5|A0A131YWH5_RHIAP;tr|A0A034WXE0|A0A034WXE0_RHIMP;tr|A0A6G4ZYF6|A0A6G4ZYF6_RHIMP;tr|A0A6P3D0G4|A0A6P3D0G4_IXOSC;tr|B7PAR6|B7PAR6_IXOSC;tr|A0A0K8R9H1|A0A0K8R9H1_IXORI;tr|A0A131XQ28|A0A131XQ28_9ACAR;tr|G3MH23|G3MH23_AMBMU;tr|A0A1E1XA94|A0A1E1XA94_9ACAR;tr|F0J8P3|F0J8P3_AMBVA;tr|A0A097A1J8|A0A097A1J8_HAEFA;tr|A0A023FQ54|A0A023FQ54_AMBCJ;tr|A0A023GNY6|A0A023…	tr|A0A224YPA7|A0A224YPA7_9ACAR Heat shock 70kDa protein 1/8 OS=Rhipicephalus zambeziensis OX=60191 PE=3 SV=1;tr|A0A131YWH5|A0A131YWH5_RHIAP Heat shock 70kDa protein 1/8 OS=Rhipicephalus appendiculatus OX=34631 PE=3 SV=1;tr|A0A034WXE0|A0A034WXE0_RHIMP Heat	103	7	2	14.2	71.132
A0A1E1XKH7	Putative pppde peptidase domain protein (Fragment)	tr|A0A1E1XKH7|A0A1E1XKH7_9ACAR;tr|L7MAD1|L7MAD1_RHIPC;tr|A0A224YP43|A0A224YP43_9ACAR;tr|A0A131YWK1|A0A131YWK1_RHIAP;tr|L7LSJ5|L7LSJ5_RHIPC	tr|A0A1E1XKH7|A0A1E1XKH7_9ACAR Putative pppde peptidase domain protein (Fragment) OS=Amblyomma sculptum OX=1581419 PE=2 SV=1;tr|L7MAD1|L7MAD1_RHIPC Putative pppde peptidase domain protein OS=Rhipicephalus pulchellus OX=72859 PE=2 SV=1;tr|A0A224YP43|A0A224Y	5	1	1	2.7	57.632
A0A131YWM0	CD109 antigen (Gov platelet alloantigens)	tr|A0A131YWM0|A0A131YWM0_RHIAP;tr|A0A131YYE9|A0A131YYE9_RHIAP;tr|A0A6M2D2M6|A0A6M2D2M6_RHIMP;tr|A0A131YWQ8|A0A131YWQ8_RHIAP;tr|A0A6G5A8I6|A0A6G5A8I6_RHIMP;tr|A0A131XPI1|A0A131XPI1_9ACAR;tr|A0A1E1XGJ0|A0A1E1XGJ0_9ACAR	tr|A0A131YWM0|A0A131YWM0_RHIAP CD109 antigen (Gov platelet alloantigens) OS=Rhipicephalus appendiculatus OX=34631 PE=4 SV=1	7	19	5	12.1	188.27
A0A131YWP6	Vitellogenin 3	tr|A0A131YWP6|A0A131YWP6_RHIAP;tr|A0A034WWF8|A0A034WWF8_RHIMP;tr|A8WAA7|A8WAA7_DERVA;tr|V9NJJ9|V9NJJ9_9ACAR	tr|A0A131YWP6|A0A131YWP6_RHIAP Vitellogenin 3 OS=Rhipicephalus appendiculatus OX=34631 PE=4 SV=1;tr|A0A034WWF8|A0A034WWF8_RHIMP Putative vitellogenin 3 OS=Rhipicephalus microplus OX=6941 PE=4 SV=1;tr|A8WAA7|A8WAA7_DERVA Vitellogenin-2 OS=Dermacentor variab	4	7	7	5.1	216.33
A0A224YQJ0	Actin beta/gamma 1 (Fragment)	tr|A0A224YQJ0|A0A224YQJ0_9ACAR;tr|A0A1E1X2P2|A0A1E1X2P2_9ACAR;tr|A0A131YWR3|A0A131YWR3_RHIAP;tr|A0A224YSL8|A0A224YSL8_9ACAR;tr|L7LYV4|L7LYV4_RHIPC;tr|L7LW74|L7LW74_RHIPC	tr|A0A224YQJ0|A0A224YQJ0_9ACAR Actin beta/gamma 1 (Fragment) OS=Rhipicephalus zambeziensis OX=60191 PE=4 SV=1;tr|A0A1E1X2P2|A0A1E1X2P2_9ACAR Putative actin (Fragment) OS=Amblyomma aureolatum OX=187763 PE=2 SV=1;tr|A0A131YWR3|A0A131YWR3_RHIAP Actin beta/gam	6	1	1	1.7	79.801
A0A131YX75	Uncharacterized protein	tr|A0A131YX75|A0A131YX75_RHIAP;tr|A0A034WZ55|A0A034WZ55_RHIMP;tr|A0A034WXV3|A0A034WXV3_RHIMP;tr|A0A6G5A7H3|A0A6G5A7H3_RHIMP;tr|A0A6M2D7G0|A0A6M2D7G0_RHIMP;tr|A0A023G260|A0A023G260_AMBTT	tr|A0A131YX75|A0A131YX75_RHIAP Uncharacterized protein OS=Rhipicephalus appendiculatus OX=34631 PE=4 SV=1;tr|A0A034WZ55|A0A034WZ55_RHIMP Putative secreted protein 30 (Fragment) OS=Rhipicephalus microplus OX=6941 PE=4 SV=1;tr|A0A034WXV3|A0A034WXV3_RHIMP Put	6	12	2	25.3	51.631
A0A131YXW9	Beat protein like 1	tr|A0A131YXW9|A0A131YXW9_RHIAP;tr|A0A224YKG0|A0A224YKG0_9ACAR;tr|A0A131YZX5|A0A131YZX5_RHIAP;tr|A0A034WXD5|A0A034WXD5_RHIMP;tr|A0A023G616|A0A023G616_AMBTT	tr|A0A131YXW9|A0A131YXW9_RHIAP Beat protein like 1 OS=Rhipicephalus appendiculatus OX=34631 PE=4 SV=1	5	7	6	23.3	45.092
A0A6M2CLE7	Putative cathepsin f (Fragment)	tr|A0A6M2CLE7|A0A6M2CLE7_RHIMP;tr|L7LSQ5|L7LSQ5_RHIPC;tr|A0A6M2CI78|A0A6M2CI78_RHIMP;tr|L7LRB8|L7LRB8_RHIPC;tr|A0A224Y2T0|A0A224Y2T0_9ACAR;tr|A0A224Y2R1|A0A224Y2R1_9ACAR;tr|A0A131YYU6|A0A131YYU6_RHIAP	tr|A0A6M2CLE7|A0A6M2CLE7_RHIMP Putative cathepsin f (Fragment) OS=Rhipicephalus microplus OX=6941 PE=3 SV=1;tr|L7LSQ5|L7LSQ5_RHIPC Putative cysteine proteinase cathepsin f OS=Rhipicephalus pulchellus OX=72859 PE=2 SV=1;tr|A0A6M2CI78|A0A6M2CI78_RHIMP Putati	7	1	1	4.6	37.012
A0A224Z4Y6	Protein disulfide-isomerase	tr|A0A224Z4Y6|A0A224Z4Y6_9ACAR;tr|A0A224Z6X2|A0A224Z6X2_9ACAR;tr|A0A131YYV8|A0A131YYV8_RHIAP;tr|A0A6M2CY19|A0A6M2CY19_RHIMP;tr|A0A6G5A089|A0A6G5A089_RHIMP;tr|A0A023FZW2|A0A023FZW2_AMBPA;tr|A0A023FQ39|A0A023FQ39_AMBCJ;tr|A0A0C9SEI9|A0A0C9SEI9_AMBAM;tr|A0A023GNC2|A0A023GNC2_AMBTT;tr|A0A023GNC1|A0A023GNC1_AMBTT;tr|G3MPE8|G3MPE8_AMBMU;tr|A0A023FNG9|A0A023FNG9_AMBCJ;tr|A0A1E1XUC9|A0A1E1XUC9_9ACAR;tr|B…	tr|A0A224Z4Y6|A0A224Z4Y6_9ACAR Protein disulfide-isomerase OS=Rhipicephalus zambeziensis OX=60191 PE=3 SV=1;tr|A0A224Z6X2|A0A224Z6X2_9ACAR Protein disulfide-isomerase OS=Rhipicephalus zambeziensis OX=60191 PE=3 SV=1;tr|A0A131YYV8|A0A131YYV8_RHIAP Protein d	23	4	4	12.2	56.794
A0A131YYX3	TIL domain containing protein	tr|A0A131YYX3|A0A131YYX3_RHIAP;tr|A0A131Z164|A0A131Z164_RHIAP;tr|A0A131Z9Z4|A0A131Z9Z4_RHIAP;tr|A0A224YQE4|A0A224YQE4_9ACAR;tr|L7LS09|L7LS09_RHIPC;tr|A0A6M2E4Z6|A0A6M2E4Z6_9ACAR;tr|A0A034WWI8|A0A034WWI8_RHIMP;tr|A0A034WXQ2|A0A034WXQ2_RHIMP;tr|G3MG31|G3MG31_AMBMU;tr|G3MQA4|G3MQA4_AMBMU;tr|G3MQA5|G3MQA5_AMBMU;tr|A0A131XJQ8|A0A131XJQ8_9ACAR;tr|A0A1E1WZT1|A0A1E1WZT1_9ACAR;tr|G3MFX6|G3MFX6_AMBMU;tr|G3…	tr|A0A131YYX3|A0A131YYX3_RHIAP TIL domain containing protein OS=Rhipicephalus appendiculatus OX=34631 PE=3 SV=1;tr|A0A131Z164|A0A131Z164_RHIAP TIL domain containing protein OS=Rhipicephalus appendiculatus OX=34631 PE=3 SV=1;tr|A0A131Z9Z4|A0A131Z9Z4_RHIAP T	21	5	4	24	25.971
A0A131YZ15	Igf/kazal/ig domain containing protein	tr|A0A131YZ15|A0A131YZ15_RHIAP;tr|A0A224YLX8|A0A224YLX8_9ACAR	tr|A0A131YZ15|A0A131YZ15_RHIAP Igf/kazal/ig domain containing protein OS=Rhipicephalus appendiculatus OX=34631 PE=4 SV=1;tr|A0A224YLX8|A0A224YLX8_9ACAR Igf/kazal/ig domain containing protein OS=Rhipicephalus zambeziensis OX=60191 PE=4 SV=1	2	5	2	25.8	26.602
A0A224YTY7	Glyceraldehyde-3-phosphate dehydrogenase	tr|A0A224YTY7|A0A224YTY7_9ACAR;tr|A0A131Z0F9|A0A131Z0F9_RHIAP;tr|A0A7U0REX2|A0A7U0REX2_HAELO;tr|B5TMF7|B5TMF7_DERVA;tr|A0A6M2CKU4|A0A6M2CKU4_RHIMP;tr|A0A6G4ZWF8|A0A6G4ZWF8_RHIMP;tr|F0J9F0|F0J9F0_AMBVA;tr|A0A5F9DW84|A0A5F9DW84_RABIT;tr|G1TUD0|G1TUD0_RABIT;tr|G1T091|G1T091_RABIT;tr|A0A0K8REQ0|A0A0K8REQ0_IXORI;tr|A0A6P7UL84|A0A6P7UL84_IXOSC;tr|A0A131Y1R7|A0A131Y1R7_IXORI;tr|V5IFP2|V5IFP2_IXORI;tr|B7…	tr|A0A224YTY7|A0A224YTY7_9ACAR Glyceraldehyde-3-phosphate dehydrogenase OS=Rhipicephalus zambeziensis OX=60191 PE=3 SV=1;tr|A0A131Z0F9|A0A131Z0F9_RHIAP Glyceraldehyde-3-phosphate dehydrogenase OS=Rhipicephalus appendiculatus OX=34631 PE=3 SV=1;tr|A0A7U0REX	25	3	3	14.1	36.091
A0A131Z0G6	Serpin B	tr|A0A131Z0G6|A0A131Z0G6_RHIAP;tr|V9VLN6|V9VLN6_RHIMP;tr|A0A6G5A9K0|A0A6G5A9K0_RHIMP;tr|A0A6M2D8A1|A0A6M2D8A1_RHIMP	tr|A0A131Z0G6|A0A131Z0G6_RHIAP Serpin B OS=Rhipicephalus appendiculatus OX=34631 PE=3 SV=1;tr|V9VLN6|V9VLN6_RHIMP Serine protease inhibitor 17 RmS17 OS=Rhipicephalus microplus OX=6941 GN=RmS-17 PE=2 SV=1;tr|A0A6G5A9K0|A0A6G5A9K0_RHIMP Putative serine prote	4	8	0	32.5	43.063
A0A131Z0M2	Alpha-mannosidase	tr|A0A131Z0M2|A0A131Z0M2_RHIAP;tr|A0A147BNW8|A0A147BNW8_IXORI;tr|A0A6P7VNA4|A0A6P7VNA4_IXOSC	tr|A0A131Z0M2|A0A131Z0M2_RHIAP Alpha-mannosidase OS=Rhipicephalus appendiculatus OX=34631 PE=3 SV=1	3	7	7	8.1	116.22
A0A131Z172	Laminin, gamma 1	tr|A0A131Z172|A0A131Z172_RHIAP;tr|A0A131ZAT8|A0A131ZAT8_RHIAP;tr|L7MK84|L7MK84_RHIPC;tr|A0A131YDL0|A0A131YDL0_RHIAP;tr|A0A1E1XFA2|A0A1E1XFA2_9ACAR;tr|A0A023GDS1|A0A023GDS1_AMBTT;tr|V5HJY9|V5HJY9_IXORI;tr|V5ICQ8|V5ICQ8_IXORI;tr|A0A4D5RHI0|A0A4D5RHI0_IXOSC;tr|A0A6P7U6W0|A0A6P7U6W0_IXOSC;tr|B7Q1H6|B7Q1H6_IXOSC;tr|A0A6P7UPB1|A0A6P7UPB1_IXOSC;tr|A0A6P3D358|A0A6P3D358_IXOSC;tr|B7PEE7|B7PEE7_IXOSC	tr|A0A131Z172|A0A131Z172_RHIAP Laminin, gamma 1 OS=Rhipicephalus appendiculatus OX=34631 PE=4 SV=1;tr|A0A131ZAT8|A0A131ZAT8_RHIAP Laminin, gamma 1 (Fragment) OS=Rhipicephalus appendiculatus OX=34631 PE=4 SV=1;tr|L7MK84|L7MK84_RHIPC Uncharacterized protein	14	45	21	37.4	173.75
A0A224YBP5	Alpha-amylase	tr|A0A224YBP5|A0A224YBP5_9ACAR;tr|A0A131Z198|A0A131Z198_RHIAP	tr|A0A224YBP5|A0A224YBP5_9ACAR Alpha-amylase OS=Rhipicephalus zambeziensis OX=60191 PE=3 SV=1;tr|A0A131Z198|A0A131Z198_RHIAP Alpha-amylase OS=Rhipicephalus appendiculatus OX=34631 PE=3 SV=1	2	3	3	4.9	76.944
A0A224Y8K4	Uncharacterized protein	tr|A0A224Y8K4|A0A224Y8K4_9ACAR;tr|A0A224Y8K0|A0A224Y8K0_9ACAR;tr|A0A131Z1G1|A0A131Z1G1_RHIAP	tr|A0A224Y8K4|A0A224Y8K4_9ACAR Uncharacterized protein OS=Rhipicephalus zambeziensis OX=60191 PE=4 SV=1;tr|A0A224Y8K0|A0A224Y8K0_9ACAR Uncharacterized protein OS=Rhipicephalus zambeziensis OX=60191 PE=4 SV=1;tr|A0A131Z1G1|A0A131Z1G1_RHIAP Uncharacterized p	3	1	1	7.1	19.115
A0A131Z1V3	Metastriate one of each protein family	tr|A0A131Z1V3|A0A131Z1V3_RHIAP	tr|A0A131Z1V3|A0A131Z1V3_RHIAP Metastriate one of each protein family OS=Rhipicephalus appendiculatus OX=34631 PE=4 SV=1	1	2	2	16.5	23.055
A0A131Z253	Amblyomma 40-33 family member	tr|A0A131Z253|A0A131Z253_RHIAP;tr|A0A1E1XUF2|A0A1E1XUF2_9ACAR;tr|G3MPR6|G3MPR6_AMBMU;tr|A0A023GAT6|A0A023GAT6_AMBTT;tr|A0A023G165|A0A023G165_AMBPA;tr|A0A023FQZ3|A0A023FQZ3_AMBCJ;tr|A0A6G5A5I3|A0A6G5A5I3_RHIMP;tr|A0A6M2D867|A0A6M2D867_RHIMP	tr|A0A131Z253|A0A131Z253_RHIAP Amblyomma 40-33 family member OS=Rhipicephalus appendiculatus OX=34631 PE=4 SV=1	8	3	3	16.4	22.477
A0A131Z258	Tick serine protease	tr|A0A131Z258|A0A131Z258_RHIAP;tr|A0A131Z3Z0|A0A131Z3Z0_RHIAP;tr|A0A1E1WYA7|A0A1E1WYA7_9ACAR;tr|A0A1E1XQP2|A0A1E1XQP2_9ACAR;tr|B7QDI9|B7QDI9_IXOSC;tr|V5HNJ4|V5HNJ4_IXORI;tr|A0A1E1X966|A0A1E1X966_9ACAR;tr|A0A023G4U6|A0A023G4U6_AMBTT;tr|A0A224YF46|A0A224YF46_9ACAR;tr|A0A224YF56|A0A224YF56_9ACAR;tr|A0A6P7V8W4|A0A6P7V8W4_IXOSC;tr|A0A4D5RNH0|A0A4D5RNH0_IXOSC;tr|A0A6P7V2M1|A0A6P7V2M1_IXOSC;tr|L7MK00|L7…	tr|A0A131Z258|A0A131Z258_RHIAP Tick serine protease OS=Rhipicephalus appendiculatus OX=34631 PE=4 SV=1;tr|A0A131Z3Z0|A0A131Z3Z0_RHIAP Tick serine protease OS=Rhipicephalus appendiculatus OX=34631 PE=4 SV=1;tr|A0A1E1WYA7|A0A1E1WYA7_9ACAR CLIP domain-contain	15	2	2	4.4	48.087
A0A224YAX8	Antigen 5 family member	tr|A0A224YAX8|A0A224YAX8_9ACAR;tr|A0A131Z2D6|A0A131Z2D6_RHIAP;tr|A0A034WTZ6|A0A034WTZ6_RHIMP;tr|L7MBC4|L7MBC4_RHIPC	tr|A0A224YAX8|A0A224YAX8_9ACAR Antigen 5 family member OS=Rhipicephalus zambeziensis OX=60191 PE=4 SV=1;tr|A0A131Z2D6|A0A131Z2D6_RHIAP Antigen 5 family member OS=Rhipicephalus appendiculatus OX=34631 PE=4 SV=1	4	5	5	13.7	47.73
A0A224YUP2	Collagen type IV alpha	tr|A0A224YUP2|A0A224YUP2_9ACAR;tr|A0A131Z2H1|A0A131Z2H1_RHIAP	tr|A0A224YUP2|A0A224YUP2_9ACAR Collagen type IV alpha OS=Rhipicephalus zambeziensis OX=60191 PE=4 SV=1;tr|A0A131Z2H1|A0A131Z2H1_RHIAP Collagen, type IV, alpha OS=Rhipicephalus appendiculatus OX=34631 PE=4 SV=1	2	7	1	5.6	174.2
A0A224YLD4	Lipocalin	tr|A0A224YLD4|A0A224YLD4_9ACAR;tr|A0A131Z2M7|A0A131Z2M7_RHIAP;tr|L7LRB1|L7LRB1_RHIPC;tr|A0A6M2CIB5|A0A6M2CIB5_RHIMP;tr|A0A131XKT4|A0A131XKT4_9ACAR	tr|A0A224YLD4|A0A224YLD4_9ACAR Lipocalin OS=Rhipicephalus zambeziensis OX=60191 PE=4 SV=1;tr|A0A131Z2M7|A0A131Z2M7_RHIAP Lipocalin OS=Rhipicephalus appendiculatus OX=34631 PE=4 SV=1;tr|L7LRB1|L7LRB1_RHIPC Putative group ii salivary lipocalin OS=Rhipicephal	5	2	2	15.3	20.142
A0A131Z2R2	Beaten path ic	tr|A0A131Z2R2|A0A131Z2R2_RHIAP;tr|A0A224YIF8|A0A224YIF8_9ACAR	tr|A0A131Z2R2|A0A131Z2R2_RHIAP Beaten path ic OS=Rhipicephalus appendiculatus OX=34631 PE=4 SV=1;tr|A0A224YIF8|A0A224YIF8_9ACAR Beaten path ic OS=Rhipicephalus zambeziensis OX=60191 PE=4 SV=1	2	2	2	7.6	42.276
L7MAE4	CCT-theta	tr|L7MAE4|L7MAE4_RHIPC;tr|A0A6M2CWY7|A0A6M2CWY7_RHIMP;tr|A0A224Z0I5|A0A224Z0I5_9ACAR;tr|A0A131Z321|A0A131Z321_RHIAP;tr|A0A1E1X930|A0A1E1X930_9ACAR;tr|A0A023GLB1|A0A023GLB1_AMBTT;tr|A0A131XJD6|A0A131XJD6_9ACAR;tr|A0A023FXP8|A0A023FXP8_AMBPA	tr|L7MAE4|L7MAE4_RHIPC CCT-theta OS=Rhipicephalus pulchellus OX=72859 PE=2 SV=1;tr|A0A6M2CWY7|A0A6M2CWY7_RHIMP CCT-theta OS=Rhipicephalus microplus OX=6941 PE=3 SV=1;tr|A0A224Z0I5|A0A224Z0I5_9ACAR CCT-theta OS=Rhipicephalus zambeziensis OX=60191 PE=3 SV=1;	8	2	2	5.2	57.797
A0A131Z382	Niemann-Pick C2 protein	tr|A0A131Z382|A0A131Z382_RHIAP	tr|A0A131Z382|A0A131Z382_RHIAP Niemann-Pick C2 protein OS=Rhipicephalus appendiculatus OX=34631 PE=3 SV=1	1	2	1	18.6	16.694
A0A131Z3D1	Glutathione peroxidase	tr|A0A131Z3D1|A0A131Z3D1_RHIAP	tr|A0A131Z3D1|A0A131Z3D1_RHIAP Glutathione peroxidase OS=Rhipicephalus appendiculatus OX=34631 PE=4 SV=1	1	1	1	12.5	8.8744
A0A131Z3S1	Cystatin	tr|A0A131Z3S1|A0A131Z3S1_RHIAP	tr|A0A131Z3S1|A0A131Z3S1_RHIAP Cystatin OS=Rhipicephalus appendiculatus OX=34631 PE=4 SV=1	1	1	1	9.9	15.351
A0A131Z3S7	Thioredoxin/protein disulfide isomerase	tr|A0A131Z3S7|A0A131Z3S7_RHIAP	tr|A0A131Z3S7|A0A131Z3S7_RHIAP Thioredoxin/protein disulfide isomerase OS=Rhipicephalus appendiculatus OX=34631 PE=4 SV=1	1	3	2	2.7	141.56
A0A6M2CV67	Putative endoplasmic reticulum resident protein 44	tr|A0A6M2CV67|A0A6M2CV67_RHIMP;tr|A0A6G4ZYR4|A0A6G4ZYR4_RHIMP;tr|A0A131Z3W3|A0A131Z3W3_RHIAP;tr|A0A224YMC0|A0A224YMC0_9ACAR;tr|A0A023FZC8|A0A023FZC8_AMBPA;tr|A0A6G5A0S8|A0A6G5A0S8_RHIMP;tr|L7MB04|L7MB04_RHIPC;tr|A0A4D5S0Y3|A0A4D5S0Y3_IXOSC;tr|A0A147BVP2|A0A147BVP2_IXORI;tr|A0A131Y2H3|A0A131Y2H3_IXORI;tr|A0A4D5RYQ1|A0A4D5RYQ1_IXOSC;tr|G3MLT3|G3MLT3_AMBMU;tr|A0A023GN83|A0A023GN83_AMBTT;tr|A0A023FJK…	tr|A0A6M2CV67|A0A6M2CV67_RHIMP Putative endoplasmic reticulum resident protein 44 OS=Rhipicephalus microplus OX=6941 PE=4 SV=1;tr|A0A6G4ZYR4|A0A6G4ZYR4_RHIMP Putative endoplasmic reticulum resident protein 44 OS=Rhipicephalus microplus OX=6941 PE=4 SV=1;tr	17	3	3	7.6	46.292
A0A224Z7V2	Serum amyloid A protein	tr|A0A224Z7V2|A0A224Z7V2_9ACAR;tr|A0A131Z3W9|A0A131Z3W9_RHIAP	tr|A0A224Z7V2|A0A224Z7V2_9ACAR Serum amyloid A protein OS=Rhipicephalus zambeziensis OX=60191 PE=3 SV=1;tr|A0A131Z3W9|A0A131Z3W9_RHIAP Serum amyloid A protein OS=Rhipicephalus appendiculatus OX=34631 PE=3 SV=1	2	3	3	20.1	15.953
F1DT07	Cystatin	tr|F1DT07|F1DT07_DERSI;tr|A0A172EHL3|A0A172EHL3_DERSI;tr|A0A224Y307|A0A224Y307_9ACAR;tr|A0A131Z4A2|A0A131Z4A2_RHIAP;tr|U3PVG1|U3PVG1_RHIMP;tr|B1A5Z3|B1A5Z3_HAELO;tr|A0A6G5A896|A0A6G5A896_RHIMP;tr|A0A0A1ESD4|A0A0A1ESD4_RHIMP	tr|F1DT07|F1DT07_DERSI Cystatin OS=Dermacentor silvarum OX=543639 GN=C-1 PE=2 SV=1;tr|A0A172EHL3|A0A172EHL3_DERSI Cystatin OS=Dermacentor silvarum OX=543639 PE=2 SV=1;tr|A0A224Y307|A0A224Y307_9ACAR Cystatin OS=Rhipicephalus zambeziensis OX=60191 PE=4 SV=1;	8	2	2	20.3	13.876
A0A1E1X743	Putative matrix metalloproteinase (Fragment)	tr|A0A1E1X743|A0A1E1X743_9ACAR;tr|A0A224YT20|A0A224YT20_9ACAR;tr|A0A131Z4B3|A0A131Z4B3_RHIAP;tr|A0A023FZK5|A0A023FZK5_AMBPA;tr|A0A023GAX4|A0A023GAX4_AMBTT;tr|A0A6G5A6S7|A0A6G5A6S7_RHIMP;tr|V5GTN4|V5GTN4_IXORI;tr|B7PMT8|B7PMT8_IXOSC;tr|A0A6P7U9V7|A0A6P7U9V7_IXOSC;tr|A0A6P7UM09|A0A6P7UM09_IXOSC;tr|A0A4D5S2B9|A0A4D5S2B9_IXOSC	tr|A0A1E1X743|A0A1E1X743_9ACAR Putative matrix metalloproteinase (Fragment) OS=Amblyomma aureolatum OX=187763 PE=2 SV=1;tr|A0A224YT20|A0A224YT20_9ACAR Matrix metalloproteinase-14 (Membrane-inserted) OS=Rhipicephalus zambeziensis OX=60191 PE=3 SV=1;tr|A0A13	11	4	4	10.6	61.784
U3PXI8	Cystatin 2a	tr|U3PXI8|U3PXI8_RHIAP;tr|L7LTX0|L7LTX0_RHIPC;tr|L7LS14|L7LS14_RHIPC;tr|A0A131Z4G0|A0A131Z4G0_RHIAP	tr|U3PXI8|U3PXI8_RHIAP Cystatin 2a OS=Rhipicephalus appendiculatus OX=34631 GN=cys2a PE=2 SV=1;tr|L7LTX0|L7LTX0_RHIPC Putative tick salivary cystatin OS=Rhipicephalus pulchellus OX=72859 PE=2 SV=1;tr|L7LS14|L7LS14_RHIPC Putative tick salivary cystatin OS=R	4	1	1	9.3	14.935
L7M926	Putative metastriate insulin growth factor binding protein	tr|L7M926|L7M926_RHIPC;tr|A0A224Z1P3|A0A224Z1P3_9ACAR;tr|A0A131Z4L6|A0A131Z4L6_RHIAP	tr|L7M926|L7M926_RHIPC Putative metastriate insulin growth factor binding protein OS=Rhipicephalus pulchellus OX=72859 PE=2 SV=1;tr|A0A224Z1P3|A0A224Z1P3_9ACAR Metastriate insulin growth factor binding protein OS=Rhipicephalus zambeziensis OX=60191 PE=4 SV	3	1	1	9.6	12.733
A0A224YJD4	Uncharacterized protein	tr|A0A224YJD4|A0A224YJD4_9ACAR;tr|A0A224YHK6|A0A224YHK6_9ACAR;tr|A0A131Z4T3|A0A131Z4T3_RHIAP;tr|A0A6M2E3R1|A0A6M2E3R1_9ACAR;tr|A0A6M2E267|A0A6M2E267_9ACAR;tr|A0A023FPX7|A0A023FPX7_AMBCJ	tr|A0A224YJD4|A0A224YJD4_9ACAR Uncharacterized protein OS=Rhipicephalus zambeziensis OX=60191 PE=4 SV=1;tr|A0A224YHK6|A0A224YHK6_9ACAR Uncharacterized protein OS=Rhipicephalus zambeziensis OX=60191 PE=4 SV=1;tr|A0A131Z4T3|A0A131Z4T3_RHIAP Uncharacterized p	6	3	3	24.6	13.363
A0A131Z4V9	Kazal/SPARC domain containing protein	tr|A0A131Z4V9|A0A131Z4V9_RHIAP;tr|A0A224YB48|A0A224YB48_9ACAR;tr|C9W189|C9W189_RHISA	tr|A0A131Z4V9|A0A131Z4V9_RHIAP Kazal/SPARC domain containing protein OS=Rhipicephalus appendiculatus OX=34631 PE=4 SV=1;tr|A0A224YB48|A0A224YB48_9ACAR Kazal/SPARC domain containing protein (Fragment) OS=Rhipicephalus zambeziensis OX=60191 PE=4 SV=1;tr|C9W1	3	14	1	50.4	32.544
A0A131Z514	Ves G 1 allergen	tr|A0A131Z514|A0A131Z514_RHIAP;tr|G3MIA7|G3MIA7_AMBMU	tr|A0A131Z514|A0A131Z514_RHIAP Ves G 1 allergen OS=Rhipicephalus appendiculatus OX=34631 PE=3 SV=1	2	5	5	15.8	46.095
A0A1E1XM80	Putative secreted protein (Fragment)	tr|A0A1E1XM80|A0A1E1XM80_9ACAR;tr|A0A224Z9G4|A0A224Z9G4_9ACAR;tr|A0A131Z5Z3|A0A131Z5Z3_RHIAP	tr|A0A1E1XM80|A0A1E1XM80_9ACAR Putative secreted protein (Fragment) OS=Amblyomma sculptum OX=1581419 PE=2 SV=1;tr|A0A224Z9G4|A0A224Z9G4_9ACAR Sulfotransferase OS=Rhipicephalus zambeziensis OX=60191 PE=4 SV=1;tr|A0A131Z5Z3|A0A131Z5Z3_RHIAP Sulfotransferase	3	1	1	7.5	17.286
A0A6M2CST0	Putative conserved secreted protein fat body overexpressed	tr|A0A6M2CST0|A0A6M2CST0_RHIMP;tr|A0A224YFV6|A0A224YFV6_9ACAR;tr|A0A131Z607|A0A131Z607_RHIAP	tr|A0A6M2CST0|A0A6M2CST0_RHIMP Putative conserved secreted protein fat body overexpressed OS=Rhipicephalus microplus OX=6941 PE=4 SV=1;tr|A0A224YFV6|A0A224YFV6_9ACAR Protein, containing DUF4773 domain OS=Rhipicephalus zambeziensis OX=60191 PE=4 SV=1;tr|A0A	3	1	1	7.9	24.055
A0A131Z678	TIL domain containing protein (Fragment)	tr|A0A131Z678|A0A131Z678_RHIAP;tr|L7ML76|L7ML76_RHIPC;tr|A0A6G4ZXJ2|A0A6G4ZXJ2_RHIMP	tr|A0A131Z678|A0A131Z678_RHIAP TIL domain containing protein (Fragment) OS=Rhipicephalus appendiculatus OX=34631 PE=3 SV=1	3	6	6	4.1	204.98
A0A131Z6A2	Nucleolar protein 14	tr|A0A131Z6A2|A0A131Z6A2_RHIAP;tr|A0A224Z0H2|A0A224Z0H2_9ACAR	tr|A0A131Z6A2|A0A131Z6A2_RHIAP Nucleolar protein 14 OS=Rhipicephalus appendiculatus OX=34631 PE=3 SV=1;tr|A0A224Z0H2|A0A224Z0H2_9ACAR Nucleolar protein 14 OS=Rhipicephalus zambeziensis OX=60191 PE=3 SV=1	2	1	1	1.5	92.825
A0A224YJQ1	Chitinase	tr|A0A224YJQ1|A0A224YJQ1_9ACAR;tr|A0A131Z6V2|A0A131Z6V2_RHIAP;tr|A0A6M2CI89|A0A6M2CI89_RHIMP;tr|A0A6G5A8D4|A0A6G5A8D4_RHIMP;tr|A0A023FPH1|A0A023FPH1_AMBCJ	tr|A0A224YJQ1|A0A224YJQ1_9ACAR Chitinase OS=Rhipicephalus zambeziensis OX=60191 PE=3 SV=1;tr|A0A131Z6V2|A0A131Z6V2_RHIAP Chitinase OS=Rhipicephalus appendiculatus OX=34631 PE=3 SV=1;tr|A0A6M2CI89|A0A6M2CI89_RHIMP Putative catalytically inactive chitinase-l	5	3	3	8.3	55.958
A0A224YIJ9	Microplusin	tr|A0A224YIJ9|A0A224YIJ9_9ACAR;tr|A0A131Z796|A0A131Z796_RHIAP;tr|A0A6G5A8U1|A0A6G5A8U1_RHIMP;tr|A0A6G5A770|A0A6G5A770_RHIMP;tr|A0A6G5A6M9|A0A6G5A6M9_RHIMP	tr|A0A224YIJ9|A0A224YIJ9_9ACAR Microplusin OS=Rhipicephalus zambeziensis OX=60191 PE=4 SV=1;tr|A0A131Z796|A0A131Z796_RHIAP Microplusin (Fragment) OS=Rhipicephalus appendiculatus OX=34631 PE=4 SV=1;tr|A0A6G5A8U1|A0A6G5A8U1_RHIMP Putative microplusin OS=Rhip	5	2	2	27.2	11.155
A0A131Z7C6	Microplusin (Fragment)	tr|A0A131Z7C6|A0A131Z7C6_RHIAP	tr|A0A131Z7C6|A0A131Z7C6_RHIAP Microplusin (Fragment) OS=Rhipicephalus appendiculatus OX=34631 PE=4 SV=1	1	2	2	26.9	13.973
A0A131Z8N3	CD109 antigen (Gov platelet alloantigens) (Fragment)	tr|A0A131Z8N3|A0A131Z8N3_RHIAP;tr|A0A6M2D2T9|A0A6M2D2T9_RHIMP;tr|A0A6G5A845|A0A6G5A845_RHIMP;tr|G3MK22|G3MK22_AMBMU;tr|A0A023G7C0|A0A023G7C0_AMBTT;tr|A0A131XLM6|A0A131XLM6_9ACAR	tr|A0A131Z8N3|A0A131Z8N3_RHIAP CD109 antigen (Gov platelet alloantigens) (Fragment) OS=Rhipicephalus appendiculatus OX=34631 PE=4 SV=1	6	11	2	8.5	191.96
A0A131ZCE3	CD109 antigen (Gov platelet alloantigens) (Fragment)	tr|A0A131ZCE3|A0A131ZCE3_RHIAP;tr|A0A131ZAT9|A0A131ZAT9_RHIAP;tr|A0A6G5A079|A0A6G5A079_RHIMP;tr|A0A131ZB93|A0A131ZB93_RHIAP	tr|A0A131ZCE3|A0A131ZCE3_RHIAP CD109 antigen (Gov platelet alloantigens) (Fragment) OS=Rhipicephalus appendiculatus OX=34631 PE=4 SV=1;tr|A0A131ZAT9|A0A131ZAT9_RHIAP CD109 antigen (Gov platelet alloantigens) (Fragment) OS=Rhipicephalus appendiculatus OX=34	4	8	1	12.5	114.76
A0A131ZBI6	Beta-N-acetylhexosaminidase (Fragment)	tr|A0A131ZBI6|A0A131ZBI6_RHIAP	tr|A0A131ZBI6|A0A131ZBI6_RHIAP Beta-N-acetylhexosaminidase (Fragment) OS=Rhipicephalus appendiculatus OX=34631 PE=3 SV=1	1	5	4	25.1	35.269
A0A131ZBI7	Chitinase (Fragment)	tr|A0A131ZBI7|A0A131ZBI7_RHIAP;tr|A0A6M2D2E3|A0A6M2D2E3_RHIMP;tr|A0A224YVR0|A0A224YVR0_9ACAR	tr|A0A131ZBI7|A0A131ZBI7_RHIAP Chitinase (Fragment) OS=Rhipicephalus appendiculatus OX=34631 PE=4 SV=1;tr|A0A6M2D2E3|A0A6M2D2E3_RHIMP Putative catalytically inactive chitinase-like lectin OS=Rhipicephalus microplus OX=6941 PE=4 SV=1;tr|A0A224YVR0|A0A224YVR	3	3	2	7	54.321
A0A131ZBK6	Peptidase inhibitor (Fragment)	tr|A0A131ZBK6|A0A131ZBK6_RHIAP	tr|A0A131ZBK6|A0A131ZBK6_RHIAP Peptidase inhibitor (Fragment) OS=Rhipicephalus appendiculatus OX=34631 PE=4 SV=1	1	3	3	6.8	46.575
A0A6M2D3S3	Putative alpha macroglobulin posttranslational modification protein fat body overexpressed (Fragment)	tr|A0A6M2D3S3|A0A6M2D3S3_RHIMP;tr|A0A131ZBN6|A0A131ZBN6_RHIAP;tr|A0A131ZDE0|A0A131ZDE0_RHIAP	tr|A0A6M2D3S3|A0A6M2D3S3_RHIMP Putative alpha macroglobulin posttranslational modification protein fat body overexpressed (Fragment) OS=Rhipicephalus microplus OX=6941 PE=4 SV=1;tr|A0A131ZBN6|A0A131ZBN6_RHIAP CD109 antigen (Gov platelet alloantigens) (Frag	3	1	1	2.5	49.175
A0A131ZBW8	Beta-N-acetylhexosaminidase (Fragment)	tr|A0A131ZBW8|A0A131ZBW8_RHIAP;tr|L7ML27|L7ML27_RHIPC;tr|A0A1E1XR03|A0A1E1XR03_9ACAR;tr|B7PY88|B7PY88_IXOSC;tr|V5HN24|V5HN24_IXORI;tr|V5GL09|V5GL09_IXORI;tr|A0A6P7UTV5|A0A6P7UTV5_IXOSC;tr|A0A4D5S053|A0A4D5S053_IXOSC	tr|A0A131ZBW8|A0A131ZBW8_RHIAP Beta-N-acetylhexosaminidase (Fragment) OS=Rhipicephalus appendiculatus OX=34631 PE=3 SV=1	8	5	3	25	34.38
A0A224YXA7	Glycine rich cell wall structural protein 18 (Fragment)	tr|A0A224YXA7|A0A224YXA7_9ACAR;tr|A0A131ZCA7|A0A131ZCA7_RHIAP	tr|A0A224YXA7|A0A224YXA7_9ACAR Glycine rich cell wall structural protein 18 (Fragment) OS=Rhipicephalus zambeziensis OX=60191 PE=4 SV=1;tr|A0A131ZCA7|A0A131ZCA7_RHIAP Glycine rich cell wall structural protein 18 (Fragment) OS=Rhipicephalus appendiculatus O	2	1	1	12.4	18.52
A0A131ZCD0	Lipoprotein amino terminal region (Fragment)	tr|A0A131ZCD0|A0A131ZCD0_RHIAP	tr|A0A131ZCD0|A0A131ZCD0_RHIAP Lipoprotein amino terminal region (Fragment) OS=Rhipicephalus appendiculatus OX=34631 PE=4 SV=1	1	25	1	31.1	115.23
A0A131ZDR5	CD109 antigen (Gov platelet alloantigens) (Fragment)	tr|A0A131ZDR5|A0A131ZDR5_RHIAP	tr|A0A131ZDR5|A0A131ZDR5_RHIAP CD109 antigen (Gov platelet alloantigens) (Fragment) OS=Rhipicephalus appendiculatus OX=34631 PE=4 SV=1	1	1	1	6.1	23.357
A0A131ZDX3	TIL domain containing protein (Fragment)	tr|A0A131ZDX3|A0A131ZDX3_RHIAP	tr|A0A131ZDX3|A0A131ZDX3_RHIAP TIL domain containing protein (Fragment) OS=Rhipicephalus appendiculatus OX=34631 PE=3 SV=1	1	8	8	5.2	246.42
A0A147BBM2	Putative neural cell adhesion molecule l1	tr|A0A147BBM2|A0A147BBM2_IXORI;tr|A0A4D5REN2|A0A4D5REN2_IXOSC;tr|A0A6P7VD68|A0A6P7VD68_IXOSC;tr|A0A6P7V766|A0A6P7V766_IXOSC	tr|A0A147BBM2|A0A147BBM2_IXORI Putative neural cell adhesion molecule l1 OS=Ixodes ricinus OX=34613 PE=3 SV=1;tr|A0A4D5REN2|A0A4D5REN2_IXOSC Putative axon guidance receptor dscam (Fragment) OS=Ixodes scapularis OX=6945 PE=3 SV=1;tr|A0A6P7VD68|A0A6P7VD68_IX	4	1	1	1.1	158.7
B7QM15	Uncharacterized protein	tr|B7QM15|B7QM15_IXOSC;tr|A0A147BH28|A0A147BH28_IXORI;tr|A0A6P7VI88|A0A6P7VI88_IXOSC;tr|A0A4D5RRC2|A0A4D5RRC2_IXOSC;tr|A0A6P7VLK2|A0A6P7VLK2_IXOSC	tr|B7QM15|B7QM15_IXOSC Uncharacterized protein OS=Ixodes scapularis OX=6945 GN=8043300 PE=4 SV=1;tr|A0A147BH28|A0A147BH28_IXORI Putative neural cell adhesion molecule l1 (Fragment) OS=Ixodes ricinus OX=34613 PE=4 SV=1;tr|A0A6P7VI88|A0A6P7VI88_IXOSC hemicen	5	2	2	8.1	23.563
B7P4D8	Uncharacterized protein	tr|B7P4D8|B7P4D8_IXOSC;tr|A0A6P7WII3|A0A6P7WII3_IXOSC;tr|A0A147BKT8|A0A147BKT8_IXORI	tr|B7P4D8|B7P4D8_IXOSC Uncharacterized protein OS=Ixodes scapularis OX=6945 GN=8024450 PE=4 SV=1;tr|A0A6P7WII3|A0A6P7WII3_IXOSC lachesin OS=Ixodes scapularis OX=6945 GN=LOC8024452 PE=4 SV=1;tr|A0A147BKT8|A0A147BKT8_IXORI Putative lachesin-like protein OS=I	3	1	1	11.7	12.04
A0A1E1WY38	Putative secreted cysteine rich protein	tr|A0A1E1WY38|A0A1E1WY38_9ACAR	tr|A0A1E1WY38|A0A1E1WY38_9ACAR Putative secreted cysteine rich protein OS=Amblyomma aureolatum OX=187763 PE=2 SV=1	1	1	1	14.6	10.601
A0A1E1X380	Putative netrin axonal chemotropic factor (Fragment)	tr|A0A1E1X380|A0A1E1X380_9ACAR;tr|A0A023GCH5|A0A023GCH5_AMBTT;tr|A0A4D5RHD5|A0A4D5RHD5_IXOSC	tr|A0A1E1X380|A0A1E1X380_9ACAR Putative netrin axonal chemotropic factor (Fragment) OS=Amblyomma aureolatum OX=187763 PE=2 SV=1	3	33	1	12.1	397.51
A0A1E1XL53	Putative tick transposon (Fragment)	tr|A0A1E1XL53|A0A1E1XL53_9ACAR;tr|A0A1E1X3N4|A0A1E1X3N4_9ACAR	tr|A0A1E1XL53|A0A1E1XL53_9ACAR Putative tick transposon (Fragment) OS=Amblyomma sculptum OX=1581419 PE=2 SV=1;tr|A0A1E1X3N4|A0A1E1X3N4_9ACAR Putative tick transposon (Fragment) OS=Amblyomma aureolatum OX=187763 PE=2 SV=1	2	1	1	4.8	46.624
A0A1E1X4U0	Putative a disintegrin and metalloproteinase with thrombospondin motifs 7 (Fragment)	tr|A0A1E1X4U0|A0A1E1X4U0_9ACAR;tr|A0A224YPU2|A0A224YPU2_9ACAR	tr|A0A1E1X4U0|A0A1E1X4U0_9ACAR Putative a disintegrin and metalloproteinase with thrombospondin motifs 7 (Fragment) OS=Amblyomma aureolatum OX=187763 PE=2 SV=1;tr|A0A224YPU2|A0A224YPU2_9ACAR Reprolysin OS=Rhipicephalus zambeziensis OX=60191 PE=4 SV=1	2	1	1	2	75.681
A0A1E1X6N2	Uncharacterized protein (Fragment)	tr|A0A1E1X6N2|A0A1E1X6N2_9ACAR;tr|G3MIG3|G3MIG3_AMBMU	tr|A0A1E1X6N2|A0A1E1X6N2_9ACAR Uncharacterized protein (Fragment) OS=Amblyomma aureolatum OX=187763 PE=2 SV=1;tr|G3MIG3|G3MIG3_AMBMU Uncharacterized protein (Fragment) OS=Amblyomma maculatum OX=34609 PE=2 SV=1	2	2	2	8.6	27.129
A0A1E1X761	Putative microtubule associated complex (Fragment)	tr|A0A1E1X761|A0A1E1X761_9ACAR	tr|A0A1E1X761|A0A1E1X761_9ACAR Putative microtubule associated complex (Fragment) OS=Amblyomma aureolatum OX=187763 PE=2 SV=1	1	9	1	3.1	361.89
A0A1E1X9Y4	Alpha-L-fucosidase (Fragment)	tr|A0A1E1X9Y4|A0A1E1X9Y4_9ACAR	tr|A0A1E1X9Y4|A0A1E1X9Y4_9ACAR Alpha-L-fucosidase (Fragment) OS=Amblyomma aureolatum OX=187763 PE=2 SV=1	1	4	2	11.2	53.162
A0A1E1XB07	Tubulin beta chain	tr|A0A1E1XB07|A0A1E1XB07_9ACAR;tr|A0A6G4ZUP6|A0A6G4ZUP6_RHIMP;tr|V5I1W5|V5I1W5_IXORI;tr|A0A0K8RBZ1|A0A0K8RBZ1_IXORI;tr|A0A0K8RJ59|A0A0K8RJ59_IXORI;tr|G3MGK5|G3MGK5_AMBMU;tr|A0A131XJZ2|A0A131XJZ2_9ACAR;tr|A0A131YRB1|A0A131YRB1_RHIAP;tr|A0A023FLI8|A0A023FLI8_AMBCJ;tr|A0A023FMD9|A0A023FMD9_AMBCJ;tr|A0A224YUG0|A0A224YUG0_9ACAR;tr|B7PA92|B7PA92_IXOSC;tr|A0A6M2D0F7|A0A6M2D0F7_RHIMP;tr|A0A023FZK7|A0A023…	tr|A0A1E1XB07|A0A1E1XB07_9ACAR Tubulin beta chain OS=Amblyomma aureolatum OX=187763 PE=2 SV=1;tr|A0A6G4ZUP6|A0A6G4ZUP6_RHIMP Tubulin beta chain OS=Rhipicephalus microplus OX=6941 PE=3 SV=1;tr|V5I1W5|V5I1W5_IXORI Tubulin beta chain OS=Ixodes ricinus OX=3461	90	6	3	22.4	49.868
A0A1E1XBG7	Putative lipoprotein amino terminal region (Fragment)	tr|A0A1E1XBG7|A0A1E1XBG7_9ACAR	tr|A0A1E1XBG7|A0A1E1XBG7_9ACAR Putative lipoprotein amino terminal region (Fragment) OS=Amblyomma aureolatum OX=187763 PE=2 SV=1	1	6	2	3.5	264.29
A0A1E1XFE3	Putative extracellular matrix glycoprotein laminin subunit beta (Fragment)	tr|A0A1E1XFE3|A0A1E1XFE3_9ACAR	tr|A0A1E1XFE3|A0A1E1XFE3_9ACAR Putative extracellular matrix glycoprotein laminin subunit beta (Fragment) OS=Amblyomma aureolatum OX=187763 PE=2 SV=1	1	11	6	8.6	205.58
A0A1E1XG61	Putative a-macroglobulin receptor (Fragment)	tr|A0A1E1XG61|A0A1E1XG61_9ACAR	tr|A0A1E1XG61|A0A1E1XG61_9ACAR Putative a-macroglobulin receptor (Fragment) OS=Amblyomma aureolatum OX=187763 PE=2 SV=1	1	2	1	4.8	54.063
A0A1E1XGM4	Putative 15-hydroxyprostaglandin dehydrogenase (Fragment)	tr|A0A1E1XGM4|A0A1E1XGM4_9ACAR	tr|A0A1E1XGM4|A0A1E1XGM4_9ACAR Putative 15-hydroxyprostaglandin dehydrogenase (Fragment) OS=Amblyomma aureolatum OX=187763 PE=2 SV=1	1	1	1	7.1	27.792
A0A1E1XJX4	Putative secreted protein (Fragment)	tr|A0A1E1XJX4|A0A1E1XJX4_9ACAR;tr|A0A6M2CIY6|A0A6M2CIY6_RHIMP;tr|A0A6G5A4A4|A0A6G5A4A4_RHIMP;tr|L7MBU1|L7MBU1_RHIPC;tr|A0A224YHC3|A0A224YHC3_9ACAR;tr|A0A131YPT2|A0A131YPT2_RHIAP;tr|A0A034WXX2|A0A034WXX2_RHIMP;tr|A0A023G0Y0|A0A023G0Y0_AMBPA;tr|G3MS15|G3MS15_AMBMU;tr|G3MPY9|G3MPY9_AMBMU;tr|A0A1E1XI42|A0A1E1XI42_9ACAR;tr|A0A023GE89|A0A023GE89_AMBTT	tr|A0A1E1XJX4|A0A1E1XJX4_9ACAR Putative secreted protein (Fragment) OS=Amblyomma sculptum OX=1581419 PE=2 SV=1;tr|A0A6M2CIY6|A0A6M2CIY6_RHIMP Putative salivary secreted protein (Fragment) OS=Rhipicephalus microplus OX=6941 PE=4 SV=1;tr|A0A6G5A4A4|A0A6G5A4A	12	6	6	45.8	16.109
A0A1E1XMQ2	Putative receptor mediating netrin-dependent axon guidance (Fragment)	tr|A0A1E1XMQ2|A0A1E1XMQ2_9ACAR;tr|B7PEB1|B7PEB1_IXOSC;tr|A0A6B0VHK4|A0A6B0VHK4_IXORI;tr|A0A6P7VY61|A0A6P7VY61_IXOSC;tr|A0A6B0VH99|A0A6B0VH99_IXORI;tr|A0A6P7VR63|A0A6P7VR63_IXOSC	tr|A0A1E1XMQ2|A0A1E1XMQ2_9ACAR Putative receptor mediating netrin-dependent axon guidance (Fragment) OS=Amblyomma sculptum OX=1581419 PE=2 SV=1;tr|B7PEB1|B7PEB1_IXOSC Sdk-P1, putative OS=Ixodes scapularis OX=6945 GN=8028626 PE=4 SV=1;tr|A0A6B0VHK4|A0A6B0VH	6	2	2	1.8	170.35
A0A1E1XMT8	Putative lipoprotein amino terminal region (Fragment)	tr|A0A1E1XMT8|A0A1E1XMT8_9ACAR	tr|A0A1E1XMT8|A0A1E1XMT8_9ACAR Putative lipoprotein amino terminal region (Fragment) OS=Amblyomma sculptum OX=1581419 PE=2 SV=1	1	6	1	3.6	264.24
A0A1E1XN61	Putative extracellular matrix glycoprotein laminin subunit beta (Fragment)	tr|A0A1E1XN61|A0A1E1XN61_9ACAR	tr|A0A1E1XN61|A0A1E1XN61_9ACAR Putative extracellular matrix glycoprotein laminin subunit beta (Fragment) OS=Amblyomma sculptum OX=1581419 PE=2 SV=1	1	19	0	18.3	141.15
A0A1E1XSA1	Putative nidogen (Fragment)	tr|A0A1E1XSA1|A0A1E1XSA1_9ACAR;tr|A0A023G500|A0A023G500_AMBTT	tr|A0A1E1XSA1|A0A1E1XSA1_9ACAR Putative nidogen (Fragment) OS=Amblyomma sculptum OX=1581419 PE=2 SV=1	2	4	4	3.7	134.31
A0A1E1XV93	Putative secreted peptide (Fragment)	tr|A0A1E1XV93|A0A1E1XV93_9ACAR	tr|A0A1E1XV93|A0A1E1XV93_9ACAR Putative secreted peptide (Fragment) OS=Amblyomma sculptum OX=1581419 PE=2 SV=1	1	1	1	3.6	30.858
A0A5F9D756	Hemoglobin subunit gamma	tr|A0A5F9D756|A0A5F9D756_RABIT;tr|A0A1K0GV16|A0A1K0GV16_RABIT;tr|A0A140TAV6|A0A140TAV6_RABIT	tr|A0A5F9D756|A0A5F9D756_RABIT Hemoglobin subunit gamma OS=Oryctolagus cuniculus OX=9986 PE=3 SV=1;tr|A0A1K0GV16|A0A1K0GV16_RABIT Globin A1 OS=Oryctolagus cuniculus OX=9986 GN=GLNA1 PE=3 SV=1;tr|A0A140TAV6|A0A140TAV6_RABIT Hemoglobin subunit gamma OS=Oryct	3	7	2	60.7	16.5
A0A1Y1BE34	IgG heavy chain VDJ region (Fragment)	tr|A0A1Y1BE34|A0A1Y1BE34_RABIT;tr|A0A1Y1BG72|A0A1Y1BG72_RABIT;tr|A0A6M3SJ40|A0A6M3SJ40_RABIT;tr|A0A6M3SLC2|A0A6M3SLC2_RABIT;tr|A0A1Y1B8B2|A0A1Y1B8B2_RABIT	tr|A0A1Y1BE34|A0A1Y1BE34_RABIT IgG heavy chain VDJ region (Fragment) OS=Oryctolagus cuniculus OX=9986 PE=2 SV=1;tr|A0A1Y1BG72|A0A1Y1BG72_RABIT IgG heavy chain VDJ region (Fragment) OS=Oryctolagus cuniculus OX=9986 PE=2 SV=1;tr|A0A6M3SJ40|A0A6M3SJ40_RABIT I	5	2	1	17.1	22.858
E5D576	ATAQ protein	tr|E5D576|E5D576_RHIDE;tr|A0A2I6RM12|A0A2I6RM12_RHIMP;tr|A0A223PJK0|A0A223PJK0_RHIMP;tr|A0A223PJI9|A0A223PJI9_RHIMP;tr|E5D578|E5D578_RHIAP;tr|A0A6G5A0V3|A0A6G5A0V3_RHIMP;tr|E5D579|E5D579_RHIAP;tr|E5D575|E5D575_9ACAR;tr|E5D574|E5D574_RHIMP;tr|A0A6M2CGG0|A0A6M2CGG0_RHIMP;tr|A0A2I6RM09|A0A2I6RM09_RHIMP;tr|A0A223PJJ4|A0A223PJJ4_RHIMP;tr|E5D577|E5D577_RHIEV	tr|E5D576|E5D576_RHIDE ATAQ protein OS=Rhipicephalus decoloratus OX=60189 PE=2 SV=1;tr|A0A2I6RM12|A0A2I6RM12_RHIMP ATAQ protein OS=Rhipicephalus microplus OX=6941 GN=ATAQ PE=2 SV=1;tr|A0A223PJK0|A0A223PJK0_RHIMP ATAQ protein OS=Rhipicephalus microplus OX=6	13	2	2	3.1	66.474
A0A224Y2S3	Cathepsin D	tr|A0A224Y2S3|A0A224Y2S3_9ACAR;tr|L7M7R5|L7M7R5_RHIPC;tr|A0A131YQI1|A0A131YQI1_RHIAP;tr|C3UTE0|C3UTE0_RHIMP;tr|G3MMA5|G3MMA5_AMBMU;tr|A0A023GN61|A0A023GN61_AMBTT;tr|A0A0X9PWP3|A0A0X9PWP3_9ACAR;tr|A0A023GP36|A0A023GP36_AMBTT;tr|Q2WFX6|Q2WFX6_HAELO;tr|B4XC05|B4XC05_HAELO;tr|A0A6M2E4A2|A0A6M2E4A2_9ACAR	tr|A0A224Y2S3|A0A224Y2S3_9ACAR Cathepsin D OS=Rhipicephalus zambeziensis OX=60191 PE=3 SV=1;tr|L7M7R5|L7M7R5_RHIPC Putative cathepsin d isoform 1 protein OS=Rhipicephalus pulchellus OX=72859 PE=2 SV=1;tr|A0A131YQI1|A0A131YQI1_RHIAP Cathepsin D OS=Rhipiceph	11	8	8	32.2	42.243
A0A224Y3H5	Fibrinogen-related domain containing protein	tr|A0A224Y3H5|A0A224Y3H5_9ACAR;tr|A0A131YZT6|A0A131YZT6_RHIAP;tr|A0A1E1X522|A0A1E1X522_9ACAR;tr|B7PZB3|B7PZB3_IXOSC;tr|A0A6P3CYB7|A0A6P3CYB7_IXOSC;tr|A0A4D5S351|A0A4D5S351_IXOSC;tr|L7MMZ3|L7MMZ3_RHIPC;tr|A0A023GBD7|A0A023GBD7_AMBTT	tr|A0A224Y3H5|A0A224Y3H5_9ACAR Fibrinogen-related domain containing protein OS=Rhipicephalus zambeziensis OX=60191 PE=4 SV=1;tr|A0A131YZT6|A0A131YZT6_RHIAP Fibrinogen-related domain containing protein OS=Rhipicephalus appendiculatus OX=34631 PE=4 SV=1	8	8	6	17.2	66.274
A0A224Y7T4	Uncharacterized protein (Fragment)	tr|A0A224Y7T4|A0A224Y7T4_9ACAR	tr|A0A224Y7T4|A0A224Y7T4_9ACAR Uncharacterized protein (Fragment) OS=Rhipicephalus zambeziensis OX=60191 PE=4 SV=1	1	2	1	21.2	14.905
A0A224Y9I2	Glycine rich superfamily member (Fragment)	tr|A0A224Y9I2|A0A224Y9I2_9ACAR;tr|A0A131Z904|A0A131Z904_RHIAP;tr|A0A023FPM9|A0A023FPM9_AMBCJ;tr|A0A1E1XUG9|A0A1E1XUG9_9ACAR;tr|A0A023FLY3|A0A023FLY3_AMBCJ;tr|A0A224Y3V4|A0A224Y3V4_9ACAR;tr|A0A6G5A5P7|A0A6G5A5P7_RHIMP;tr|A0A034WZ12|A0A034WZ12_RHIMP;tr|L7M050|L7M050_RHIPC	tr|A0A224Y9I2|A0A224Y9I2_9ACAR Glycine rich superfamily member (Fragment) OS=Rhipicephalus zambeziensis OX=60191 PE=4 SV=1;tr|A0A131Z904|A0A131Z904_RHIAP Glycine rich superfamily member (Fragment) OS=Rhipicephalus appendiculatus OX=34631 PE=4 SV=1;tr|A0A02	9	4	2	43.1	11.343
L7M3P7	Putative ixodegrin	tr|L7M3P7|L7M3P7_RHIPC;tr|A0A224YB30|A0A224YB30_9ACAR;tr|A0A131YN54|A0A131YN54_RHIAP;tr|A0A6M2D0P0|A0A6M2D0P0_RHIMP;tr|A0A1E1X4W7|A0A1E1X4W7_9ACAR	tr|L7M3P7|L7M3P7_RHIPC Putative ixodegrin OS=Rhipicephalus pulchellus OX=72859 PE=2 SV=1;tr|A0A224YB30|A0A224YB30_9ACAR Ixodegrin OS=Rhipicephalus zambeziensis OX=60191 PE=4 SV=1;tr|A0A131YN54|A0A131YN54_RHIAP Ixodegrin OS=Rhipicephalus appendiculatus OX=3	5	4	4	7.7	72.406
A0A224YC57	Cathepsin C	tr|A0A224YC57|A0A224YC57_9ACAR;tr|A0A131YZD9|A0A131YZD9_RHIAP;tr|A0A6G5A0V9|A0A6G5A0V9_RHIMP;tr|A0A023FNW1|A0A023FNW1_AMBCJ;tr|A0A023GPG6|A0A023GPG6_AMBTT;tr|A0A1E1WZX3|A0A1E1WZX3_9ACAR;tr|A0A023FX86|A0A023FX86_AMBPA;tr|A0A023GIP0|A0A023GIP0_AMBTT;tr|A0A023GJU1|A0A023GJU1_AMBTT	tr|A0A224YC57|A0A224YC57_9ACAR Cathepsin C OS=Rhipicephalus zambeziensis OX=60191 PE=3 SV=1;tr|A0A131YZD9|A0A131YZD9_RHIAP Cathepsin C OS=Rhipicephalus appendiculatus OX=34631 PE=3 SV=1;tr|A0A6G5A0V9|A0A6G5A0V9_RHIMP Cathepsin C OS=Rhipicephalus microplus	9	6	6	21.5	51.017
A0A224YDI0	Proclotting enzyme (Fragment)	tr|A0A224YDI0|A0A224YDI0_9ACAR;tr|A0A131Z9F5|A0A131Z9F5_RHIAP;tr|L7M2C3|L7M2C3_RHIPC;tr|A0A1E1XM50|A0A1E1XM50_9ACAR	tr|A0A224YDI0|A0A224YDI0_9ACAR Proclotting enzyme (Fragment) OS=Rhipicephalus zambeziensis OX=60191 PE=4 SV=1;tr|A0A131Z9F5|A0A131Z9F5_RHIAP Proclotting enzyme (Fragment) OS=Rhipicephalus appendiculatus OX=34631 PE=4 SV=1;tr|L7M2C3|L7M2C3_RHIPC Peptidase S	4	4	4	13.3	43.371
A0A224YDI8	Glycine rich superfamily member	tr|A0A224YDI8|A0A224YDI8_9ACAR;tr|A0A131XI50|A0A131XI50_9ACAR;tr|F0J9G4|F0J9G4_AMBVA;tr|A0A131YEV8|A0A131YEV8_RHIAP;tr|A0A0C9R5H9|A0A0C9R5H9_AMBAM;tr|A0A023GMJ1|A0A023GMJ1_AMBTT	tr|A0A224YDI8|A0A224YDI8_9ACAR Glycine rich superfamily member OS=Rhipicephalus zambeziensis OX=60191 PE=4 SV=1;tr|A0A131XI50|A0A131XI50_9ACAR Putative secreted salivary gland peptide OS=Hyalomma excavatum OX=257692 PE=2 SV=1	6	3	3	25.5	14.082
A0A224YDQ2	Fibrinogen-related domain containing protein	tr|A0A224YDQ2|A0A224YDQ2_9ACAR;tr|A0A131YSJ7|A0A131YSJ7_RHIAP	tr|A0A224YDQ2|A0A224YDQ2_9ACAR Fibrinogen-related domain containing protein OS=Rhipicephalus zambeziensis OX=60191 PE=4 SV=1;tr|A0A131YSJ7|A0A131YSJ7_RHIAP Fibrinogen-related domain containing protein OS=Rhipicephalus appendiculatus OX=34631 PE=4 SV=1	2	2	2	10.5	33.107
A0A224YEF7	Protein containing Cyclase domain	tr|A0A224YEF7|A0A224YEF7_9ACAR;tr|L7LUH3|L7LUH3_RHIPC	tr|A0A224YEF7|A0A224YEF7_9ACAR Protein containing Cyclase domain OS=Rhipicephalus zambeziensis OX=60191 PE=3 SV=1;tr|L7LUH3|L7LUH3_RHIPC Uncharacterized protein OS=Rhipicephalus pulchellus OX=72859 PE=2 SV=1	2	2	1	12.5	29.266
A0A224YEU2	Serine protease inhibitor	tr|A0A224YEU2|A0A224YEU2_9ACAR;tr|V9VLM7|V9VLM7_RHIMP;tr|A0A6M2D2B9|A0A6M2D2B9_RHIMP;tr|A0A131YXH6|A0A131YXH6_RHIAP;tr|A0A0E9Y2R4|A0A0E9Y2R4_AMBAM;tr|A0A0E9Y289|A0A0E9Y289_AMBAM;tr|A0A0E9Y185|A0A0E9Y185_AMBAM;tr|A0A0E9Y1X4|A0A0E9Y1X4_AMBAM;tr|A0A0E9Y380|A0A0E9Y380_AMBAM;tr|A0A0E9Y1V9|A0A0E9Y1V9_AMBAM;tr|A0A0E9Y135|A0A0E9Y135_AMBAM;tr|A0A023GE28|A0A023GE28_AMBTT;tr|A0A0E9Y1Y8|A0A0E9Y1Y8_AMBAM;tr|A…	tr|A0A224YEU2|A0A224YEU2_9ACAR Serine protease inhibitor OS=Rhipicephalus zambeziensis OX=60191 PE=3 SV=1;tr|V9VLM7|V9VLM7_RHIMP Serine protease inhibitor 7 RmS7 OS=Rhipicephalus microplus OX=6941 GN=RmS-7 PE=2 SV=1;tr|A0A6M2D2B9|A0A6M2D2B9_RHIMP Putative	15	7	1	24.1	44.932
A0A224YH70	Tick serine protease	tr|A0A224YH70|A0A224YH70_9ACAR;tr|A0A6M2CZQ2|A0A6M2CZQ2_RHIMP;tr|A0A224YQR7|A0A224YQR7_9ACAR;tr|L7M8X6|L7M8X6_RHIPC	tr|A0A224YH70|A0A224YH70_9ACAR Tick serine protease OS=Rhipicephalus zambeziensis OX=60191 PE=4 SV=1;tr|A0A6M2CZQ2|A0A6M2CZQ2_RHIMP Putative trypsin-like serine protease synganglion overexpressed (Fragment) OS=Rhipicephalus microplus OX=6941 PE=4 SV=1;tr|A	4	10	2	32.2	42.711
A0A224YHD1	Amblyomma 40 33 family member	tr|A0A224YHD1|A0A224YHD1_9ACAR;tr|A0A131YL05|A0A131YL05_RHIAP;tr|L7MI42|L7MI42_RHIPC;tr|A0A6M2D3C5|A0A6M2D3C5_RHIMP;tr|A0A6G5A3T0|A0A6G5A3T0_RHIMP;tr|A0A131XCC1|A0A131XCC1_9ACAR;tr|A0A034WXM8|A0A034WXM8_RHIMP	tr|A0A224YHD1|A0A224YHD1_9ACAR Amblyomma 40 33 family member OS=Rhipicephalus zambeziensis OX=60191 PE=4 SV=1;tr|A0A131YL05|A0A131YL05_RHIAP Amblyomma 40 33 family member OS=Rhipicephalus appendiculatus OX=34631 PE=4 SV=1;tr|L7MI42|L7MI42_RHIPC Putative am	7	4	4	23.9	24.746
A0A224YHD4	Amblyomma 40 33 family member	tr|A0A224YHD4|A0A224YHD4_9ACAR;tr|A0A224YMW7|A0A224YMW7_9ACAR;tr|A0A131Z5F8|A0A131Z5F8_RHIAP	tr|A0A224YHD4|A0A224YHD4_9ACAR Amblyomma 40 33 family member OS=Rhipicephalus zambeziensis OX=60191 PE=4 SV=1;tr|A0A224YMW7|A0A224YMW7_9ACAR Amblyomma 40 33 family member OS=Rhipicephalus zambeziensis OX=60191 PE=4 SV=1;tr|A0A131Z5F8|A0A131Z5F8_RHIAP Ambly	3	6	2	31.6	27.214
A0A224YJB7	Alpha-2-macroglobiln splicing variant 1	tr|A0A224YJB7|A0A224YJB7_9ACAR;tr|A0A224YR27|A0A224YR27_9ACAR	tr|A0A224YJB7|A0A224YJB7_9ACAR Alpha-2-macroglobiln splicing variant 1 OS=Rhipicephalus zambeziensis OX=60191 PE=3 SV=1	2	55	0	46.5	166.44
A0A224YJG9	Protein, containing TGFb propeptide domain	tr|A0A224YJG9|A0A224YJG9_9ACAR;tr|A0A131YHD6|A0A131YHD6_RHIAP	tr|A0A224YJG9|A0A224YJG9_9ACAR Protein, containing TGFb propeptide domain OS=Rhipicephalus zambeziensis OX=60191 PE=3 SV=1;tr|A0A131YHD6|A0A131YHD6_RHIAP TGF_BETA_2 domain-containing protein OS=Rhipicephalus appendiculatus OX=34631 PE=3 SV=1	2	2	2	4.9	55.983
A0A224YKW7	Lipocalin	tr|A0A224YKW7|A0A224YKW7_9ACAR	tr|A0A224YKW7|A0A224YKW7_9ACAR Lipocalin OS=Rhipicephalus zambeziensis OX=60191 PE=4 SV=1	1	1	1	5.9	17.404
A0A224YL87	Carboxypeptidase Q	tr|A0A224YL87|A0A224YL87_9ACAR;tr|A0A147BQ64|A0A147BQ64_IXORI;tr|B7Q8N3|B7Q8N3_IXOSC;tr|A0A6B0V5V9|A0A6B0V5V9_IXORI;tr|A0A6B0V5M2|A0A6B0V5M2_IXORI;tr|A0A6P7UDB4|A0A6P7UDB4_IXOSC;tr|A0A6B0VE01|A0A6B0VE01_IXORI;tr|A0A6B0VCI6|A0A6B0VCI6_IXORI;tr|A0A4D5S1T4|A0A4D5S1T4_IXOSC	tr|A0A224YL87|A0A224YL87_9ACAR Carboxypeptidase Q OS=Rhipicephalus zambeziensis OX=60191 PE=4 SV=1	9	5	5	19.1	50.475
A0A224YLB6	Lipocalin	tr|A0A224YLB6|A0A224YLB6_9ACAR	tr|A0A224YLB6|A0A224YLB6_9ACAR Lipocalin OS=Rhipicephalus zambeziensis OX=60191 PE=4 SV=1	1	1	1	10.9	20.229
A0A224YLY0	Midgut cysteine proteinase 2	tr|A0A224YLY0|A0A224YLY0_9ACAR;tr|A0A131YLF4|A0A131YLF4_RHIAP;tr|Q86GZ5|Q86GZ5_RHIAP	tr|A0A224YLY0|A0A224YLY0_9ACAR Midgut cysteine proteinase 2 OS=Rhipicephalus zambeziensis OX=60191 PE=3 SV=1;tr|A0A131YLF4|A0A131YLF4_RHIAP Midgut cysteine proteinase 2 OS=Rhipicephalus appendiculatus OX=34631 PE=3 SV=1	3	9	2	20.9	63.395
A0A224YMA6	Limulus factor C-related multidomain serine protease	tr|A0A224YMA6|A0A224YMA6_9ACAR	tr|A0A224YMA6|A0A224YMA6_9ACAR Limulus factor C-related multidomain serine protease OS=Rhipicephalus zambeziensis OX=60191 PE=4 SV=1	1	8	1	9.2	100.76
A0A224YMY8	Lipocalin	tr|A0A224YMY8|A0A224YMY8_9ACAR	tr|A0A224YMY8|A0A224YMY8_9ACAR Lipocalin OS=Rhipicephalus zambeziensis OX=60191 PE=4 SV=1	1	1	1	6.1	23.651
A0A224YN00	Deoxyribonuclease II	tr|A0A224YN00|A0A224YN00_9ACAR;tr|A0A131YY33|A0A131YY33_RHIAP;tr|A0A034WXS2|A0A034WXS2_RHIMP	tr|A0A224YN00|A0A224YN00_9ACAR Deoxyribonuclease II OS=Rhipicephalus zambeziensis OX=60191 PE=3 SV=1;tr|A0A131YY33|A0A131YY33_RHIAP Deoxyribonuclease II OS=Rhipicephalus appendiculatus OX=34631 PE=3 SV=1	3	3	3	14.1	45.098
A0A224YNP1	Glycine rich cell wall structural protein	tr|A0A224YNP1|A0A224YNP1_9ACAR;tr|A0A034WU73|A0A034WU73_RHIMP;tr|A0A6G5A5A2|A0A6G5A5A2_RHIMP;tr|A0A131YP60|A0A131YP60_RHIAP	tr|A0A224YNP1|A0A224YNP1_9ACAR Glycine rich cell wall structural protein OS=Rhipicephalus zambeziensis OX=60191 PE=4 SV=1;tr|A0A034WU73|A0A034WU73_RHIMP Glycine-rich protein 4 (Fragment) OS=Rhipicephalus microplus OX=6941 PE=4 SV=1;tr|A0A6G5A5A2|A0A6G5A5A2	4	2	2	9.1	33.186
A0A224YNP9	Glycine rich cell wall structural protein (Fragment)	tr|A0A224YNP9|A0A224YNP9_9ACAR;tr|L7MGZ3|L7MGZ3_RHIPC	tr|A0A224YNP9|A0A224YNP9_9ACAR Glycine rich cell wall structural protein (Fragment) OS=Rhipicephalus zambeziensis OX=60191 PE=4 SV=1;tr|L7MGZ3|L7MGZ3_RHIPC Putative glycine-rich cell wall structural protein (Fragment) OS=Rhipicephalus pulchellus OX=72859 P	2	1	1	4.9	53.804
A0A224YNX3	Metastriate one of each protein family	tr|A0A224YNX3|A0A224YNX3_9ACAR	tr|A0A224YNX3|A0A224YNX3_9ACAR Metastriate one of each protein family OS=Rhipicephalus zambeziensis OX=60191 PE=4 SV=1	1	1	1	6.9	25.288
A0A224YPI2	Phospholipase B-like	tr|A0A224YPI2|A0A224YPI2_9ACAR;tr|A0A131YKS0|A0A131YKS0_RHIAP;tr|A0A034WWT4|A0A034WWT4_RHIMP;tr|A0A6G5A9Q8|A0A6G5A9Q8_RHIMP;tr|A0A6M2E418|A0A6M2E418_9ACAR;tr|A0A023GIT9|A0A023GIT9_AMBTT;tr|A0A6P7VR46|A0A6P7VR46_IXOSC;tr|A0A1E1XM07|A0A1E1XM07_9ACAR;tr|A0A6P7VVQ6|A0A6P7VVQ6_IXOSC;tr|A0A4D5S0E2|A0A4D5S0E2_IXOSC;tr|A0A1E1XGD0|A0A1E1XGD0_9ACAR;tr|V5H983|V5H983_IXORI;tr|A0A6P7W3A6|A0A6P7W3A6_IXOSC;tr|A…	tr|A0A224YPI2|A0A224YPI2_9ACAR Phospholipase B-like OS=Rhipicephalus zambeziensis OX=60191 PE=3 SV=1;tr|A0A131YKS0|A0A131YKS0_RHIAP Phospholipase B-like OS=Rhipicephalus appendiculatus OX=34631 PE=3 SV=1;tr|A0A034WWT4|A0A034WWT4_RHIMP Phospholipase B-like	15	8	8	21.4	63.028
A0A224YRF8	TIL domain containing protein	tr|A0A224YRF8|A0A224YRF8_9ACAR	tr|A0A224YRF8|A0A224YRF8_9ACAR TIL domain containing protein OS=Rhipicephalus zambeziensis OX=60191 PE=3 SV=1	1	23	1	15.6	230.08
A0A224YSR0	Lipoprotein amino terminal region	tr|A0A224YSR0|A0A224YSR0_9ACAR	tr|A0A224YSR0|A0A224YSR0_9ACAR Lipoprotein amino terminal region OS=Rhipicephalus zambeziensis OX=60191 PE=4 SV=1	1	30	1	31	117.54
A0A224YSU2	Alpha-2-macroglobiln splicing variant 1	tr|A0A224YSU2|A0A224YSU2_9ACAR	tr|A0A224YSU2|A0A224YSU2_9ACAR Alpha-2-macroglobiln splicing variant 1 OS=Rhipicephalus zambeziensis OX=60191 PE=3 SV=1	1	19	2	19.7	165.88
A0A224YT51	Gov platelet alloantigens	tr|A0A224YT51|A0A224YT51_9ACAR	tr|A0A224YT51|A0A224YT51_9ACAR Gov platelet alloantigens OS=Rhipicephalus zambeziensis OX=60191 PE=4 SV=1	1	11	2	9.2	187.83
A0A224YTV8	Axotactin	tr|A0A224YTV8|A0A224YTV8_9ACAR;tr|A0A1E1XFH9|A0A1E1XFH9_9ACAR;tr|A0A131Y9A6|A0A131Y9A6_RHIAP;tr|A0A131YSW7|A0A131YSW7_RHIAP;tr|A0A1E1XMF6|A0A1E1XMF6_9ACAR;tr|V5HK71|V5HK71_IXORI;tr|V5GLM6|V5GLM6_IXORI;tr|A0A6P7WJM9|A0A6P7WJM9_IXOSC;tr|A0A4D5REU6|A0A4D5REU6_IXOSC	tr|A0A224YTV8|A0A224YTV8_9ACAR Axotactin OS=Rhipicephalus zambeziensis OX=60191 PE=4 SV=1;tr|A0A1E1XFH9|A0A1E1XFH9_9ACAR Putative neurexin iv (Fragment) OS=Amblyomma aureolatum OX=187763 PE=2 SV=1;tr|A0A131Y9A6|A0A131Y9A6_RHIAP Axotactin OS=Rhipicephalus a	9	3	3	2.5	205.41
A0A224YU32	Glycosyl hydrolase family 38 (Fragment)	tr|A0A224YU32|A0A224YU32_9ACAR;tr|A0A224Z275|A0A224Z275_9ACAR	tr|A0A224YU32|A0A224YU32_9ACAR Glycosyl hydrolase family 38 (Fragment) OS=Rhipicephalus zambeziensis OX=60191 PE=4 SV=1;tr|A0A224Z275|A0A224Z275_9ACAR Lysosomal alpha-mannosidase (Fragment) OS=Rhipicephalus zambeziensis OX=60191 PE=4 SV=1	2	1	1	12.8	14.486
A0A224YUW9	Gov platelet alloantigens	tr|A0A224YUW9|A0A224YUW9_9ACAR;tr|A0A224YU33|A0A224YU33_9ACAR;tr|A0A224YTU5|A0A224YTU5_9ACAR;tr|L7MEC2|L7MEC2_RHIPC;tr|A0A1E1XL07|A0A1E1XL07_9ACAR;tr|A0A0K8R5Z2|A0A0K8R5Z2_IXORI;tr|A0A0K8R3A6|A0A0K8R3A6_IXORI;tr|A0A6B0VF52|A0A6B0VF52_IXORI;tr|A0A4D5RDC6|A0A4D5RDC6_IXOSC;tr|A0A6P7WBH1|A0A6P7WBH1_IXOSC	tr|A0A224YUW9|A0A224YUW9_9ACAR Gov platelet alloantigens OS=Rhipicephalus zambeziensis OX=60191 PE=4 SV=1;tr|A0A224YU33|A0A224YU33_9ACAR Gov platelet alloantigens OS=Rhipicephalus zambeziensis OX=60191 PE=4 SV=1	10	15	5	12.4	204.24
A0A224YUL1	Lipoprotein amino terminal region	tr|A0A224YUL1|A0A224YUL1_9ACAR;tr|A0A6M2E296|A0A6M2E296_9ACAR	tr|A0A224YUL1|A0A224YUL1_9ACAR Lipoprotein amino terminal region OS=Rhipicephalus zambeziensis OX=60191 PE=4 SV=1	2	52	2	37.3	177.65
A0A224YUR7	Lysosomal acid phosphatase	tr|A0A224YUR7|A0A224YUR7_9ACAR;tr|A0A131YS08|A0A131YS08_RHIAP;tr|A0A6M2D445|A0A6M2D445_RHIMP;tr|A0A1E1XJF2|A0A1E1XJF2_9ACAR;tr|G8C7A0|G8C7A0_HAELO;tr|G3MSN9|G3MSN9_AMBMU;tr|A0A023GPF2|A0A023GPF2_AMBTT;tr|A0A023GN38|A0A023GN38_AMBTT;tr|K7N8B2|K7N8B2_HAELO;tr|A0A0C9R483|A0A0C9R483_AMBAM;tr|A0A6G4ZZJ0|A0A6G4ZZJ0_RHIMP;tr|B7PCV9|B7PCV9_IXOSC;tr|A0A6P3D2G5|A0A6P3D2G5_IXOSC	tr|A0A224YUR7|A0A224YUR7_9ACAR Lysosomal acid phosphatase OS=Rhipicephalus zambeziensis OX=60191 PE=4 SV=1;tr|A0A131YS08|A0A131YS08_RHIAP Lysosomal acid phosphatase OS=Rhipicephalus appendiculatus OX=34631 PE=4 SV=1;tr|A0A6M2D445|A0A6M2D445_RHIMP Putative	13	12	1	39.9	42.216
A0A224YVD5	Cell adhesion molecule	tr|A0A224YVD5|A0A224YVD5_9ACAR;tr|A0A224YUZ9|A0A224YUZ9_9ACAR;tr|A0A224YU60|A0A224YU60_9ACAR;tr|A0A131YEB7|A0A131YEB7_RHIAP;tr|A0A131Z0C5|A0A131Z0C5_RHIAP	tr|A0A224YVD5|A0A224YVD5_9ACAR Cell adhesion molecule OS=Rhipicephalus zambeziensis OX=60191 PE=4 SV=1;tr|A0A224YUZ9|A0A224YUZ9_9ACAR Cell adhesion molecule OS=Rhipicephalus zambeziensis OX=60191 PE=4 SV=1	5	3	3	5.9	55.7
A0A224YVA6	Gov platelet alloantigens	tr|A0A224YVA6|A0A224YVA6_9ACAR	tr|A0A224YVA6|A0A224YVA6_9ACAR Gov platelet alloantigens OS=Rhipicephalus zambeziensis OX=60191 PE=4 SV=1	1	24	10	15.6	187.59
A0A224YW29	Collagen alpha 1vii chain	tr|A0A224YW29|A0A224YW29_9ACAR;tr|A0A034WX72|A0A034WX72_RHIMP	tr|A0A224YW29|A0A224YW29_9ACAR Collagen alpha 1vii chain OS=Rhipicephalus zambeziensis OX=60191 PE=4 SV=1;tr|A0A034WX72|A0A034WX72_RHIMP Neural cell adhesion molecule 1 OS=Rhipicephalus microplus OX=6941 PE=4 SV=1	2	2	2	3.7	74.699
A0A6M2D100	Putative phosphatidylcholine-sterol acyltransferase	tr|A0A6M2D100|A0A6M2D100_RHIMP;tr|A0A224YXP1|A0A224YXP1_9ACAR	tr|A0A6M2D100|A0A6M2D100_RHIMP Putative phosphatidylcholine-sterol acyltransferase OS=Rhipicephalus microplus OX=6941 PE=4 SV=1;tr|A0A224YXP1|A0A224YXP1_9ACAR Phosphatidylcholine-sterol acyltransferase OS=Rhipicephalus zambeziensis OX=60191 PE=4 SV=1	2	6	6	22.5	47.375
A0A224YYX5	Microtubule associated complex	tr|A0A224YYX5|A0A224YYX5_9ACAR	tr|A0A224YYX5|A0A224YYX5_9ACAR Microtubule associated complex OS=Rhipicephalus zambeziensis OX=60191 PE=4 SV=1	1	64	3	18.2	495.86
A0A224YZP2	Glycine rich cell wall structural protein 18	tr|A0A224YZP2|A0A224YZP2_9ACAR;tr|A0A131Z8H9|A0A131Z8H9_RHIAP;tr|L7MBM8|L7MBM8_RHIPC	tr|A0A224YZP2|A0A224YZP2_9ACAR Glycine rich cell wall structural protein 18 OS=Rhipicephalus zambeziensis OX=60191 PE=4 SV=1;tr|A0A131Z8H9|A0A131Z8H9_RHIAP Glycine rich cell wall structural protein 18 (Fragment) OS=Rhipicephalus appendiculatus OX=34631 PE=	3	6	6	14.3	47.349
A0A224Z0X3	Uncharacterized protein	tr|A0A224Z0X3|A0A224Z0X3_9ACAR;tr|A0A224YZY0|A0A224YZY0_9ACAR;tr|A0A131YQT3|A0A131YQT3_RHIAP	tr|A0A224Z0X3|A0A224Z0X3_9ACAR Uncharacterized protein OS=Rhipicephalus zambeziensis OX=60191 PE=4 SV=1;tr|A0A224YZY0|A0A224YZY0_9ACAR Uncharacterized protein OS=Rhipicephalus zambeziensis OX=60191 PE=4 SV=1;tr|A0A131YQT3|A0A131YQT3_RHIAP Uncharacterized p	3	4	1	30.7	22.954
A0A224Z291	Lysyl oxidase-like protein	tr|A0A224Z291|A0A224Z291_9ACAR;tr|A0A131YK17|A0A131YK17_RHIAP;tr|A0A6M2D707|A0A6M2D707_RHIMP	tr|A0A224Z291|A0A224Z291_9ACAR Lysyl oxidase-like protein OS=Rhipicephalus zambeziensis OX=60191 PE=3 SV=1;tr|A0A131YK17|A0A131YK17_RHIAP Lysyl oxidase-like protein OS=Rhipicephalus appendiculatus OX=34631 PE=3 SV=1	3	4	4	10.6	53.855
A0A224Z2Z2	Leucine-rich transmembrane protein	tr|A0A224Z2Z2|A0A224Z2Z2_9ACAR;tr|A0A131Z636|A0A131Z636_RHIAP;tr|A0A6M2D1E8|A0A6M2D1E8_RHIMP	tr|A0A224Z2Z2|A0A224Z2Z2_9ACAR Leucine-rich transmembrane protein OS=Rhipicephalus zambeziensis OX=60191 PE=4 SV=1;tr|A0A131Z636|A0A131Z636_RHIAP Leucine-rich transmembrane protein OS=Rhipicephalus appendiculatus OX=34631 PE=4 SV=1	3	3	2	12.7	36.572
A0A224Z324	Lipoprotein amino terminal region (Fragment)	tr|A0A224Z324|A0A224Z324_9ACAR	tr|A0A224Z324|A0A224Z324_9ACAR Lipoprotein amino terminal region (Fragment) OS=Rhipicephalus zambeziensis OX=60191 PE=4 SV=1	1	14	1	21.1	67.935
A0A224Z3H2	Low density lipoprotein receptor	tr|A0A224Z3H2|A0A224Z3H2_9ACAR;tr|A0A1E1X5E8|A0A1E1X5E8_9ACAR;tr|A0A131YXI8|A0A131YXI8_RHIAP;tr|L7MHT3|L7MHT3_RHIPC;tr|A0A6G5A8M3|A0A6G5A8M3_RHIMP;tr|A0A023FRH2|A0A023FRH2_AMBCJ;tr|A0A023GD90|A0A023GD90_AMBTT;tr|A0A131XFM6|A0A131XFM6_9ACAR	tr|A0A224Z3H2|A0A224Z3H2_9ACAR Low density lipoprotein receptor OS=Rhipicephalus zambeziensis OX=60191 PE=4 SV=1;tr|A0A1E1X5E8|A0A1E1X5E8_9ACAR Putative low-density lipoprotein receptor (Fragment) OS=Amblyomma aureolatum OX=187763 PE=2 SV=1;tr|A0A131YXI8|A	8	3	3	5.1	100.75
A0A224Z539	Neurexin iii alpha (Fragment)	tr|A0A224Z539|A0A224Z539_9ACAR;tr|A0A0C9S253|A0A0C9S253_AMBAM;tr|A0A6G5AAY8|A0A6G5AAY8_RHIMP	tr|A0A224Z539|A0A224Z539_9ACAR Neurexin iii alpha (Fragment) OS=Rhipicephalus zambeziensis OX=60191 PE=4 SV=1	3	75	1	26.1	386.73
A0A224Z5S5	Paramyosin	tr|A0A224Z5S5|A0A224Z5S5_9ACAR	tr|A0A224Z5S5|A0A224Z5S5_9ACAR Paramyosin OS=Rhipicephalus zambeziensis OX=60191 PE=3 SV=1	1	1	1	1.7	79.992
A0A224Z5Z0	Plexin A	tr|A0A224Z5Z0|A0A224Z5Z0_9ACAR;tr|L7MBQ7|L7MBQ7_RHIPC;tr|A0A131YJ04|A0A131YJ04_RHIAP;tr|A0A131XB75|A0A131XB75_9ACAR	tr|A0A224Z5Z0|A0A224Z5Z0_9ACAR Plexin A OS=Rhipicephalus zambeziensis OX=60191 PE=3 SV=1;tr|L7MBQ7|L7MBQ7_RHIPC Putative plexins functional semaphorin receptor (Fragment) OS=Rhipicephalus pulchellus OX=72859 PE=2 SV=1;tr|A0A131YJ04|A0A131YJ04_RHIAP Plexin	4	34	22	22.4	220.41
A0A6G5A110	Putative thymus specific serine protease (Fragment)	tr|A0A6G5A110|A0A6G5A110_RHIMP;tr|A0A224Z7T1|A0A224Z7T1_9ACAR;tr|A0A6M2CHZ8|A0A6M2CHZ8_RHIMP;tr|A0A224Z9U1|A0A224Z9U1_9ACAR;tr|A0A023GG53|A0A023GG53_AMBTT;tr|A0A131YIP0|A0A131YIP0_RHIAP;tr|A0A131YK92|A0A131YK92_RHIAP	tr|A0A6G5A110|A0A6G5A110_RHIMP Putative thymus specific serine protease (Fragment) OS=Rhipicephalus microplus OX=6941 PE=3 SV=1;tr|A0A224Z7T1|A0A224Z7T1_9ACAR Thymus specific serine protease OS=Rhipicephalus zambeziensis OX=60191 PE=3 SV=1;tr|A0A6M2CHZ8|A0	7	7	7	19.9	48.483
A0A224ZA45	Thyroid hormone receptor associated protein complex subunit (Fragment)	tr|A0A224ZA45|A0A224ZA45_9ACAR;tr|A0A224Z959|A0A224Z959_9ACAR	tr|A0A224ZA45|A0A224ZA45_9ACAR Thyroid hormone receptor associated protein complex subunit (Fragment) OS=Rhipicephalus zambeziensis OX=60191 PE=4 SV=1;tr|A0A224Z959|A0A224Z959_9ACAR Thyroid hormone receptor associated protein complex subunit (Fragment) OS=	2	1	1	4	32.552
L7LTW8	Putative sphingomyelin phosphodiesterase acid-like 3b	tr|L7LTW8|L7LTW8_RHIPC;tr|A0A224Z9C0|A0A224Z9C0_9ACAR;tr|L7MJ67|L7MJ67_RHIPC;tr|A0A131XFG4|A0A131XFG4_9ACAR	tr|L7LTW8|L7LTW8_RHIPC Putative sphingomyelin phosphodiesterase acid-like 3b OS=Rhipicephalus pulchellus OX=72859 PE=2 SV=1;tr|A0A224Z9C0|A0A224Z9C0_9ACAR Sphingomyelin phosphodiesterase acid like 3b OS=Rhipicephalus zambeziensis OX=60191 PE=3 SV=1;tr|L7MJ	4	2	2	5.5	57.327
A0A224Z9G9	Superoxide dismutase	tr|A0A224Z9G9|A0A224Z9G9_9ACAR;tr|A0A6M2D7Z9|A0A6M2D7Z9_RHIMP	tr|A0A224Z9G9|A0A224Z9G9_9ACAR Superoxide dismutase OS=Rhipicephalus zambeziensis OX=60191 PE=4 SV=1	2	5	1	14	52.662
A0A224Z9R0	Vitellogenin B	tr|A0A224Z9R0|A0A224Z9R0_9ACAR	tr|A0A224Z9R0|A0A224Z9R0_9ACAR Vitellogenin B OS=Rhipicephalus zambeziensis OX=60191 PE=4 SV=1	1	75	0	30.2	353.21
A0A224ZAI3	Transforming growth factor-beta-induced protein	tr|A0A224ZAI3|A0A224ZAI3_9ACAR;tr|A0A131Z3M3|A0A131Z3M3_RHIAP;tr|A0A6G4ZWF1|A0A6G4ZWF1_RHIMP;tr|A0A034WXK4|A0A034WXK4_RHIMP;tr|A0A224Z6H8|A0A224Z6H8_9ACAR;tr|A0A023FZW5|A0A023FZW5_AMBPA;tr|A0A6G5A6B1|A0A6G5A6B1_RHIMP;tr|A0A6G5A494|A0A6G5A494_RHIMP;tr|A0A6M2CTH2|A0A6M2CTH2_RHIMP;tr|F0J8Q3|F0J8Q3_AMBVA	tr|A0A224ZAI3|A0A224ZAI3_9ACAR Transforming growth factor-beta-induced protein OS=Rhipicephalus zambeziensis OX=60191 PE=4 SV=1;tr|A0A131Z3M3|A0A131Z3M3_RHIAP Transforming growth factor-beta-induced protein OS=Rhipicephalus appendiculatus OX=34631 PE=4 SV=	10	23	3	34.7	83.713
A0A224ZBH4	Zinc finger protein (Fragment)	tr|A0A224ZBH4|A0A224ZBH4_9ACAR	tr|A0A224ZBH4|A0A224ZBH4_9ACAR Zinc finger protein (Fragment) OS=Rhipicephalus zambeziensis OX=60191 PE=4 SV=1	1	1	1	3.4	37.601
A0A346JM05	Vitellogenin-1	tr|A0A346JM05|A0A346JM05_HAEFA	tr|A0A346JM05|A0A346JM05_HAEFA Vitellogenin-1 OS=Haemaphysalis flava OX=181088 GN=Vg-1 PE=2 SV=1	1	10	1	6.6	196.76
A0A346JM06	Vitellogenin-2	tr|A0A346JM06|A0A346JM06_HAEFA	tr|A0A346JM06|A0A346JM06_HAEFA Vitellogenin-2 OS=Haemaphysalis flava OX=181088 GN=Vg-2 PE=2 SV=1	1	8	1	4.9	177.73
A0A346JM08	Vitellogenin-B	tr|A0A346JM08|A0A346JM08_HAEFA	tr|A0A346JM08|A0A346JM08_HAEFA Vitellogenin-B OS=Haemaphysalis flava OX=181088 GN=Vg-B PE=2 SV=1	1	7	1	2.5	358.53
A0A4D5RFE2	Putative vitellogenin-1 (Fragment)	tr|A0A4D5RFE2|A0A4D5RFE2_IXOSC;tr|A0A6P7UGP3|A0A6P7UGP3_IXOSC;tr|A0A4D5RGV6|A0A4D5RGV6_IXOSC;tr|V5H340|V5H340_IXORI;tr|B7Q402|B7Q402_IXOSC;tr|A0A4D5RGA4|A0A4D5RGA4_IXOSC	tr|A0A4D5RFE2|A0A4D5RFE2_IXOSC Putative vitellogenin-1 (Fragment) OS=Ixodes scapularis OX=6945 PE=4 SV=1;tr|A0A6P7UGP3|A0A6P7UGP3_IXOSC vitellogenin OS=Ixodes scapularis OX=6945 GN=LOC8035573 PE=4 SV=1;tr|A0A4D5RGV6|A0A4D5RGV6_IXOSC Putative vitellogenin-1	6	5	2	2.9	146.7
B7PME5	Univin protein, putative	tr|B7PME5|B7PME5_IXOSC;tr|A0A6B0VA32|A0A6B0VA32_IXORI;tr|A0A6P7V0B2|A0A6P7V0B2_IXOSC;tr|A0A4D5RFH6|A0A4D5RFH6_IXOSC	tr|B7PME5|B7PME5_IXOSC Univin protein, putative OS=Ixodes scapularis OX=6945 GN=8053804 PE=3 SV=1;tr|A0A6B0VA32|A0A6B0VA32_IXORI Growth/differentiation factor 8 (Fragment) OS=Ixodes ricinus OX=34613 PE=3 SV=1;tr|A0A6P7V0B2|A0A6P7V0B2_IXOSC Growth/different	4	2	2	25.6	13.817
B7QNL3	Aspartic protease, putative	tr|B7QNL3|B7QNL3_IXOSC;tr|A0A6P3D2I0|A0A6P3D2I0_IXOSC;tr|E7E821|E7E821_IXORI;tr|A0A4D5RGE4|A0A4D5RGE4_IXOSC	tr|B7QNL3|B7QNL3_IXOSC Aspartic protease, putative OS=Ixodes scapularis OX=6945 GN=8043965 PE=3 SV=1;tr|A0A6P3D2I0|A0A6P3D2I0_IXOSC lysosomal aspartic protease OS=Ixodes scapularis OX=6945 GN=LOC8043965 PE=3 SV=1;tr|E7E821|E7E821_IXORI Putative cathepsin D	4	1	1	3.3	43.109
B7PLA9	BMERB domain-containing protein	tr|B7PLA9|B7PLA9_IXOSC;tr|A0A4D5RGG9|A0A4D5RGG9_IXOSC	tr|B7PLA9|B7PLA9_IXOSC BMERB domain-containing protein OS=Ixodes scapularis OX=6945 GN=8050873 PE=4 SV=1;tr|A0A4D5RGG9|A0A4D5RGG9_IXOSC Putative regulatory protein mlp (Fragment) OS=Ixodes scapularis OX=6945 PE=4 SV=1	2	1	1	2.5	37.649
A0A6P7UZ78	uncharacterized protein LOC8035501	tr|A0A6P7UZ78|A0A6P7UZ78_IXOSC;tr|A0A4D5RIM3|A0A4D5RIM3_IXOSC	tr|A0A6P7UZ78|A0A6P7UZ78_IXOSC uncharacterized protein LOC8035501 OS=Ixodes scapularis OX=6945 GN=LOC8035501 PE=4 SV=1;tr|A0A4D5RIM3|A0A4D5RIM3_IXOSC Putative collagens type iv and type xiii (Fragment) OS=Ixodes scapularis OX=6945 PE=4 SV=1	2	1	1	1.6	92.121
B7QA87	Acetylcholinesterase/butyrylcholinesterase, putative (Fragment)	tr|B7QA87|B7QA87_IXOSC;tr|V5GWJ9|V5GWJ9_IXORI;tr|V5H8H4|V5H8H4_IXORI;tr|A0A6P9FPJ7|A0A6P9FPJ7_IXOSC;tr|A0A4D5RJN9|A0A4D5RJN9_IXOSC	tr|B7QA87|B7QA87_IXOSC Acetylcholinesterase/butyrylcholinesterase, putative (Fragment) OS=Ixodes scapularis OX=6945 GN=8038218 PE=4 SV=1;tr|V5GWJ9|V5GWJ9_IXORI Putative esterase and lipase OS=Ixodes ricinus OX=34613 PE=2 SV=1;tr|V5H8H4|V5H8H4_IXORI Putativ	5	1	1	4.7	30.697
B7QBE5	Lipophorin receptor, putative	tr|B7QBE5|B7QBE5_IXOSC;tr|A0A4D5S3I8|A0A4D5S3I8_IXOSC;tr|A0A6P7W4Q2|A0A6P7W4Q2_IXOSC;tr|A0A6P7VR79|A0A6P7VR79_IXOSC;tr|A0A4D5RTH0|A0A4D5RTH0_IXOSC;tr|V5ICX2|V5ICX2_IXORI	tr|B7QBE5|B7QBE5_IXOSC Lipophorin receptor, putative OS=Ixodes scapularis OX=6945 GN=8038711 PE=4 SV=1;tr|A0A4D5S3I8|A0A4D5S3I8_IXOSC Putative lipophorin receptor (Fragment) OS=Ixodes scapularis OX=6945 PE=4 SV=1;tr|A0A6P7W4Q2|A0A6P7W4Q2_IXOSC nidogen-2 is	6	2	2	2.3	128.7
A0A6B0VED2	Putative pseudokinase domain of the protein tyrosine kinase (Fragment)	tr|A0A6B0VED2|A0A6B0VED2_IXORI;tr|A0A6P7V8B9|A0A6P7V8B9_IXOSC;tr|A0A4D5RWJ0|A0A4D5RWJ0_IXOSC	tr|A0A6B0VED2|A0A6B0VED2_IXORI Putative pseudokinase domain of the protein tyrosine kinase (Fragment) OS=Ixodes ricinus OX=34613 PE=4 SV=1;tr|A0A6P7V8B9|A0A6P7V8B9_IXOSC inactive tyrosine-protein kinase 7 OS=Ixodes scapularis OX=6945 GN=LOC8043662 PE=4 SV=	3	1	1	1.8	72.321
A0A4D5S518	Putative neural cell adhesion molecule l1 (Fragment)	tr|A0A4D5S518|A0A4D5S518_IXOSC;tr|A0A4D5RZT7|A0A4D5RZT7_IXOSC;tr|A0A6P7URN3|A0A6P7URN3_IXOSC;tr|A0A6P7VM30|A0A6P7VM30_IXOSC;tr|A0A4D5S1A1|A0A4D5S1A1_IXOSC;tr|A0A131ZBK7|A0A131ZBK7_RHIAP;tr|A0A090X7P3|A0A090X7P3_IXORI;tr|A0A131XRQ7|A0A131XRQ7_IXORI;tr|A0A131YUL3|A0A131YUL3_RHIAP;tr|A0A131ZAM9|A0A131ZAM9_RHIAP	tr|A0A4D5S518|A0A4D5S518_IXOSC Putative neural cell adhesion molecule l1 (Fragment) OS=Ixodes scapularis OX=6945 PE=4 SV=1;tr|A0A4D5RZT7|A0A4D5RZT7_IXOSC Putative serine/threonine protein kinase (Fragment) OS=Ixodes scapularis OX=6945 PE=3 SV=1;tr|A0A6P7UR	10	3	3	1.5	309.96
A0A5C0ZTD3	Vitellogenin-2	tr|A0A5C0ZTD3|A0A5C0ZTD3_9ACAR;tr|A0A023GNW9|A0A023GNW9_AMBTT;tr|A0A023G935|A0A023G935_AMBTT;tr|A0A0C9SDR9|A0A0C9SDR9_AMBAM;tr|A0A0C9RSG8|A0A0C9RSG8_AMBAM;tr|K7N8B7|K7N8B7_HAELO;tr|A0A6M2E414|A0A6M2E414_9ACAR;tr|F0J9G0|F0J9G0_AMBVA;tr|A0A0C9S1B0|A0A0C9S1B0_AMBAM	tr|A0A5C0ZTD3|A0A5C0ZTD3_9ACAR Vitellogenin-2 OS=Rhipicephalus haemaphysaloides OX=237073 PE=2 SV=1	9	115	48	78.2	177.82
A0A5C0ZU70	Vitellogenin-1 (Fragment)	tr|A0A5C0ZU70|A0A5C0ZU70_9ACAR	tr|A0A5C0ZU70|A0A5C0ZU70_9ACAR Vitellogenin-1 (Fragment) OS=Rhipicephalus haemaphysaloides OX=237073 PE=2 SV=1	1	74	38	64.8	145.21
A0A5C0ZWE6	Vitellogenin-3 (Fragment)	tr|A0A5C0ZWE6|A0A5C0ZWE6_9ACAR;tr|A0A224ZBY8|A0A224ZBY8_9ACAR;tr|A0A131YI50|A0A131YI50_RHIAP;tr|E1CAY0|E1CAY0_HAELO;tr|A0A023GP41|A0A023GP41_AMBTT	tr|A0A5C0ZWE6|A0A5C0ZWE6_9ACAR Vitellogenin-3 (Fragment) OS=Rhipicephalus haemaphysaloides OX=237073 PE=2 SV=1;tr|A0A224ZBY8|A0A224ZBY8_9ACAR Vitellogenin 3 OS=Rhipicephalus zambeziensis OX=60191 PE=4 SV=1;tr|A0A131YI50|A0A131YI50_RHIAP Vitellogenin 3 OS=R	5	63	59	53.4	172.72
A0A5F9CDD1	Prosaposin	tr|A0A5F9CDD1|A0A5F9CDD1_RABIT;tr|G1U5B3|G1U5B3_RABIT;tr|A0A5F9C0Z4|A0A5F9C0Z4_RABIT;tr|A0A5F9CCM3|A0A5F9CCM3_RABIT	tr|A0A5F9CDD1|A0A5F9CDD1_RABIT Prosaposin OS=Oryctolagus cuniculus OX=9986 GN=PSAP PE=4 SV=1;tr|G1U5B3|G1U5B3_RABIT Prosaposin OS=Oryctolagus cuniculus OX=9986 GN=PSAP PE=4 SV=2;tr|A0A5F9C0Z4|A0A5F9C0Z4_RABIT Prosaposin OS=Oryctolagus cuniculus OX=9986 GN=	4	1	1	3	55.285
A0A5F9D4S1	Actinin alpha 4	tr|A0A5F9D4S1|A0A5F9D4S1_RABIT;tr|G1TUC8|G1TUC8_RABIT;tr|A0A5F9C1L6|A0A5F9C1L6_RABIT;tr|A0A5F9CPF7|A0A5F9CPF7_RABIT;tr|A0A5F9DRD6|A0A5F9DRD6_RABIT;tr|A0A5F9CV24|A0A5F9CV24_RABIT;tr|A0A5F9DKG5|A0A5F9DKG5_RABIT;tr|A0A5F9DRU0|A0A5F9DRU0_RABIT;tr|A0A5F9CUU5|A0A5F9CUU5_RABIT;tr|G1TQR0|G1TQR0_RABIT;tr|A0A5F9D1F7|A0A5F9D1F7_RABIT	tr|A0A5F9D4S1|A0A5F9D4S1_RABIT Actinin alpha 4 OS=Oryctolagus cuniculus OX=9986 GN=ACTN4 PE=4 SV=1;tr|G1TUC8|G1TUC8_RABIT Actinin alpha 4 OS=Oryctolagus cuniculus OX=9986 GN=ACTN4 PE=4 SV=3;tr|A0A5F9C1L6|A0A5F9C1L6_RABIT Actinin alpha 1 OS=Oryctolagus cuni	11	2	1	4.1	73.008
A0A5F9C4F4	UTP--glucose-1-phosphate uridylyltransferase	tr|A0A5F9C4F4|A0A5F9C4F4_RABIT;tr|A0A5F9D785|A0A5F9D785_RABIT;tr|A0A5F9CV98|A0A5F9CV98_RABIT;tr|A0A5F9C4D8|A0A5F9C4D8_RABIT;tr|G1TI71|G1TI71_RABIT	tr|A0A5F9C4F4|A0A5F9C4F4_RABIT UTP--glucose-1-phosphate uridylyltransferase OS=Oryctolagus cuniculus OX=9986 PE=3 SV=1;tr|A0A5F9D785|A0A5F9D785_RABIT UTP--glucose-1-phosphate uridylyltransferase OS=Oryctolagus cuniculus OX=9986 PE=3 SV=1;tr|A0A5F9CV98|A0A5	5	1	1	4.1	55.084
A0A5F9CD98	Amyloid beta precursor like protein 2	tr|A0A5F9CD98|A0A5F9CD98_RABIT;tr|A0A5F9DI43|A0A5F9DI43_RABIT;tr|A0A5F9C880|A0A5F9C880_RABIT;tr|G1SYG6|G1SYG6_RABIT;tr|A0A5F9DFQ5|A0A5F9DFQ5_RABIT;tr|A0A5F9C4I8|A0A5F9C4I8_RABIT	tr|A0A5F9CD98|A0A5F9CD98_RABIT Amyloid beta precursor like protein 2 OS=Oryctolagus cuniculus OX=9986 GN=APLP2 PE=3 SV=1;tr|A0A5F9DI43|A0A5F9DI43_RABIT Amyloid beta precursor like protein 2 OS=Oryctolagus cuniculus OX=9986 GN=APLP2 PE=3 SV=1;tr|A0A5F9C880|	6	1	1	2.3	77.968
A0A5F9DSU4	Filamin-B	tr|A0A5F9DSU4|A0A5F9DSU4_RABIT;tr|A0A5F9DDV7|A0A5F9DDV7_RABIT;tr|A0A5F9C4T1|A0A5F9C4T1_RABIT;tr|A0A5F9CF58|A0A5F9CF58_RABIT;tr|G1SE95|G1SE95_RABIT;tr|G1SE61|G1SE61_RABIT;tr|B7NZP9|B7NZP9_RABIT;tr|A0A5F9C9Q9|A0A5F9C9Q9_RABIT;tr|A0A5F9CA72|A0A5F9CA72_RABIT;tr|A0A5F9CIE4|A0A5F9CIE4_RABIT	tr|A0A5F9DSU4|A0A5F9DSU4_RABIT Filamin-B OS=Oryctolagus cuniculus OX=9986 GN=FLNB PE=3 SV=1;tr|A0A5F9DDV7|A0A5F9DDV7_RABIT Filamin-B OS=Oryctolagus cuniculus OX=9986 GN=FLNB PE=3 SV=1;tr|A0A5F9C4T1|A0A5F9C4T1_RABIT Filamin-B OS=Oryctolagus cuniculus OX=998	10	1	1	0.6	263.99
A0A5F9C599	Importin 5	tr|A0A5F9C599|A0A5F9C599_RABIT;tr|G1SKP2|G1SKP2_RABIT	tr|A0A5F9C599|A0A5F9C599_RABIT Importin 5 OS=Oryctolagus cuniculus OX=9986 GN=IPO5 PE=4 SV=1;tr|G1SKP2|G1SKP2_RABIT Importin 5 OS=Oryctolagus cuniculus OX=9986 GN=IPO5 PE=4 SV=2	2	4	4	6.8	119.75
A0A5F9C6T8	Heterogeneous nuclear ribonucleoproteins A2/B1	tr|A0A5F9C6T8|A0A5F9C6T8_RABIT;tr|A0A5F9CSI5|A0A5F9CSI5_RABIT;tr|A0A5F9C9I3|A0A5F9C9I3_RABIT;tr|A0A5F9CMV5|A0A5F9CMV5_RABIT;tr|A0A5F9DEK7|A0A5F9DEK7_RABIT;tr|A0A5F9DP56|A0A5F9DP56_RABIT;tr|A0A5F9CCR3|A0A5F9CCR3_RABIT;tr|G1TWL0|G1TWL0_RABIT	tr|A0A5F9C6T8|A0A5F9C6T8_RABIT Heterogeneous nuclear ribonucleoproteins A2/B1 OS=Oryctolagus cuniculus OX=9986 GN=HNRNPA2B1 PE=4 SV=1;tr|A0A5F9CSI5|A0A5F9CSI5_RABIT Heterogeneous nuclear ribonucleoproteins A2/B1 OS=Oryctolagus cuniculus OX=9986 PE=4 SV=1;t	8	2	2	13.8	29.805
A0A5F9DTR8	Uncharacterized protein	tr|A0A5F9DTR8|A0A5F9DTR8_RABIT;tr|G1T9M9|G1T9M9_RABIT;tr|A0A5F9DUM8|A0A5F9DUM8_RABIT;tr|A0A5F9C6Y7|A0A5F9C6Y7_RABIT;tr|A0A5F9DK98|A0A5F9DK98_RABIT;tr|A0A6N0USP0|A0A6N0USP0_HAEFA;tr|A0A023GLJ3|A0A023GLJ3_AMBTT;tr|A0A5F9DTH8|A0A5F9DTH8_RABIT	tr|A0A5F9DTR8|A0A5F9DTR8_RABIT Uncharacterized protein OS=Oryctolagus cuniculus OX=9986 PE=3 SV=1;tr|G1T9M9|G1T9M9_RABIT Heat shock protein family A (Hsp70) member 8 OS=Oryctolagus cuniculus OX=9986 GN=HSPA8 PE=3 SV=2;tr|A0A5F9DUM8|A0A5F9DUM8_RABIT Heat sh	8	7	2	17.4	65.581
B7NZF8	60S ribosomal protein L17	tr|B7NZF8|B7NZF8_RABIT;tr|A0A5F9CWN9|A0A5F9CWN9_RABIT;tr|A0A5F9CFW4|A0A5F9CFW4_RABIT;tr|G1TNF2|G1TNF2_RABIT;tr|G1U1D8|G1U1D8_RABIT;tr|G1U473|G1U473_RABIT;tr|G1TRV3|G1TRV3_RABIT;tr|G1SCJ6|G1SCJ6_RABIT;tr|A0A5F9CE59|A0A5F9CE59_RABIT;tr|G1SEU5|G1SEU5_RABIT;tr|G1TVT6|G1TVT6_RABIT;tr|A0A5F9C7W3|A0A5F9C7W3_RABIT	tr|B7NZF8|B7NZF8_RABIT 60S ribosomal protein L17 OS=Oryctolagus cuniculus OX=9986 GN=RPL17 PE=3 SV=1;tr|A0A5F9CWN9|A0A5F9CWN9_RABIT 60S ribosomal protein L17 OS=Oryctolagus cuniculus OX=9986 GN=RPL17-C18orf32 PE=3 SV=1;tr|A0A5F9CFW4|A0A5F9CFW4_RABIT 60S ri	12	1	1	11.5	16.104
G1U7L4	78 kDa glucose-regulated protein	tr|G1U7L4|G1U7L4_RABIT;tr|A0A5F9C804|A0A5F9C804_RABIT	tr|G1U7L4|G1U7L4_RABIT 78 kDa glucose-regulated protein OS=Oryctolagus cuniculus OX=9986 GN=HSPA5 PE=3 SV=2;tr|A0A5F9C804|A0A5F9C804_RABIT 78 kDa glucose-regulated protein OS=Oryctolagus cuniculus OX=9986 GN=HSPA5 PE=3 SV=1	2	2	1	3.6	71.307
A0A5F9C8B9	Myosin light chain kinase 3	tr|A0A5F9C8B9|A0A5F9C8B9_RABIT	tr|A0A5F9C8B9|A0A5F9C8B9_RABIT Myosin light chain kinase 3 OS=Oryctolagus cuniculus OX=9986 GN=MYLK3 PE=4 SV=1	1	1	1	1.8	84.407
A0A5F9DIX7	SEL1L family member 3	tr|A0A5F9DIX7|A0A5F9DIX7_RABIT;tr|A0A5F9CFI9|A0A5F9CFI9_RABIT;tr|A0A5F9C8F5|A0A5F9C8F5_RABIT;tr|A0A5F9DJL8|A0A5F9DJL8_RABIT;tr|G1TD79|G1TD79_RABIT	tr|A0A5F9DIX7|A0A5F9DIX7_RABIT SEL1L family member 3 OS=Oryctolagus cuniculus OX=9986 GN=SEL1L3 PE=4 SV=1;tr|A0A5F9CFI9|A0A5F9CFI9_RABIT SEL1L family member 3 OS=Oryctolagus cuniculus OX=9986 GN=SEL1L3 PE=4 SV=1;tr|A0A5F9C8F5|A0A5F9C8F5_RABIT SEL1L family	5	1	1	1	121.92
G1TGK9	DEAH box protein 9	tr|G1TGK9|G1TGK9_RABIT;tr|A0A5F9C8S1|A0A5F9C8S1_RABIT	tr|G1TGK9|G1TGK9_RABIT DEAH box protein 9 OS=Oryctolagus cuniculus OX=9986 GN=DHX9 PE=3 SV=2;tr|A0A5F9C8S1|A0A5F9C8S1_RABIT DEAH box protein 9 OS=Oryctolagus cuniculus OX=9986 GN=DHX9 PE=3 SV=1	2	1	1	1.4	139.38
A0A5F9CTI9	Fibrinogen gamma chain	tr|A0A5F9CTI9|A0A5F9CTI9_RABIT;tr|A0A5F9DHV4|A0A5F9DHV4_RABIT;tr|G1TKX3|G1TKX3_RABIT;tr|A0A5F9CEA5|A0A5F9CEA5_RABIT	tr|A0A5F9CTI9|A0A5F9CTI9_RABIT Fibrinogen gamma chain OS=Oryctolagus cuniculus OX=9986 GN=FGG PE=4 SV=1;tr|A0A5F9DHV4|A0A5F9DHV4_RABIT Fibrinogen gamma chain OS=Oryctolagus cuniculus OX=9986 GN=FGG PE=4 SV=1;tr|G1TKX3|G1TKX3_RABIT Fibrinogen gamma chain OS	4	1	1	4.7	48.606
A0A5F9CIV3	Uncharacterized protein	tr|A0A5F9CIV3|A0A5F9CIV3_RABIT;tr|A0A5F9CZL2|A0A5F9CZL2_RABIT;tr|A0A5F9DRL2|A0A5F9DRL2_RABIT;tr|A0A5F9DE79|A0A5F9DE79_RABIT	tr|A0A5F9CIV3|A0A5F9CIV3_RABIT Uncharacterized protein OS=Oryctolagus cuniculus OX=9986 PE=3 SV=1;tr|A0A5F9CZL2|A0A5F9CZL2_RABIT Uncharacterized protein OS=Oryctolagus cuniculus OX=9986 PE=3 SV=1;tr|A0A5F9DRL2|A0A5F9DRL2_RABIT Uncharacterized protein OS=Or	4	1	1	14	10.9
A0A5F9CJ43	Zinc finger CCHC-type containing 14	tr|A0A5F9CJ43|A0A5F9CJ43_RABIT;tr|G1U0X2|G1U0X2_RABIT;tr|G1SWX5|G1SWX5_RABIT	tr|A0A5F9CJ43|A0A5F9CJ43_RABIT Zinc finger CCHC-type containing 14 OS=Oryctolagus cuniculus OX=9986 GN=ZCCHC14 PE=4 SV=1;tr|G1U0X2|G1U0X2_RABIT Zinc finger CCHC-type containing 14 OS=Oryctolagus cuniculus OX=9986 GN=ZCCHC14 PE=4 SV=2;tr|G1SWX5|G1SWX5_RABIT	3	1	1	1.1	93.805
A0A5F9DPE8	Nucleoplasmin domain-containing protein	tr|A0A5F9DPE8|A0A5F9DPE8_RABIT;tr|A0A5F9CLB9|A0A5F9CLB9_RABIT;tr|G1T0N4|G1T0N4_RABIT;tr|B7NZF9|B7NZF9_RABIT;tr|G1U1F7|G1U1F7_RABIT	tr|A0A5F9DPE8|A0A5F9DPE8_RABIT Nucleoplasmin domain-containing protein OS=Oryctolagus cuniculus OX=9986 PE=3 SV=1;tr|A0A5F9CLB9|A0A5F9CLB9_RABIT Nucleophosmin OS=Oryctolagus cuniculus OX=9986 PE=3 SV=1;tr|G1T0N4|G1T0N4_RABIT Nucleophosmin OS=Oryctolagus cu	5	2	2	15.4	28.449
A0A5F9CLL8	FERM domain-containing protein	tr|A0A5F9CLL8|A0A5F9CLL8_RABIT;tr|G1SCP8|G1SCP8_RABIT	tr|A0A5F9CLL8|A0A5F9CLL8_RABIT FERM domain-containing protein OS=Oryctolagus cuniculus OX=9986 PE=4 SV=1;tr|G1SCP8|G1SCP8_RABIT FERM domain-containing protein OS=Oryctolagus cuniculus OX=9986 PE=4 SV=2	2	1	1	3.1	59.733
A0A5F9CQ70	Thioredoxin domain-containing protein	tr|A0A5F9CQ70|A0A5F9CQ70_RABIT;tr|G1T8Z0|G1T8Z0_RABIT;tr|A0A5F9DUR5|A0A5F9DUR5_RABIT	tr|A0A5F9CQ70|A0A5F9CQ70_RABIT Thioredoxin domain-containing protein OS=Oryctolagus cuniculus OX=9986 PE=3 SV=1;tr|G1T8Z0|G1T8Z0_RABIT Peroxiredoxin 6 OS=Oryctolagus cuniculus OX=9986 GN=PRDX6 PE=2 SV=2;tr|A0A5F9DUR5|A0A5F9DUR5_RABIT Thioredoxin domain-con	3	1	1	7.9	24.287
A0A5F9DQZ4	Transforming growth factor-beta-induced protein ig-h3	tr|A0A5F9DQZ4|A0A5F9DQZ4_RABIT;tr|A0A5F9CTN2|A0A5F9CTN2_RABIT;tr|A0A5F9D3E2|A0A5F9D3E2_RABIT;tr|A0A5F9CRL1|A0A5F9CRL1_RABIT;tr|G1TKC9|G1TKC9_RABIT;tr|A0A5F9D1L2|A0A5F9D1L2_RABIT;sp|Q95215|BGH3_RABIT	tr|A0A5F9DQZ4|A0A5F9DQZ4_RABIT Transforming growth factor-beta-induced protein ig-h3 OS=Oryctolagus cuniculus OX=9986 GN=TGFBI PE=4 SV=1;tr|A0A5F9CTN2|A0A5F9CTN2_RABIT Transforming growth factor-beta-induced protein ig-h3 OS=Oryctolagus cuniculus OX=9986 G	7	4	4	9.1	68.947
G1T7R2	Tyrosine 3-monooxygenase/tryptophan 5-monooxygenase activation protein epsilon	tr|G1T7R2|G1T7R2_RABIT;tr|A0A5F9CVU0|A0A5F9CVU0_RABIT;tr|A0A5F9DHA9|A0A5F9DHA9_RABIT	tr|G1T7R2|G1T7R2_RABIT Tyrosine 3-monooxygenase/tryptophan 5-monooxygenase activation protein epsilon OS=Oryctolagus cuniculus OX=9986 PE=3 SV=2;tr|A0A5F9CVU0|A0A5F9CVU0_RABIT Tyrosine 3-monooxygenase/tryptophan 5-monooxygenase activation protein epsilon O	3	2	1	9.2	27.433
G1TP00	Olfactomedin like 2A	tr|G1TP00|G1TP00_RABIT;tr|A0A5F9CVZ2|A0A5F9CVZ2_RABIT	tr|G1TP00|G1TP00_RABIT Olfactomedin like 2A OS=Oryctolagus cuniculus OX=9986 GN=OLFML2A PE=4 SV=2;tr|A0A5F9CVZ2|A0A5F9CVZ2_RABIT Olfactomedin like 2A OS=Oryctolagus cuniculus OX=9986 GN=OLFML2A PE=4 SV=1	2	1	1	2.5	72.122
A0A5F9D938	Helix-destabilizing protein	tr|A0A5F9D938|A0A5F9D938_RABIT;tr|G1TUM0|G1TUM0_RABIT;tr|G1TU78|G1TU78_RABIT;tr|A0A5F9CZT7|A0A5F9CZT7_RABIT;tr|G1U9J5|G1U9J5_RABIT;tr|G1TTH1|G1TTH1_RABIT;tr|G1T586|G1T586_RABIT;tr|G1TUI9|G1TUI9_RABIT;tr|A0A5F9DL19|A0A5F9DL19_RABIT;tr|G1TYM6|G1TYM6_RABIT;tr|G1U0J2|G1U0J2_RABIT;tr|G1SFA3|G1SFA3_RABIT;tr|G1TEQ0|G1TEQ0_RABIT	tr|A0A5F9D938|A0A5F9D938_RABIT Helix-destabilizing protein OS=Oryctolagus cuniculus OX=9986 PE=4 SV=1;tr|G1TUM0|G1TUM0_RABIT Helix-destabilizing protein OS=Oryctolagus cuniculus OX=9986 PE=4 SV=2;tr|G1TU78|G1TU78_RABIT Helix-destabilizing protein OS=Orycto	13	3	3	19.5	29.369
G1SL62	Annexin	tr|G1SL62|G1SL62_RABIT;tr|A0A5F9CZV8|A0A5F9CZV8_RABIT;tr|A0A5F9DEV8|A0A5F9DEV8_RABIT;tr|A0A5F9D646|A0A5F9D646_RABIT	tr|G1SL62|G1SL62_RABIT Annexin OS=Oryctolagus cuniculus OX=9986 GN=ICE2 PE=3 SV=3;tr|A0A5F9CZV8|A0A5F9CZV8_RABIT Annexin OS=Oryctolagus cuniculus OX=9986 GN=ICE2 PE=3 SV=1;tr|A0A5F9DEV8|A0A5F9DEV8_RABIT Annexin OS=Oryctolagus cuniculus OX=9986 GN=ICE2 PE=3	4	2	2	11.7	38.776
A0A5F9D217	Serpin family E member 2	tr|A0A5F9D217|A0A5F9D217_RABIT;tr|G1SLM4|G1SLM4_RABIT	tr|A0A5F9D217|A0A5F9D217_RABIT Serpin family E member 2 OS=Oryctolagus cuniculus OX=9986 GN=SERPINE2 PE=3 SV=1;tr|G1SLM4|G1SLM4_RABIT Serpin family E member 2 OS=Oryctolagus cuniculus OX=9986 GN=SERPINE2 PE=3 SV=3	2	2	2	6	44.746
G1SYJ4	2-phospho-D-glycerate hydro-lyase	tr|G1SYJ4|G1SYJ4_RABIT;tr|A0A5F9D287|A0A5F9D287_RABIT;tr|U3KN85|U3KN85_RABIT;tr|A0A5F9D471|A0A5F9D471_RABIT;tr|A0A5F9D0G1|A0A5F9D0G1_RABIT;tr|A0A5F9CA66|A0A5F9CA66_RABIT;tr|A0A5F9DQ35|A0A5F9DQ35_RABIT;tr|A0A5F9CNK2|A0A5F9CNK2_RABIT;tr|A0A5F9C4A4|A0A5F9C4A4_RABIT;tr|A0A5F9C342|A0A5F9C342_RABIT;tr|G1SK04|G1SK04_RABIT;sp|P25704|ENOB_RABIT;tr|A0A5F9CWW2|A0A5F9CWW2_RABIT;tr|G1U6X0|G1U6X0_RABIT	tr|G1SYJ4|G1SYJ4_RABIT 2-phospho-D-glycerate hydro-lyase OS=Oryctolagus cuniculus OX=9986 PE=3 SV=2;tr|A0A5F9D287|A0A5F9D287_RABIT 2-phospho-D-glycerate hydro-lyase OS=Oryctolagus cuniculus OX=9986 PE=3 SV=1;tr|U3KN85|U3KN85_RABIT 2-phospho-D-glycerate hyd	14	5	5	21.2	47.78
A0A5F9DJ33	Pyruvate kinase	tr|A0A5F9DJ33|A0A5F9DJ33_RABIT;tr|A0A5F9DF85|A0A5F9DF85_RABIT;tr|A0A5F9D363|A0A5F9D363_RABIT	tr|A0A5F9DJ33|A0A5F9DJ33_RABIT Pyruvate kinase OS=Oryctolagus cuniculus OX=9986 GN=PKM PE=3 SV=1;tr|A0A5F9DF85|A0A5F9DF85_RABIT Pyruvate kinase OS=Oryctolagus cuniculus OX=9986 GN=PKM PE=3 SV=1;tr|A0A5F9D363|A0A5F9D363_RABIT Pyruvate kinase OS=Oryctolagus	3	1	1	3.8	45.786
G1TX67	L-lactate dehydrogenase	tr|G1TX67|G1TX67_RABIT;tr|A0A5F9D4H9|A0A5F9D4H9_RABIT;tr|G1TAJ3|G1TAJ3_RABIT;tr|G1U2T9|G1U2T9_RABIT;tr|A0A5F9DTD7|A0A5F9DTD7_RABIT;tr|A0A5F9C8K9|A0A5F9C8K9_RABIT;tr|A0A5F9CSK1|A0A5F9CSK1_RABIT;sp|P13491|LDHA_RABIT	tr|G1TX67|G1TX67_RABIT L-lactate dehydrogenase OS=Oryctolagus cuniculus OX=9986 PE=3 SV=2;tr|A0A5F9D4H9|A0A5F9D4H9_RABIT L-lactate dehydrogenase OS=Oryctolagus cuniculus OX=9986 PE=3 SV=1;tr|G1TAJ3|G1TAJ3_RABIT L-lactate dehydrogenase OS=Oryctolagus cunicu	8	2	2	12.4	30.085
G1U0Z0	40S ribosomal protein S7	tr|G1U0Z0|G1U0Z0_RABIT;tr|G1U6A8|G1U6A8_RABIT;tr|G1U598|G1U598_RABIT;tr|G1U3Y9|G1U3Y9_RABIT;tr|G1SVB0|G1SVB0_RABIT;tr|A0A5F9DDF5|A0A5F9DDF5_RABIT	tr|G1U0Z0|G1U0Z0_RABIT 40S ribosomal protein S7 OS=Oryctolagus cuniculus OX=9986 PE=3 SV=2;tr|G1U6A8|G1U6A8_RABIT 40S ribosomal protein S7 OS=Oryctolagus cuniculus OX=9986 PE=3 SV=1;tr|G1U598|G1U598_RABIT 40S ribosomal protein S7 OS=Oryctolagus cuniculus O	6	1	1	12.4	20.277
B7NZR0	Glucose-6-phosphate 1-dehydrogenase	tr|B7NZR0|B7NZR0_RABIT;tr|A0A5F9DG82|A0A5F9DG82_RABIT;tr|G1STZ4|G1STZ4_RABIT	tr|B7NZR0|B7NZR0_RABIT Glucose-6-phosphate 1-dehydrogenase OS=Oryctolagus cuniculus OX=9986 GN=G6PD PE=3 SV=1;tr|A0A5F9DG82|A0A5F9DG82_RABIT Glucose-6-phosphate 1-dehydrogenase OS=Oryctolagus cuniculus OX=9986 GN=G6PD PE=3 SV=1;tr|G1STZ4|G1STZ4_RABIT Gluco	3	1	1	3.5	59.377
A0A5F9DM92	Uncharacterized protein	tr|A0A5F9DM92|A0A5F9DM92_RABIT	tr|A0A5F9DM92|A0A5F9DM92_RABIT Uncharacterized protein OS=Oryctolagus cuniculus OX=9986 PE=4 SV=1	1	1	1	29	7.1243
A0A5F9DN85	Histone H2A	tr|A0A5F9DN85|A0A5F9DN85_RABIT;tr|G1U2G1|G1U2G1_RABIT;tr|G1U2Q4|G1U2Q4_RABIT;tr|G1TUJ8|G1TUJ8_RABIT;tr|G1TMN0|G1TMN0_RABIT;tr|G1TE68|G1TE68_RABIT;tr|G1SVP6|G1SVP6_RABIT;tr|G1TXN5|G1TXN5_RABIT;tr|G1TGN3|G1TGN3_RABIT	tr|A0A5F9DN85|A0A5F9DN85_RABIT Histone H2A OS=Oryctolagus cuniculus OX=9986 PE=3 SV=1;tr|G1U2G1|G1U2G1_RABIT Histone H2A OS=Oryctolagus cuniculus OX=9986 GN=H2AJ PE=3 SV=1;tr|G1U2Q4|G1U2Q4_RABIT Histone H2A OS=Oryctolagus cuniculus OX=9986 PE=3 SV=1;tr|G1T	9	1	1	14.8	13.906
A0A5F9DPL1	L-lactate dehydrogenase	tr|A0A5F9DPL1|A0A5F9DPL1_RABIT;tr|A0A5F9DRC9|A0A5F9DRC9_RABIT	tr|A0A5F9DPL1|A0A5F9DPL1_RABIT L-lactate dehydrogenase OS=Oryctolagus cuniculus OX=9986 GN=LDHB PE=3 SV=1;tr|A0A5F9DRC9|A0A5F9DRC9_RABIT L-lactate dehydrogenase OS=Oryctolagus cuniculus OX=9986 PE=3 SV=1	2	2	2	10.5	36.578
A0A6C0M8T6	Serpin 8	tr|A0A6C0M8T6|A0A6C0M8T6_9ACAR;tr|A0A131YYG3|A0A131YYG3_RHIAP;tr|L7LRY7|L7LRY7_RHIPC;tr|A0A0E9Y149|A0A0E9Y149_AMBAM;tr|A0A0E9Y1W9|A0A0E9Y1W9_AMBAM;tr|A0A0E9Y2F6|A0A0E9Y2F6_AMBAM;tr|A0A0E9Y2X0|A0A0E9Y2X0_AMBAM;tr|A0A023FM57|A0A023FM57_AMBCJ;tr|A0A224YQT8|A0A224YQT8_9ACAR;tr|A0A0E9Y376|A0A0E9Y376_AMBAM;tr|A0A0R6CDI0|A0A0R6CDI0_RHIMP;tr|A0A131XKU1|A0A131XKU1_9ACAR;tr|V9VP22|V9VP22_RHIMP;tr|A0A1E1X7Z…	tr|A0A6C0M8T6|A0A6C0M8T6_9ACAR Serpin 8 OS=Rhipicephalus haemaphysaloides OX=237073 PE=2 SV=1;tr|A0A131YYG3|A0A131YYG3_RHIAP Serpin B OS=Rhipicephalus appendiculatus OX=34631 PE=3 SV=1;tr|L7LRY7|L7LRY7_RHIPC Putative tick salivary serpin OS=Rhipicephalus p	26	8	4	24.6	44.616
A0A6G4ZVW1	Beta-N-acetylhexosaminidase (Fragment)	tr|A0A6G4ZVW1|A0A6G4ZVW1_RHIMP	tr|A0A6G4ZVW1|A0A6G4ZVW1_RHIMP Beta-N-acetylhexosaminidase (Fragment) OS=Rhipicephalus microplus OX=6941 PE=3 SV=1	1	1	1	4.9	31.166
A0A6G4ZYX8	Putative lysosomal & prostatic acid phosphatase (Fragment)	tr|A0A6G4ZYX8|A0A6G4ZYX8_RHIMP;tr|A0A6M2CIX3|A0A6M2CIX3_RHIMP	tr|A0A6G4ZYX8|A0A6G4ZYX8_RHIMP Putative lysosomal & prostatic acid phosphatase (Fragment) OS=Rhipicephalus microplus OX=6941 PE=4 SV=1;tr|A0A6M2CIX3|A0A6M2CIX3_RHIMP Putative lysosomal & prostatic acid phosphatase OS=Rhipicephalus microplus OX=6941 PE=4 SV	2	1	1	5.5	30.317
A0A6M2D6Y9	Putative conserved secreted protein	tr|A0A6M2D6Y9|A0A6M2D6Y9_RHIMP;tr|A0A6M2D458|A0A6M2D458_RHIMP;tr|A0A6G5A3J6|A0A6G5A3J6_RHIMP;tr|A0A6G5A0Q2|A0A6G5A0Q2_RHIMP	tr|A0A6M2D6Y9|A0A6M2D6Y9_RHIMP Putative conserved secreted protein OS=Rhipicephalus microplus OX=6941 PE=4 SV=1;tr|A0A6M2D458|A0A6M2D458_RHIMP Putative conserved secreted protein synganglion overexpressed OS=Rhipicephalus microplus OX=6941 PE=4 SV=1;tr|A0A	4	1	1	10.5	16.175
A0A6M2CGM4	Putative cathepsin b endopeptidase ixodes scapularis cathepsin b endopeptidase	tr|A0A6M2CGM4|A0A6M2CGM4_RHIMP;tr|A0A6G5A0X9|A0A6G5A0X9_RHIMP;tr|A0A6M2CGK2|A0A6M2CGK2_RHIMP;tr|A0A6M2D8C2|A0A6M2D8C2_RHIMP;tr|A0A6M2CGW0|A0A6M2CGW0_RHIMP;tr|A0A6M2CHG4|A0A6M2CHG4_RHIMP	tr|A0A6M2CGM4|A0A6M2CGM4_RHIMP Putative cathepsin b endopeptidase ixodes scapularis cathepsin b endopeptidase OS=Rhipicephalus microplus OX=6941 PE=3 SV=1;tr|A0A6G5A0X9|A0A6G5A0X9_RHIMP Putative cathepsin b endopeptidase cathepsin b endopeptidase OS=Rhipic	6	3	3	12.7	37.639
A0A6G5A3N5	Putative conserved secreted protein	tr|A0A6G5A3N5|A0A6G5A3N5_RHIMP;tr|A0A6G5A828|A0A6G5A828_RHIMP	tr|A0A6G5A3N5|A0A6G5A3N5_RHIMP Putative conserved secreted protein OS=Rhipicephalus microplus OX=6941 PE=4 SV=1	2	3	3	17.5	18.938
A0A6G5A3Y1	Putative conserved secreted protein	tr|A0A6G5A3Y1|A0A6G5A3Y1_RHIMP;tr|A0A6G5A3Y0|A0A6G5A3Y0_RHIMP;tr|A0A131Z0F3|A0A131Z0F3_RHIAP;tr|A0A6M2D8M6|A0A6M2D8M6_RHIMP	tr|A0A6G5A3Y1|A0A6G5A3Y1_RHIMP Putative conserved secreted protein OS=Rhipicephalus microplus OX=6941 PE=4 SV=1;tr|A0A6G5A3Y0|A0A6G5A3Y0_RHIMP Putative conserved secreted protein OS=Rhipicephalus microplus OX=6941 PE=4 SV=1;tr|A0A131Z0F3|A0A131Z0F3_RHIAP U	4	6	6	30.2	23.025
L7M5V3	Putative glycine rich protein	tr|L7M5V3|L7M5V3_RHIPC;tr|A0A6G5A6R5|A0A6G5A6R5_RHIMP;tr|A0A6G5A4D9|A0A6G5A4D9_RHIMP;tr|L7M2M7|L7M2M7_RHIPC	tr|L7M5V3|L7M5V3_RHIPC Putative glycine rich protein OS=Rhipicephalus pulchellus OX=72859 PE=2 SV=1;tr|A0A6G5A6R5|A0A6G5A6R5_RHIMP Putative spa3c5a7grp2 orysj glycine-rich cell wall structural protein 2 OS=Rhipicephalus microplus OX=6941 PE=4 SV=1;tr|A0A6G	4	1	1	8.6	13.408
A0A6G5A4I4	Putative lipocalin 35 lipocalin	tr|A0A6G5A4I4|A0A6G5A4I4_RHIMP;tr|A0A131Z3F4|A0A131Z3F4_RHIAP;tr|A0A034WU82|A0A034WU82_RHIMP	tr|A0A6G5A4I4|A0A6G5A4I4_RHIMP Putative lipocalin 35 lipocalin OS=Rhipicephalus microplus OX=6941 PE=4 SV=1;tr|A0A131Z3F4|A0A131Z3F4_RHIAP Lipocalin OS=Rhipicephalus appendiculatus OX=34631 PE=4 SV=1;tr|A0A034WU82|A0A034WU82_RHIMP Lipocalin 35 (Fragment) O	3	2	1	11.7	20.178
A0A6G5A6S9	Putative midgut cysteine proteinase 2	tr|A0A6G5A6S9|A0A6G5A6S9_RHIMP;tr|A0A6M2CIN9|A0A6M2CIN9_RHIMP;tr|A0A131XPV9|A0A131XPV9_9ACAR;tr|B7SP47|B7SP47_DERVA;tr|A0A131XTM7|A0A131XTM7_IXORI;tr|A0A1E1XQH2|A0A1E1XQH2_9ACAR;tr|G3MM75|G3MM75_AMBMU;tr|A0A1E1XAU4|A0A1E1XAU4_9ACAR;tr|A0A023GPH3|A0A023GPH3_AMBTT;tr|V5GJA7|V5GJA7_IXORI;tr|A0A6P7ULJ6|A0A6P7ULJ6_IXOSC;tr|A0A4D5S760|A0A4D5S760_IXOSC;tr|B7PT25|B7PT25_IXOSC;tr|A0A4D5S4Q0|A0A4D5S4Q0_IXO…	tr|A0A6G5A6S9|A0A6G5A6S9_RHIMP Putative midgut cysteine proteinase 2 OS=Rhipicephalus microplus OX=6941 PE=3 SV=1;tr|A0A6M2CIN9|A0A6M2CIN9_RHIMP Putative midgut cysteine proteinase 2 OS=Rhipicephalus microplus OX=6941 PE=3 SV=1;tr|A0A131XPV9|A0A131XPV9_9AC	16	8	2	16.6	62.415
A0A6G5A7C3	Putative serine proteinase inhibitor (Fragment)	tr|A0A6G5A7C3|A0A6G5A7C3_RHIMP;tr|A0A6M2D2L1|A0A6M2D2L1_RHIMP	tr|A0A6G5A7C3|A0A6G5A7C3_RHIMP Putative serine proteinase inhibitor (Fragment) OS=Rhipicephalus microplus OX=6941 PE=3 SV=1;tr|A0A6M2D2L1|A0A6M2D2L1_RHIMP Putative tick til 8 fat body overexpressed (Fragment) OS=Rhipicephalus microplus OX=6941 PE=3 SV=1	2	1	1	11.7	10.532
A0A6M2D3L5	Putative tick serpins 8 synganglion overexpressed (Fragment)	tr|A0A6M2D3L5|A0A6M2D3L5_RHIMP;tr|V9VL13|V9VL13_RHIMP;tr|A0A6G5A7H8|A0A6G5A7H8_RHIMP	tr|A0A6M2D3L5|A0A6M2D3L5_RHIMP Putative tick serpins 8 synganglion overexpressed (Fragment) OS=Rhipicephalus microplus OX=6941 PE=3 SV=1;tr|V9VL13|V9VL13_RHIMP Serine protease inhibitor 16 RmS16 OS=Rhipicephalus microplus OX=6941 GN=RmS-16 PE=2 SV=1;tr|A0A	3	2	1	6.9	33.641
A0A6G5AAA4	Putative cation-independent mannose-6-phosphate receptor repeat protein (Fragment)	tr|A0A6G5AAA4|A0A6G5AAA4_RHIMP	tr|A0A6G5AAA4|A0A6G5AAA4_RHIMP Putative cation-independent mannose-6-phosphate receptor repeat protein (Fragment) OS=Rhipicephalus microplus OX=6941 PE=4 SV=1	1	2	1	8.6	27.648
A0A6G5ACK4	Putative vitellogenin-1 (Fragment)	tr|A0A6G5ACK4|A0A6G5ACK4_RHIMP;tr|A0A6P7URU4|A0A6P7URU4_IXOSC;tr|B7Q406|B7Q406_IXOSC	tr|A0A6G5ACK4|A0A6G5ACK4_RHIMP Putative vitellogenin-1 (Fragment) OS=Rhipicephalus microplus OX=6941 PE=4 SV=1	3	32	1	24.1	158.11
A0A6G5ACM4	Putative microtubule associated complex (Fragment)	tr|A0A6G5ACM4|A0A6G5ACM4_RHIMP;tr|A0A6M2CIC9|A0A6M2CIC9_RHIMP	tr|A0A6G5ACM4|A0A6G5ACM4_RHIMP Putative microtubule associated complex (Fragment) OS=Rhipicephalus microplus OX=6941 PE=4 SV=1	2	30	3	10.7	378.44
A0A6G5AD35	Uncharacterized protein (Fragment)	tr|A0A6G5AD35|A0A6G5AD35_RHIMP	tr|A0A6G5AD35|A0A6G5AD35_RHIMP Uncharacterized protein (Fragment) OS=Rhipicephalus microplus OX=6941 PE=4 SV=1	1	12	3	21.2	71.533
A0A6G5AD43	Uncharacterized protein (Fragment)	tr|A0A6G5AD43|A0A6G5AD43_RHIMP	tr|A0A6G5AD43|A0A6G5AD43_RHIMP Uncharacterized protein (Fragment) OS=Rhipicephalus microplus OX=6941 PE=4 SV=1	1	6	1	18.8	50.014
A0A6G5AD58	Putative lipoprotein amino terminal region (Fragment)	tr|A0A6G5AD58|A0A6G5AD58_RHIMP	tr|A0A6G5AD58|A0A6G5AD58_RHIMP Putative lipoprotein amino terminal region (Fragment) OS=Rhipicephalus microplus OX=6941 PE=4 SV=1	1	33	2	22.3	181.62
A0A6G5AF62	Uncharacterized protein (Fragment)	tr|A0A6G5AF62|A0A6G5AF62_RHIMP	tr|A0A6G5AF62|A0A6G5AF62_RHIMP Uncharacterized protein (Fragment) OS=Rhipicephalus microplus OX=6941 PE=4 SV=1	1	10	2	20.3	63.419
A0A6M2CFV6	Putative conserved secreted protein midgut overexpressed	tr|A0A6M2CFV6|A0A6M2CFV6_RHIMP	tr|A0A6M2CFV6|A0A6M2CFV6_RHIMP Putative conserved secreted protein midgut overexpressed OS=Rhipicephalus microplus OX=6941 PE=4 SV=1	1	1	1	8	24.398
A0A6M2CGE8	Putative protease inhibitor bitisilin-3 midgut overexpressed (Fragment)	tr|A0A6M2CGE8|A0A6M2CGE8_RHIMP	tr|A0A6M2CGE8|A0A6M2CGE8_RHIMP Putative protease inhibitor bitisilin-3 midgut overexpressed (Fragment) OS=Rhipicephalus microplus OX=6941 PE=4 SV=1	1	1	1	9	17.805
A0A6M2CHY2	Putative secreted peptide	tr|A0A6M2CHY2|A0A6M2CHY2_RHIMP;tr|A0A6M2CGW4|A0A6M2CGW4_RHIMP;tr|A0A6M2CGV4|A0A6M2CGV4_RHIMP	tr|A0A6M2CHY2|A0A6M2CHY2_RHIMP Putative secreted peptide OS=Rhipicephalus microplus OX=6941 PE=4 SV=1;tr|A0A6M2CGW4|A0A6M2CGW4_RHIMP Putative conserved secreted protein OS=Rhipicephalus microplus OX=6941 PE=4 SV=1;tr|A0A6M2CGV4|A0A6M2CGV4_RHIMP Putative se	3	1	1	8.9	10.528
A0A6M2CGV7	Phospholipase B-like (Fragment)	tr|A0A6M2CGV7|A0A6M2CGV7_RHIMP	tr|A0A6M2CGV7|A0A6M2CGV7_RHIMP Phospholipase B-like (Fragment) OS=Rhipicephalus microplus OX=6941 PE=3 SV=1	1	2	2	5.6	59.016
A0A6M2CGX0	Alpha-L-fucosidase (Fragment)	tr|A0A6M2CGX0|A0A6M2CGX0_RHIMP	tr|A0A6M2CGX0|A0A6M2CGX0_RHIMP Alpha-L-fucosidase (Fragment) OS=Rhipicephalus microplus OX=6941 PE=3 SV=1	1	4	1	12.1	54.826
A0A6M2CH18	Putative gamma-interferon inducible lysosomal thiol reductase (Fragment)	tr|A0A6M2CH18|A0A6M2CH18_RHIMP	tr|A0A6M2CH18|A0A6M2CH18_RHIMP Putative gamma-interferon inducible lysosomal thiol reductase (Fragment) OS=Rhipicephalus microplus OX=6941 PE=3 SV=1	1	1	1	5.4	20.896
A0A6M2CH68	Glucosylceramidase (Fragment)	tr|A0A6M2CH68|A0A6M2CH68_RHIMP	tr|A0A6M2CH68|A0A6M2CH68_RHIMP Glucosylceramidase (Fragment) OS=Rhipicephalus microplus OX=6941 PE=3 SV=1	1	2	2	8.1	43.503
A0A6M2CHD4	Carboxylic ester hydrolase (Fragment)	tr|A0A6M2CHD4|A0A6M2CHD4_RHIMP	tr|A0A6M2CHD4|A0A6M2CHD4_RHIMP Carboxylic ester hydrolase (Fragment) OS=Rhipicephalus microplus OX=6941 PE=3 SV=1	1	3	3	7.8	45.593
A0A6M2CHJ4	Putative acid ceramidase midgut overexpressed (Fragment)	tr|A0A6M2CHJ4|A0A6M2CHJ4_RHIMP;tr|A0A6M2CHQ2|A0A6M2CHQ2_RHIMP	tr|A0A6M2CHJ4|A0A6M2CHJ4_RHIMP Putative acid ceramidase midgut overexpressed (Fragment) OS=Rhipicephalus microplus OX=6941 PE=4 SV=1;tr|A0A6M2CHQ2|A0A6M2CHQ2_RHIMP Putative acid ceramidase OS=Rhipicephalus microplus OX=6941 PE=3 SV=1	2	2	2	11.3	35.829
A0A6M2CIC5	Glucosylceramidase	tr|A0A6M2CIC5|A0A6M2CIC5_RHIMP	tr|A0A6M2CIC5|A0A6M2CIC5_RHIMP Glucosylceramidase OS=Rhipicephalus microplus OX=6941 PE=3 SV=1	1	1	1	3.2	60.227
A0A6M2CIE2	Putative esterase and lipase (Fragment)	tr|A0A6M2CIE2|A0A6M2CIE2_RHIMP	tr|A0A6M2CIE2|A0A6M2CIE2_RHIMP Putative esterase and lipase (Fragment) OS=Rhipicephalus microplus OX=6941 PE=4 SV=1	1	2	2	6.1	36.304
A0A6M2CIK3	Putative saposin midgut overexpressed	tr|A0A6M2CIK3|A0A6M2CIK3_RHIMP;tr|A0A6G4ZYV7|A0A6G4ZYV7_RHIMP;tr|A0A6M2D6G1|A0A6M2D6G1_RHIMP;tr|A0A6G4ZZI1|A0A6G4ZZI1_RHIMP	tr|A0A6M2CIK3|A0A6M2CIK3_RHIMP Putative saposin midgut overexpressed OS=Rhipicephalus microplus OX=6941 PE=4 SV=1	4	5	1	4.7	162.27
A0A6M2CIQ7	Alpha-amylase	tr|A0A6M2CIQ7|A0A6M2CIQ7_RHIMP;tr|G3MF47|G3MF47_AMBMU	tr|A0A6M2CIQ7|A0A6M2CIQ7_RHIMP Alpha-amylase OS=Rhipicephalus microplus OX=6941 PE=3 SV=1;tr|G3MF47|G3MF47_AMBMU Alpha-amylase (Fragment) OS=Amblyomma maculatum OX=34609 PE=2 SV=1	2	2	2	5.5	59.096
A0A6M2CIZ8	Alpha-mannosidase (Fragment)	tr|A0A6M2CIZ8|A0A6M2CIZ8_RHIMP	tr|A0A6M2CIZ8|A0A6M2CIZ8_RHIMP Alpha-mannosidase (Fragment) OS=Rhipicephalus microplus OX=6941 PE=3 SV=1	1	5	3	9.3	102.36
A0A6M2CJB0	Putative vitellogenin 2 (Fragment)	tr|A0A6M2CJB0|A0A6M2CJB0_RHIMP	tr|A0A6M2CJB0|A0A6M2CJB0_RHIMP Putative vitellogenin 2 (Fragment) OS=Rhipicephalus microplus OX=6941 PE=4 SV=1	1	20	1	28.6	94.662
A0A6M2CJZ2	Putative alpha-macroglobulin (Fragment)	tr|A0A6M2CJZ2|A0A6M2CJZ2_RHIMP	tr|A0A6M2CJZ2|A0A6M2CJZ2_RHIMP Putative alpha-macroglobulin (Fragment) OS=Rhipicephalus microplus OX=6941 PE=4 SV=1	1	2	2	2.8	86.832
A0A6M2CTI3	Beta-hexosaminidase	tr|A0A6M2CTI3|A0A6M2CTI3_RHIMP	tr|A0A6M2CTI3|A0A6M2CTI3_RHIMP Beta-hexosaminidase OS=Rhipicephalus microplus OX=6941 PE=3 SV=1	1	1	1	1.9	65.303
A0A6M2CUV7	Putative trypsin-like serine protease (Fragment)	tr|A0A6M2CUV7|A0A6M2CUV7_RHIMP	tr|A0A6M2CUV7|A0A6M2CUV7_RHIMP Putative trypsin-like serine protease (Fragment) OS=Rhipicephalus microplus OX=6941 PE=4 SV=1	1	3	3	14.3	29.782
A0A6M2CZB3	Putative ixoderin	tr|A0A6M2CZB3|A0A6M2CZB3_RHIMP;tr|F0J8I6|F0J8I6_AMBVA;tr|E2J6U5|E2J6U5_9ACAR;tr|A0A6G5A870|A0A6G5A870_RHIMP;tr|A0A6G5A760|A0A6G5A760_RHIMP;tr|A0A6M2D0W6|A0A6M2D0W6_RHIMP;tr|A0A6M2E5D2|A0A6M2E5D2_9ACAR;tr|A0A6M2D7Y1|A0A6M2D7Y1_RHIMP;tr|A0A131Z879|A0A131Z879_RHIAP;tr|A0A6M2CZ22|A0A6M2CZ22_RHIMP;tr|G3MTV1|G3MTV1_AMBMU;tr|A0A6M2D443|A0A6M2D443_RHIMP	tr|A0A6M2CZB3|A0A6M2CZB3_RHIMP Putative ixoderin OS=Rhipicephalus microplus OX=6941 PE=4 SV=1;tr|F0J8I6|F0J8I6_AMBVA Ixoderin (Fragment) OS=Amblyomma variegatum OX=34610 PE=2 SV=1;tr|E2J6U5|E2J6U5_9ACAR Ixoderin (Fragment) OS=Hyalomma rufipes OX=72862 PE=2	12	2	1	10	32.476
A0A6M2D035	Protein fat body overexpressed	tr|A0A6M2D035|A0A6M2D035_RHIMP	tr|A0A6M2D035|A0A6M2D035_RHIMP Protein fat body overexpressed OS=Rhipicephalus microplus OX=6941 PE=4 SV=1	1	1	1	8.3	13.521
A0A6M2D0B4	Putative laminin g domain protein (Fragment)	tr|A0A6M2D0B4|A0A6M2D0B4_RHIMP	tr|A0A6M2D0B4|A0A6M2D0B4_RHIMP Putative laminin g domain protein (Fragment) OS=Rhipicephalus microplus OX=6941 PE=4 SV=1	1	6	1	13.4	79.784
A0A6M2D1K3	Putative complement factor b strongylocentrotus purpuratus factor b spbf	tr|A0A6M2D1K3|A0A6M2D1K3_RHIMP	tr|A0A6M2D1K3|A0A6M2D1K3_RHIMP Putative complement factor b strongylocentrotus purpuratus factor b spbf OS=Rhipicephalus microplus OX=6941 PE=4 SV=1	1	2	2	3.1	109.45
A0A6M2D2K7	Protein fat body overexpressed (Fragment)	tr|A0A6M2D2K7|A0A6M2D2K7_RHIMP	tr|A0A6M2D2K7|A0A6M2D2K7_RHIMP Protein fat body overexpressed (Fragment) OS=Rhipicephalus microplus OX=6941 PE=3 SV=1	1	2	1	14	31.568
A0A6M2D2U1	Putative ribonuclease	tr|A0A6M2D2U1|A0A6M2D2U1_RHIMP	tr|A0A6M2D2U1|A0A6M2D2U1_RHIMP Putative ribonuclease OS=Rhipicephalus microplus OX=6941 PE=4 SV=1	1	1	1	5	42.321
A0A6M2D3R0	Putative beat protein-like 1 (Fragment)	tr|A0A6M2D3R0|A0A6M2D3R0_RHIMP	tr|A0A6M2D3R0|A0A6M2D3R0_RHIMP Putative beat protein-like 1 (Fragment) OS=Rhipicephalus microplus OX=6941 PE=4 SV=1	1	2	1	17.6	28.119
A0A6M2D3W8	Putative trypsin inhibitor like cysteine rich domain fat body overexpressed (Fragment)	tr|A0A6M2D3W8|A0A6M2D3W8_RHIMP	tr|A0A6M2D3W8|A0A6M2D3W8_RHIMP Putative trypsin inhibitor like cysteine rich domain fat body overexpressed (Fragment) OS=Rhipicephalus microplus OX=6941 PE=3 SV=1	1	3	3	7.3	58.939
A0A6M2D5C8	Putative cell adhesion molecule	tr|A0A6M2D5C8|A0A6M2D5C8_RHIMP;tr|A0A6M2D504|A0A6M2D504_RHIMP	tr|A0A6M2D5C8|A0A6M2D5C8_RHIMP Putative cell adhesion molecule OS=Rhipicephalus microplus OX=6941 PE=4 SV=1;tr|A0A6M2D504|A0A6M2D504_RHIMP Putative cell adhesion molecule OS=Rhipicephalus microplus OX=6941 PE=4 SV=1	2	4	4	6	93.895
A0A6M2D5G2	Putative cadherin egf lag seven-pass g-type receptor (Fragment)	tr|A0A6M2D5G2|A0A6M2D5G2_RHIMP	tr|A0A6M2D5G2|A0A6M2D5G2_RHIMP Putative cadherin egf lag seven-pass g-type receptor (Fragment) OS=Rhipicephalus microplus OX=6941 PE=4 SV=1	1	21	1	24.5	108.51
A0A6M2D6Y7	Putative alpha-n-acetylglucosaminidase (Fragment)	tr|A0A6M2D6Y7|A0A6M2D6Y7_RHIMP	tr|A0A6M2D6Y7|A0A6M2D6Y7_RHIMP Putative alpha-n-acetylglucosaminidase (Fragment) OS=Rhipicephalus microplus OX=6941 PE=4 SV=1	1	1	1	2	58.108
A0A6M2D6Z7	Putative thrombospondin (Fragment)	tr|A0A6M2D6Z7|A0A6M2D6Z7_RHIMP	tr|A0A6M2D6Z7|A0A6M2D6Z7_RHIMP Putative thrombospondin (Fragment) OS=Rhipicephalus microplus OX=6941 PE=4 SV=1	1	2	2	5.2	53.426
A0A6M2D7B2	Uncharacterized protein (Fragment)	tr|A0A6M2D7B2|A0A6M2D7B2_RHIMP;tr|A0A1E1XG69|A0A1E1XG69_9ACAR	tr|A0A6M2D7B2|A0A6M2D7B2_RHIMP Uncharacterized protein (Fragment) OS=Rhipicephalus microplus OX=6941 PE=4 SV=1;tr|A0A1E1XG69|A0A1E1XG69_9ACAR Putative nidogen (Fragment) OS=Amblyomma aureolatum OX=187763 PE=2 SV=1	2	4	4	10.7	41.528
A0A6M2D7W3	Putative mucin-5ac (Fragment)	tr|A0A6M2D7W3|A0A6M2D7W3_RHIMP	tr|A0A6M2D7W3|A0A6M2D7W3_RHIMP Putative mucin-5ac (Fragment) OS=Rhipicephalus microplus OX=6941 PE=4 SV=1	1	3	1	12.6	25.058
A0A6M2D8C6	Putative membrane glycoprotein lig-1 (Fragment)	tr|A0A6M2D8C6|A0A6M2D8C6_RHIMP	tr|A0A6M2D8C6|A0A6M2D8C6_RHIMP Putative membrane glycoprotein lig-1 (Fragment) OS=Rhipicephalus microplus OX=6941 PE=4 SV=1	1	2	2	10	27.666
A0A6M2D8K5	Putative secreted protein synganglion overexpressed	tr|A0A6M2D8K5|A0A6M2D8K5_RHIMP	tr|A0A6M2D8K5|A0A6M2D8K5_RHIMP Putative secreted protein synganglion overexpressed OS=Rhipicephalus microplus OX=6941 PE=4 SV=1	1	1	1	8.6	20.504
A0A6M2E8P2	Putative salivary secreted protein	tr|A0A6M2E8P2|A0A6M2E8P2_9ACAR	tr|A0A6M2E8P2|A0A6M2E8P2_9ACAR Putative salivary secreted protein OS=Amblyomma tuberculatum OX=48802 PE=4 SV=1	1	1	1	4.9	24.448
B7PTX9	Sidestep protein, putative (Fragment)	tr|B7PTX9|B7PTX9_IXOSC;tr|A0A6P3CYB6|A0A6P3CYB6_IXOSC	tr|B7PTX9|B7PTX9_IXOSC Sidestep protein, putative (Fragment) OS=Ixodes scapularis OX=6945 GN=8031304 PE=4 SV=1;tr|A0A6P3CYB6|A0A6P3CYB6_IXOSC neural cell adhesion molecule 1 OS=Ixodes scapularis OX=6945 GN=LOC8031304 PE=4 SV=1	2	2	2	4.4	71.22
B7PYG7	Heat shock protein, putative	tr|B7PYG7|B7PYG7_IXOSC;tr|A0A6P3CZA2|A0A6P3CZA2_IXOSC;tr|L7M1N4|L7M1N4_RHIPC;tr|L7LRT8|L7LRT8_RHIPC	tr|B7PYG7|B7PYG7_IXOSC Heat shock protein, putative OS=Ixodes scapularis OX=6945 GN=8033225 PE=3 SV=1;tr|A0A6P3CZA2|A0A6P3CZA2_IXOSC heat shock protein 68 OS=Ixodes scapularis OX=6945 GN=LOC8033225 PE=3 SV=1;tr|L7M1N4|L7M1N4_RHIPC Putative heat shock prote	4	2	1	4.4	67.753
V5HPG6	Putative plexins functional semaphorin receptor (Fragment)	tr|V5HPG6|V5HPG6_IXORI;tr|B7PTP7|B7PTP7_IXOSC;tr|A0A6P7UNE1|A0A6P7UNE1_IXOSC;tr|A0A131Y2G1|A0A131Y2G1_IXORI	tr|V5HPG6|V5HPG6_IXORI Putative plexins functional semaphorin receptor (Fragment) OS=Ixodes ricinus OX=34613 PE=2 SV=1;tr|B7PTP7|B7PTP7_IXOSC Plexin A, putative OS=Ixodes scapularis OX=6945 GN=8031211 PE=3 SV=1;tr|A0A6P7UNE1|A0A6P7UNE1_IXOSC LOW QUALITY PR	4	13	1	9.4	199.1
A0A6P7V6A8	laminin subunit alpha isoform X1	tr|A0A6P7V6A8|A0A6P7V6A8_IXOSC;tr|A0A6P7UVE5|A0A6P7UVE5_IXOSC;tr|A0A6B0VG42|A0A6B0VG42_IXORI;tr|A0A147BGE8|A0A147BGE8_IXORI;tr|A0A4D5REW0|A0A4D5REW0_IXOSC;tr|A0A6P3D2E0|A0A6P3D2E0_IXOSC;tr|A0A4D5RN67|A0A4D5RN67_IXOSC;tr|V5HBJ3|V5HBJ3_IXORI;tr|B7Q7X5|B7Q7X5_IXOSC	tr|A0A6P7V6A8|A0A6P7V6A8_IXOSC laminin subunit alpha isoform X1 OS=Ixodes scapularis OX=6945 GN=LOC8050777 PE=4 SV=1;tr|A0A6P7UVE5|A0A6P7UVE5_IXOSC laminin subunit alpha isoform X2 OS=Ixodes scapularis OX=6945 GN=LOC8050777 PE=4 SV=1;tr|A0A6B0VG42|A0A6B0VG	9	11	1	3.7	393.98
A0A6P7VAK7	uncharacterized protein LOC8035032	tr|A0A6P7VAK7|A0A6P7VAK7_IXOSC	tr|A0A6P7VAK7|A0A6P7VAK7_IXOSC uncharacterized protein LOC8035032 OS=Ixodes scapularis OX=6945 GN=LOC8035032 PE=4 SV=1	1	1	1	4	46.596
A0A6P7VSH5	chorion peroxidase-like isoform X1	tr|A0A6P7VSH5|A0A6P7VSH5_IXOSC;tr|B7PUM7|B7PUM7_IXOSC;tr|A0A6P7WJA5|A0A6P7WJA5_IXOSC;tr|A0A6P7VJP1|A0A6P7VJP1_IXOSC;tr|V5GG88|V5GG88_IXORI;tr|A0A090X8M8|A0A090X8M8_IXORI	tr|A0A6P7VSH5|A0A6P7VSH5_IXOSC chorion peroxidase-like isoform X1 OS=Ixodes scapularis OX=6945 GN=LOC115323435 PE=4 SV=1;tr|B7PUM7|B7PUM7_IXOSC Peroxinectin, putative OS=Ixodes scapularis OX=6945 GN=8031604 PE=4 SV=1;tr|A0A6P7WJA5|A0A6P7WJA5_IXOSC chorion	6	6	2	12.4	74.19
A0A6P7VKK4	LOW QUALITY PROTEIN: laminin subunit alpha-1	tr|A0A6P7VKK4|A0A6P7VKK4_IXOSC;tr|V5HWF9|V5HWF9_IXORI;tr|A0A131Y916|A0A131Y916_IXORI;tr|A0A4D5RYE5|A0A4D5RYE5_IXOSC;tr|A0A4D5S018|A0A4D5S018_IXOSC;tr|A0A4D5S004|A0A4D5S004_IXOSC;tr|A0A6M2D5F4|A0A6M2D5F4_RHIMP;tr|A0A4D5RDE9|A0A4D5RDE9_IXOSC;tr|A0A131XZ39|A0A131XZ39_IXORI	tr|A0A6P7VKK4|A0A6P7VKK4_IXOSC LOW QUALITY PROTEIN: laminin subunit alpha-1 OS=Ixodes scapularis OX=6945 GN=LOC115324735 PE=4 SV=1;tr|V5HWF9|V5HWF9_IXORI Putative extracellular matrix glycoprotein laminin subunit beta (Fragment) OS=Ixodes ricinus OX=34613	9	6	1	2.6	350.54
A0A6P7VST9	uncharacterized protein LOC115323521	tr|A0A6P7VST9|A0A6P7VST9_IXOSC	tr|A0A6P7VST9|A0A6P7VST9_IXOSC uncharacterized protein LOC115323521 OS=Ixodes scapularis OX=6945 GN=LOC115323521 PE=4 SV=1	1	1	1	1.6	74.157
A0A6P7WB52	LOW QUALITY PROTEIN: teneurin-m	tr|A0A6P7WB52|A0A6P7WB52_IXOSC	tr|A0A6P7WB52|A0A6P7WB52_IXOSC LOW QUALITY PROTEIN: teneurin-m OS=Ixodes scapularis OX=6945 GN=LOC8024278 PE=3 SV=1	1	12	1	6	282.78
A0A7D5U1E4	Putative chitinase	tr|A0A7D5U1E4|A0A7D5U1E4_RHISA;tr|D0E0G4|D0E0G4_RHISA	tr|A0A7D5U1E4|A0A7D5U1E4_RHISA Putative chitinase OS=Rhipicephalus sanguineus OX=34632 PE=2 SV=1;tr|D0E0G4|D0E0G4_RHISA Putative chitinase OS=Rhipicephalus sanguineus OX=34632 PE=2 SV=1	2	9	1	29.2	48.93
A0A7L7S552	Serpin 4	tr|A0A7L7S552|A0A7L7S552_9ACAR;tr|A0A224YPM2|A0A224YPM2_9ACAR;tr|A0A224YQW1|A0A224YQW1_9ACAR;tr|A0A224YKD1|A0A224YKD1_9ACAR;tr|A0A131YK65|A0A131YK65_RHIAP;tr|Q8WQW9|Q8WQW9_RHIAP;tr|Q7Z021|Q7Z021_RHIMP;tr|A0A6M2D3F6|A0A6M2D3F6_RHIMP;tr|A0A6G5A7G7|A0A6G5A7G7_RHIMP;tr|A0A131XM36|A0A131XM36_9ACAR;tr|G3MLB1|G3MLB1_AMBMU;tr|A0A023GN74|A0A023GN74_AMBTT;tr|V9VMM6|V9VMM6_RHIMP;tr|A0A6M2D4J3|A0A6M2D4J3_RHI…	tr|A0A7L7S552|A0A7L7S552_9ACAR Serpin 4 OS=Rhipicephalus haemaphysaloides OX=237073 GN=RHS4 PE=2 SV=1;tr|A0A224YPM2|A0A224YPM2_9ACAR Serine protease inhibitor (Fragment) OS=Rhipicephalus zambeziensis OX=60191 PE=3 SV=1;tr|A0A224YQW1|A0A224YQW1_9ACAR Serine	16	6	6	29.1	43.208
A0A7L7SCS0	Serpin 5	tr|A0A7L7SCS0|A0A7L7SCS0_9ACAR;tr|A0A224YQD7|A0A224YQD7_9ACAR;tr|V9VL04|V9VL04_RHIMP;tr|L7LTU1|L7LTU1_RHIPC;tr|A0A131YYS9|A0A131YYS9_RHIAP;tr|A0A6M2D0V8|A0A6M2D0V8_RHIMP;tr|A0A6M2D099|A0A6M2D099_RHIMP;tr|A0A6M2CY85|A0A6M2CY85_RHIMP;tr|A0A023GMT3|A0A023GMT3_AMBTT;tr|A0A023GL26|A0A023GL26_AMBTT;tr|G3MLI1|G3MLI1_AMBMU;tr|A0A023GN63|A0A023GN63_AMBTT;tr|A0A023GE23|A0A023GE23_AMBTT	tr|A0A7L7SCS0|A0A7L7SCS0_9ACAR Serpin 5 OS=Rhipicephalus haemaphysaloides OX=237073 GN=RHS5 PE=2 SV=1	13	11	11	38.8	44.283
B5ABL8	Hemelipoglycoprotein 2 (Fragment)	tr|B5ABL8|B5ABL8_DERVA	tr|B5ABL8|B5ABL8_DERVA Hemelipoglycoprotein 2 (Fragment) OS=Dermacentor variabilis OX=34621 PE=2 SV=1	1	18	1	13.3	170.8
B7NZB5	Ribosomal protein L32, isoform 3 (Predicted)	tr|B7NZB5|B7NZB5_RABIT	tr|B7NZB5|B7NZB5_RABIT Ribosomal protein L32, isoform 3 (Predicted) OS=Oryctolagus cuniculus OX=9986 GN=RPL32 PE=3 SV=1	1	1	1	6.7	15.867
B7P403	Type II transmembrane protein, putative	tr|B7P403|B7P403_IXOSC	tr|B7P403|B7P403_IXOSC Type II transmembrane protein, putative OS=Ixodes scapularis OX=6945 GN=8024278 PE=3 SV=1	1	13	2	5.6	319.6
C9W1B4	Hypothetical secreted protein (Fragment)	tr|C9W1B4|C9W1B4_RHISA;tr|A0A224YCT6|A0A224YCT6_9ACAR	tr|C9W1B4|C9W1B4_RHISA Hypothetical secreted protein (Fragment) OS=Rhipicephalus sanguineus OX=34632 PE=2 SV=1;tr|A0A224YCT6|A0A224YCT6_9ACAR Metastriate one of each protein family OS=Rhipicephalus zambeziensis OX=60191 PE=4 SV=1	2	2	2	12.7	17.214
C9W1G0	Putative secreted protein	tr|C9W1G0|C9W1G0_RHISA;tr|L7LTU3|L7LTU3_RHIPC;tr|A0A224YM07|A0A224YM07_9ACAR;tr|L7LRC6|L7LRC6_RHIPC;tr|A0A131Z3C8|A0A131Z3C8_RHIAP	tr|C9W1G0|C9W1G0_RHISA Putative secreted protein OS=Rhipicephalus sanguineus OX=34632 PE=2 SV=1;tr|L7LTU3|L7LTU3_RHIPC Putative group ii salivary lipocalin OS=Rhipicephalus pulchellus OX=72859 PE=2 SV=1;tr|A0A224YM07|A0A224YM07_9ACAR Lipocalin OS=Rhipiceph	5	4	4	26.9	21.336
C9W1Q4	Putative thyropin	tr|C9W1Q4|C9W1Q4_RHISA;tr|A0A224YEZ6|A0A224YEZ6_9ACAR;tr|A0A131Z5V7|A0A131Z5V7_RHIAP;tr|A0A224YEZ7|A0A224YEZ7_9ACAR;tr|A0A224YF04|A0A224YF04_9ACAR	tr|C9W1Q4|C9W1Q4_RHISA Putative thyropin OS=Rhipicephalus sanguineus OX=34632 PE=2 SV=1;tr|A0A224YEZ6|A0A224YEZ6_9ACAR Thyropin OS=Rhipicephalus zambeziensis OX=60191 PE=4 SV=1;tr|A0A131Z5V7|A0A131Z5V7_RHIAP Thyropin OS=Rhipicephalus appendiculatus OX=3463	5	3	1	14.8	23.58
E1CAX9	Vitellogenin-1	tr|E1CAX9|E1CAX9_HAELO	tr|E1CAX9|E1CAX9_HAELO Vitellogenin-1 OS=Haemaphysalis longicornis OX=44386 GN=HlVg-1 PE=2 SV=1	1	10	2	7.6	196.84
G0WRZ9	Papilin (Fragment)	tr|G0WRZ9|G0WRZ9_RHIMP	tr|G0WRZ9|G0WRZ9_RHIMP Papilin (Fragment) OS=Rhipicephalus microplus OX=6941 GN=Ppn PE=4 SV=1	1	5	5	2.3	295.82
G1SHV9	Proteasome subunit beta	tr|G1SHV9|G1SHV9_RABIT	tr|G1SHV9|G1SHV9_RABIT Proteasome subunit beta OS=Oryctolagus cuniculus OX=9986 GN=PSMB3 PE=3 SV=2	1	1	1	7.3	22.979
G1U155	Histone H2B	tr|G1U155|G1U155_RABIT;tr|G1TP83|G1TP83_RABIT;tr|G1T7F1|G1T7F1_RABIT;tr|G1SSZ8|G1SSZ8_RABIT;tr|G1SJS1|G1SJS1_RABIT;tr|G1TJC1|G1TJC1_RABIT;tr|G1U531|G1U531_RABIT;tr|G1TLP0|G1TLP0_RABIT;tr|G1T8N1|G1T8N1_RABIT	tr|G1U155|G1U155_RABIT Histone H2B OS=Oryctolagus cuniculus OX=9986 PE=3 SV=1;tr|G1TP83|G1TP83_RABIT Histone H2B OS=Oryctolagus cuniculus OX=9986 GN=H2BC4 PE=3 SV=1;tr|G1T7F1|G1T7F1_RABIT Histone H2B OS=Oryctolagus cuniculus OX=9986 PE=3 SV=1;tr|G1SSZ8|G1S	9	2	2	20.6	13.892
G1SRF7	75 kDa glucose-regulated protein	tr|G1SRF7|G1SRF7_RABIT;tr|V5ICF9|V5ICF9_IXORI;tr|F0J9M7|F0J9M7_AMBVA;tr|B7P8Q5|B7P8Q5_IXOSC;tr|A0A023FKB0|A0A023FKB0_AMBCJ;tr|A0A131XMK2|A0A131XMK2_9ACAR;tr|L7LX08|L7LX08_RHIPC;tr|A0A6G5A0F2|A0A6G5A0F2_RHIMP;tr|A0A224Z482|A0A224Z482_9ACAR;tr|A0A131Z5I3|A0A131Z5I3_RHIAP;tr|A0A6P7VKY8|A0A6P7VKY8_IXOSC;tr|A0A4D5RPS1|A0A4D5RPS1_IXOSC;tr|A0A0K8RIK6|A0A0K8RIK6_IXORI;tr|A0A1L5L8R0|A0A1L5L8R0_HAEFA;tr|G3…	tr|G1SRF7|G1SRF7_RABIT 75 kDa glucose-regulated protein OS=Oryctolagus cuniculus OX=9986 GN=HSPA9 PE=3 SV=1;tr|V5ICF9|V5ICF9_IXORI Putative molecular chaperone dnak OS=Ixodes ricinus OX=34613 PE=2 SV=1;tr|F0J9M7|F0J9M7_AMBVA Heat shock protein 9 (Fragment)	15	2	2	4.3	73.582
G1SU78	Stanniocalcin 2	tr|G1SU78|G1SU78_RABIT	tr|G1SU78|G1SU78_RABIT Stanniocalcin 2 OS=Oryctolagus cuniculus OX=9986 GN=STC2 PE=3 SV=1	1	1	1	7.6	33.36
G1SVJ2	Transmembrane and coiled-coil domain family 3	tr|G1SVJ2|G1SVJ2_RABIT	tr|G1SVJ2|G1SVJ2_RABIT Transmembrane and coiled-coil domain family 3 OS=Oryctolagus cuniculus OX=9986 GN=TMCC3 PE=3 SV=3	1	1	1	3.9	56.523
G1SXG6	Protein S100	tr|G1SXG6|G1SXG6_RABIT	tr|G1SXG6|G1SXG6_RABIT Protein S100 OS=Oryctolagus cuniculus OX=9986 GN=S100A8 PE=3 SV=1	1	3	3	46.1	10.132
G1T2J0	Junction plakoglobin	tr|G1T2J0|G1T2J0_RABIT	tr|G1T2J0|G1T2J0_RABIT Junction plakoglobin OS=Oryctolagus cuniculus OX=9986 GN=JUP PE=3 SV=1	1	2	2	3.5	81.791
G1T2Q3	Neuroendocrine convertase 1	tr|G1T2Q3|G1T2Q3_RABIT	tr|G1T2Q3|G1T2Q3_RABIT Neuroendocrine convertase 1 OS=Oryctolagus cuniculus OX=9986 GN=PCSK1 PE=4 SV=2	1	1	1	2.9	82.504
G1T3Y8	60 kDa chaperonin	tr|G1T3Y8|G1T3Y8_RABIT	tr|G1T3Y8|G1T3Y8_RABIT 60 kDa chaperonin OS=Oryctolagus cuniculus OX=9986 GN=HSPD1 PE=3 SV=3	1	4	4	12.9	61.04
G1T4V7	Desmoplakin	tr|G1T4V7|G1T4V7_RABIT;tr|A0A5F9CRC2|A0A5F9CRC2_RABIT	tr|G1T4V7|G1T4V7_RABIT Desmoplakin OS=Oryctolagus cuniculus OX=9986 GN=DSP PE=3 SV=3;tr|A0A5F9CRC2|A0A5F9CRC2_RABIT Desmoplakin OS=Oryctolagus cuniculus OX=9986 GN=DSP PE=3 SV=1	2	2	2	1	324.91
G1T5D3	Nicotinamide phosphoribosyltransferase	tr|G1T5D3|G1T5D3_RABIT;tr|A0A5F9CB16|A0A5F9CB16_RABIT	tr|G1T5D3|G1T5D3_RABIT Nicotinamide phosphoribosyltransferase OS=Oryctolagus cuniculus OX=9986 PE=3 SV=1;tr|A0A5F9CB16|A0A5F9CB16_RABIT Nicotinamide phosphoribosyltransferase OS=Oryctolagus cuniculus OX=9986 PE=3 SV=1	2	3	3	13.2	55.472
G1T7Z0	6-phosphogluconate dehydrogenase, decarboxylating	tr|G1T7Z0|G1T7Z0_RABIT	tr|G1T7Z0|G1T7Z0_RABIT 6-phosphogluconate dehydrogenase, decarboxylating OS=Oryctolagus cuniculus OX=9986 GN=PGD PE=3 SV=3	1	1	1	2.9	52.965
G1THZ6	Immunoglobulin heavy constant mu	tr|G1THZ6|G1THZ6_RABIT	tr|G1THZ6|G1THZ6_RABIT Immunoglobulin heavy constant mu OS=Oryctolagus cuniculus OX=9986 GN=IGHM PE=4 SV=3	1	5	2	24.3	36.822
G1TKE3	Transgelin	tr|G1TKE3|G1TKE3_RABIT	tr|G1TKE3|G1TKE3_RABIT Transgelin OS=Oryctolagus cuniculus OX=9986 GN=TAGLN2 PE=3 SV=2	1	1	1	9.7	20.244
G1TMP9	Galectin	tr|G1TMP9|G1TMP9_RABIT	tr|G1TMP9|G1TMP9_RABIT Galectin OS=Oryctolagus cuniculus OX=9986 PE=4 SV=2	1	1	1	8.8	15.021
G1U2X0	Uncharacterized protein	tr|G1U2X0|G1U2X0_RABIT;tr|G1TQC4|G1TQC4_RABIT;tr|G1TNK9|G1TNK9_RABIT	tr|G1U2X0|G1U2X0_RABIT Uncharacterized protein OS=Oryctolagus cuniculus OX=9986 PE=3 SV=3;tr|G1TQC4|G1TQC4_RABIT Uncharacterized protein OS=Oryctolagus cuniculus OX=9986 PE=3 SV=2;tr|G1TNK9|G1TNK9_RABIT Uncharacterized protein OS=Oryctolagus cuniculus OX=9	3	1	1	6.4	29.284
G1TX56	Histone H3	tr|G1TX56|G1TX56_RABIT;tr|G1TWR1|G1TWR1_RABIT;tr|G1TQ90|G1TQ90_RABIT;tr|G1TXT1|G1TXT1_RABIT	tr|G1TX56|G1TX56_RABIT Histone H3 OS=Oryctolagus cuniculus OX=9986 PE=3 SV=1;tr|G1TWR1|G1TWR1_RABIT Histone H3 OS=Oryctolagus cuniculus OX=9986 GN=H3C10 PE=3 SV=1;tr|G1TQ90|G1TQ90_RABIT Histone domain-containing protein OS=Oryctolagus cuniculus OX=9986 PE=	4	1	1	23.5	15.367
G1TRW8	Lipocalin 2	tr|G1TRW8|G1TRW8_RABIT	tr|G1TRW8|G1TRW8_RABIT Lipocalin 2 OS=Oryctolagus cuniculus OX=9986 GN=LCN2 PE=3 SV=1	1	1	1	6.6	22.941
G1U195	PAN2-PAN3 deadenylation complex subunit PAN3	tr|G1U195|G1U195_RABIT	tr|G1U195|G1U195_RABIT PAN2-PAN3 deadenylation complex subunit PAN3 OS=Oryctolagus cuniculus OX=9986 GN=PAN3 PE=3 SV=3	1	1	1	1.6	81.185
Q0QF14	Succinate dehydrogenase (quinone) (Fragment)	tr|Q0QF14|Q0QF14_RABIT;tr|G1U7G6|G1U7G6_RABIT	tr|Q0QF14|Q0QF14_RABIT Succinate dehydrogenase (quinone) (Fragment) OS=Oryctolagus cuniculus OX=9986 GN=SDHA PE=2 SV=1;tr|G1U7G6|G1U7G6_RABIT Succinate dehydrogenase [ubiquinone] flavoprotein subunit, mitochondrial OS=Oryctolagus cuniculus OX=9986 PE=3 SV=	2	1	1	2.1	56.708
G3MI64	Uncharacterized protein (Fragment)	tr|G3MI64|G3MI64_AMBMU	tr|G3MI64|G3MI64_AMBMU Uncharacterized protein (Fragment) OS=Amblyomma maculatum OX=34609 PE=2 SV=1	1	1	1	3.1	39.427
L7LRG0	Putative tick salivary serpin	tr|L7LRG0|L7LRG0_RHIPC	tr|L7LRG0|L7LRG0_RHIPC Putative tick salivary serpin OS=Rhipicephalus pulchellus OX=72859 PE=2 SV=1	1	9	1	33	43.121
L7LXZ6	Beta-hexosaminidase	tr|L7LXZ6|L7LXZ6_RHIPC;tr|L7LRJ2|L7LRJ2_RHIPC	tr|L7LXZ6|L7LXZ6_RHIPC Beta-hexosaminidase OS=Rhipicephalus pulchellus OX=72859 PE=2 SV=1;tr|L7LRJ2|L7LRJ2_RHIPC Beta-hexosaminidase OS=Rhipicephalus pulchellus OX=72859 PE=2 SV=1	2	2	2	6.5	65.408
L7LWM1	Putative secreted protein	tr|L7LWM1|L7LWM1_RHIPC;tr|L7M027|L7M027_RHIPC;tr|L7LRW6|L7LRW6_RHIPC;tr|L7LUL0|L7LUL0_RHIPC	tr|L7LWM1|L7LWM1_RHIPC Putative secreted protein OS=Rhipicephalus pulchellus OX=72859 PE=2 SV=1;tr|L7M027|L7M027_RHIPC Putative secreted protein OS=Rhipicephalus pulchellus OX=72859 PE=2 SV=1;tr|L7LRW6|L7LRW6_RHIPC Putative secreted protein OS=Rhipicephalu	4	2	2	7.4	56.059
L7M096	Putative toll-like receptor 5	tr|L7M096|L7M096_RHIPC;tr|L7LSK2|L7LSK2_RHIPC;tr|A0A224ZA33|A0A224ZA33_9ACAR;tr|A0A131YN20|A0A131YN20_RHIAP;tr|A0A034WU30|A0A034WU30_RHIMP	tr|L7M096|L7M096_RHIPC Putative toll-like receptor 5 OS=Rhipicephalus pulchellus OX=72859 PE=2 SV=1;tr|L7LSK2|L7LSK2_RHIPC Putative toll-like receptor 5 OS=Rhipicephalus pulchellus OX=72859 PE=2 SV=1;tr|A0A224ZA33|A0A224ZA33_9ACAR Toll like receptor 5 OS=R	5	2	2	6	35.291
L7LV89	Putative metabotropic glutamate receptor	tr|L7LV89|L7LV89_RHIPC;tr|L7LUY5|L7LUY5_RHIPC;tr|L7LUQ8|L7LUQ8_RHIPC	tr|L7LV89|L7LV89_RHIPC Putative metabotropic glutamate receptor OS=Rhipicephalus pulchellus OX=72859 PE=2 SV=1;tr|L7LUY5|L7LUY5_RHIPC Putative metabotropic glutamate receptor OS=Rhipicephalus pulchellus OX=72859 PE=2 SV=1;tr|L7LUQ8|L7LUQ8_RHIPC Putative me	3	8	2	20.1	58.956
L7ME81	Phospholipase A(2) (Fragment)	tr|L7ME81|L7ME81_RHIPC;tr|L7M0J1|L7M0J1_RHIPC;tr|L7LUU3|L7LUU3_RHIPC;tr|A0A034WWL8|A0A034WWL8_RHIMP;tr|A0A6M2E6Y0|A0A6M2E6Y0_9ACAR;tr|A0A023GBM1|A0A023GBM1_AMBTT	tr|L7ME81|L7ME81_RHIPC Phospholipase A(2) (Fragment) OS=Rhipicephalus pulchellus OX=72859 PE=2 SV=1;tr|L7M0J1|L7M0J1_RHIPC Phospholipase A(2) OS=Rhipicephalus pulchellus OX=72859 PE=2 SV=1;tr|L7LUU3|L7LUU3_RHIPC Phospholipase A(2) OS=Rhipicephalus pulchell	6	8	1	23.1	43.767
L7M523	Putative transforming growth factor-beta-induced protein ig-h3	tr|L7M523|L7M523_RHIPC;tr|L7LUZ0|L7LUZ0_RHIPC;tr|A0A023GE86|A0A023GE86_AMBTT;tr|L7MBE3|L7MBE3_RHIPC;tr|A0A023FNK6|A0A023FNK6_AMBCJ;tr|A0A1E1XPQ2|A0A1E1XPQ2_9ACAR;tr|A0A023GAI9|A0A023GAI9_AMBTT	tr|L7M523|L7M523_RHIPC Putative transforming growth factor-beta-induced protein ig-h3 OS=Rhipicephalus pulchellus OX=72859 PE=2 SV=1;tr|L7LUZ0|L7LUZ0_RHIPC Putative transforming growth factor-beta-induced protein ig-h3 OS=Rhipicephalus pulchellus OX=72859	7	23	1	33.6	82.502
L7LVF0	Putative vitellogenin receptor	tr|L7LVF0|L7LVF0_RHIPC	tr|L7LVF0|L7LVF0_RHIPC Putative vitellogenin receptor OS=Rhipicephalus pulchellus OX=72859 PE=2 SV=1	1	1	1	3.8	30.376
L7LVI4	Sulfhydryl oxidase	tr|L7LVI4|L7LVI4_RHIPC;tr|A0A224YMT9|A0A224YMT9_9ACAR;tr|A0A131YVL5|A0A131YVL5_RHIAP;tr|A0A6M2CVZ3|A0A6M2CVZ3_RHIMP;tr|L7LSJ0|L7LSJ0_RHIPC;tr|A0A6M2CT13|A0A6M2CT13_RHIMP;tr|A0A023GD84|A0A023GD84_AMBTT;tr|A0A6G5AH75|A0A6G5AH75_RHIMP;tr|A0A1E1X3G4|A0A1E1X3G4_9ACAR	tr|L7LVI4|L7LVI4_RHIPC Sulfhydryl oxidase OS=Rhipicephalus pulchellus OX=72859 PE=2 SV=1;tr|A0A224YMT9|A0A224YMT9_9ACAR Sulfhydryl oxidase OS=Rhipicephalus zambeziensis OX=60191 PE=3 SV=1;tr|A0A131YVL5|A0A131YVL5_RHIAP Sulfhydryl oxidase OS=Rhipicephalus a	9	7	7	15.2	67.317
L7LW75	Putative laminin a	tr|L7LW75|L7LW75_RHIPC	tr|L7LW75|L7LW75_RHIPC Putative laminin a OS=Rhipicephalus pulchellus OX=72859 PE=2 SV=1	1	16	1	36.3	60.118
L7LWI3	Putative lipoprotein amino terminal region	tr|L7LWI3|L7LWI3_RHIPC	tr|L7LWI3|L7LWI3_RHIPC Putative lipoprotein amino terminal region OS=Rhipicephalus pulchellus OX=72859 PE=2 SV=1	1	39	4	27	178.99
L7LXU2	Putative microtubule associated complex	tr|L7LXU2|L7LXU2_RHIPC;tr|L7MEY7|L7MEY7_RHIPC	tr|L7LXU2|L7LXU2_RHIPC Putative microtubule associated complex OS=Rhipicephalus pulchellus OX=72859 PE=2 SV=1	2	10	1	14.5	96.72
L7M075	Putative rhipicephalus family xviii	tr|L7M075|L7M075_RHIPC;tr|L7M034|L7M034_RHIPC	tr|L7M075|L7M075_RHIPC Putative rhipicephalus family xviii OS=Rhipicephalus pulchellus OX=72859 PE=2 SV=1;tr|L7M034|L7M034_RHIPC Putative rhipicephalus family xviii OS=Rhipicephalus pulchellus OX=72859 PE=2 SV=1	2	3	3	12.3	41.974
L7M045	Putative apoptotic chromatin condensation inducer in the nucleus	tr|L7M045|L7M045_RHIPC	tr|L7M045|L7M045_RHIPC Putative apoptotic chromatin condensation inducer in the nucleus OS=Rhipicephalus pulchellus OX=72859 PE=2 SV=1	1	5	1	7.6	86.79
L7M136	Beta-galactosidase	tr|L7M136|L7M136_RHIPC	tr|L7M136|L7M136_RHIPC Beta-galactosidase OS=Rhipicephalus pulchellus OX=72859 PE=2 SV=1	1	8	2	14	72.634
L7M1J3	Tubulin alpha chain	tr|L7M1J3|L7M1J3_RHIPC;tr|B7PGI8|B7PGI8_IXOSC;tr|L7MD37|L7MD37_RHIPC;tr|A0A6P7WMX4|A0A6P7WMX4_IXOSC;tr|A0A131XWB5|A0A131XWB5_IXORI;tr|A0A6G4ZX57|A0A6G4ZX57_RHIMP;tr|A0A023FK91|A0A023FK91_AMBCJ;tr|G3MGN2|G3MGN2_AMBMU;tr|A0A023GNK0|A0A023GNK0_AMBTT;tr|A0A224YJ96|A0A224YJ96_9ACAR;tr|A0A131XG32|A0A131XG32_9ACAR;tr|A0A224Z8W6|A0A224Z8W6_9ACAR;tr|A0A224ZAW8|A0A224ZAW8_9ACAR;tr|A0A1E1XEP2|A0A1E1XEP2_9AC…	tr|L7M1J3|L7M1J3_RHIPC Tubulin alpha chain OS=Rhipicephalus pulchellus OX=72859 PE=2 SV=1;tr|B7PGI8|B7PGI8_IXOSC Tubulin alpha chain OS=Ixodes scapularis OX=6945 GN=8052898 PE=3 SV=1;tr|L7MD37|L7MD37_RHIPC Tubulin alpha chain (Fragment) OS=Rhipicephalus pu	17	9	0	31.8	49.941
L7M250	Putative mannose-6-phosphate/insulin receptor type ii	tr|L7M250|L7M250_RHIPC;tr|A0A1E1X9T9|A0A1E1X9T9_9ACAR;tr|A0A6M2D5P8|A0A6M2D5P8_RHIMP;tr|A0A023FKV9|A0A023FKV9_AMBCJ;tr|A0A023GPI1|A0A023GPI1_AMBTT	tr|L7M250|L7M250_RHIPC Putative mannose-6-phosphate/insulin receptor type ii OS=Rhipicephalus pulchellus OX=72859 PE=2 SV=1	5	15	1	8.9	258.85
L7M553	Putative reproduction	tr|L7M553|L7M553_RHIPC;tr|A0A034WZ04|A0A034WZ04_RHIMP;tr|A0A6G4ZXD1|A0A6G4ZXD1_RHIMP	tr|L7M553|L7M553_RHIPC Putative reproduction OS=Rhipicephalus pulchellus OX=72859 PE=2 SV=1;tr|A0A034WZ04|A0A034WZ04_RHIMP Kazal/SPARC domain-containing protein OS=Rhipicephalus microplus OX=6941 PE=4 SV=1;tr|A0A6G4ZXD1|A0A6G4ZXD1_RHIMP Putative matricellu	3	16	0	52.1	32.628
L7M653	Thioredoxin domain-containing protein	tr|L7M653|L7M653_RHIPC;tr|A0A224Z9R4|A0A224Z9R4_9ACAR;tr|A0A131Z1V0|A0A131Z1V0_RHIAP;tr|A0A131XGW6|A0A131XGW6_9ACAR;tr|A0A6G5AEU4|A0A6G5AEU4_RHIMP	tr|L7M653|L7M653_RHIPC Thioredoxin domain-containing protein OS=Rhipicephalus pulchellus OX=72859 PE=2 SV=1;tr|A0A224Z9R4|A0A224Z9R4_9ACAR Thioredoxin OS=Rhipicephalus zambeziensis OX=60191 PE=4 SV=1;tr|A0A131Z1V0|A0A131Z1V0_RHIAP Thioredoxin OS=Rhipicepha	5	2	2	15.1	16.099
L7M710	Transgelin	tr|L7M710|L7M710_RHIPC	tr|L7M710|L7M710_RHIPC Transgelin OS=Rhipicephalus pulchellus OX=72859 PE=2 SV=1	1	1	1	7.4	20.97
L7M721	Putative lipoprotein amino terminal region	tr|L7M721|L7M721_RHIPC	tr|L7M721|L7M721_RHIPC Putative lipoprotein amino terminal region OS=Rhipicephalus pulchellus OX=72859 PE=2 SV=1	1	47	3	31.5	177.72
L7M876	Putative tick serine protease	tr|L7M876|L7M876_RHIPC;tr|A0A131Z7E0|A0A131Z7E0_RHIAP;tr|A0A6G4ZXT9|A0A6G4ZXT9_RHIMP;tr|A0A034WU77|A0A034WU77_RHIMP;tr|A0A224YEA0|A0A224YEA0_9ACAR;tr|A0A131YQP5|A0A131YQP5_RHIAP;tr|A0A224YF38|A0A224YF38_9ACAR;tr|A0A023FPF4|A0A023FPF4_AMBCJ;tr|F0J8R9|F0J8R9_AMBVA;tr|A0A023FWL7|A0A023FWL7_AMBPA;tr|A0A6P7UNZ5|A0A6P7UNZ5_IXOSC;tr|A0A6P7UE68|A0A6P7UE68_IXOSC;tr|A0A6B0VB80|A0A6B0VB80_IXORI;tr|V5IEV6|V5…	tr|L7M876|L7M876_RHIPC Putative tick serine protease OS=Rhipicephalus pulchellus OX=72859 PE=2 SV=1;tr|A0A131Z7E0|A0A131Z7E0_RHIAP Factor D-like protein (Fragment) OS=Rhipicephalus appendiculatus OX=34631 PE=4 SV=1;tr|A0A6G4ZXT9|A0A6G4ZXT9_RHIMP Putative t	21	10	1	32	44.897
L7M8R2	Putative tick thioester protein	tr|L7M8R2|L7M8R2_RHIPC	tr|L7M8R2|L7M8R2_RHIPC Putative tick thioester protein OS=Rhipicephalus pulchellus OX=72859 PE=2 SV=1	1	55	1	45.5	166.5
L7M8Y6	Putative secreted peptide	tr|L7M8Y6|L7M8Y6_RHIPC	tr|L7M8Y6|L7M8Y6_RHIPC Putative secreted peptide OS=Rhipicephalus pulchellus OX=72859 PE=2 SV=1	1	4	0	20.2	36.293
L7M990	Putative secreted peptide	tr|L7M990|L7M990_RHIPC;tr|A0A6M2D961|A0A6M2D961_RHIMP;tr|A0A224YCQ5|A0A224YCQ5_9ACAR;tr|A0A131Z0D1|A0A131Z0D1_RHIAP;tr|A0A034WXU9|A0A034WXU9_RHIMP;tr|F0J8P2|F0J8P2_AMBVA;tr|A0A1E1XIP5|A0A1E1XIP5_9ACAR	tr|L7M990|L7M990_RHIPC Putative secreted peptide OS=Rhipicephalus pulchellus OX=72859 PE=2 SV=1;tr|A0A6M2D961|A0A6M2D961_RHIMP Putative secreted protein synganglion overexpressed (Fragment) OS=Rhipicephalus microplus OX=6941 PE=4 SV=1;tr|A0A224YCQ5|A0A224Y	7	3	3	12.3	25.083
L7M9B9	Putative amblyomma 40-33 family member	tr|L7M9B9|L7M9B9_RHIPC;tr|A0A6M2CV24|A0A6M2CV24_RHIMP;tr|A0A6G5A380|A0A6G5A380_RHIMP;tr|A0A034WZ19|A0A034WZ19_RHIMP	tr|L7M9B9|L7M9B9_RHIPC Putative amblyomma 40-33 family member OS=Rhipicephalus pulchellus OX=72859 PE=2 SV=1	4	3	2	15.9	24.914
L7M9N4	Putative tick salivary legumain (Fragment)	tr|L7M9N4|L7M9N4_RHIPC	tr|L7M9N4|L7M9N4_RHIPC Putative tick salivary legumain (Fragment) OS=Rhipicephalus pulchellus OX=72859 PE=2 SV=1	1	1	1	4.9	42.706
L7M9R8	Putative prosaposin	tr|L7M9R8|L7M9R8_RHIPC;tr|A0A224Z438|A0A224Z438_9ACAR	tr|L7M9R8|L7M9R8_RHIPC Putative prosaposin OS=Rhipicephalus pulchellus OX=72859 PE=2 SV=1;tr|A0A224Z438|A0A224Z438_9ACAR Saposin OS=Rhipicephalus zambeziensis OX=60191 PE=4 SV=1	2	8	1	16.4	79.981
L7M9T6	Putative amblyomma 40-33 family member	tr|L7M9T6|L7M9T6_RHIPC;tr|A0A224Z1M1|A0A224Z1M1_9ACAR;tr|A0A224Z082|A0A224Z082_9ACAR;tr|A0A224YZC1|A0A224YZC1_9ACAR;tr|A0A131YP95|A0A131YP95_RHIAP;tr|A0A6G5A5M4|A0A6G5A5M4_RHIMP;tr|A0A034WTT6|A0A034WTT6_RHIMP	tr|L7M9T6|L7M9T6_RHIPC Putative amblyomma 40-33 family member OS=Rhipicephalus pulchellus OX=72859 PE=2 SV=1;tr|A0A224Z1M1|A0A224Z1M1_9ACAR Uncharacterized protein OS=Rhipicephalus zambeziensis OX=60191 PE=4 SV=1;tr|A0A224Z082|A0A224Z082_9ACAR Uncharacteri	7	5	5	25.8	24.985
L7MAK6	Putative similar to chymotrypsin-elastase inhibitor ixodidin (Fragment)	tr|L7MAK6|L7MAK6_RHIPC;tr|A0A224YRA5|A0A224YRA5_9ACAR;tr|A0A224YRK0|A0A224YRK0_9ACAR	tr|L7MAK6|L7MAK6_RHIPC Putative similar to chymotrypsin-elastase inhibitor ixodidin (Fragment) OS=Rhipicephalus pulchellus OX=72859 PE=2 SV=1;tr|A0A224YRA5|A0A224YRA5_9ACAR TIL domain containing protein (Fragment) OS=Rhipicephalus zambeziensis OX=60191 PE=	3	3	2	39.4	11.006
L7MBH0	Putative secreted peptide	tr|L7MBH0|L7MBH0_RHIPC	tr|L7MBH0|L7MBH0_RHIPC Putative secreted peptide OS=Rhipicephalus pulchellus OX=72859 PE=2 SV=1	1	1	1	3.4	35.463
L7MBJ0	Putative glutamate receptor ionotropic n-methyl d-aspartate-associated protein (Fragment)	tr|L7MBJ0|L7MBJ0_RHIPC	tr|L7MBJ0|L7MBJ0_RHIPC Putative glutamate receptor ionotropic n-methyl d-aspartate-associated protein (Fragment) OS=Rhipicephalus pulchellus OX=72859 PE=2 SV=1	1	1	1	2.2	69.116
L7MCC3	Putative metastriate insulin growth factor binding protein	tr|L7MCC3|L7MCC3_RHIPC;tr|A0A224Z492|A0A224Z492_9ACAR;tr|A0A224YYP7|A0A224YYP7_9ACAR;tr|A0A131Z2E0|A0A131Z2E0_RHIAP;tr|A0A6M2CZJ3|A0A6M2CZJ3_RHIMP;tr|A0A6G5A3G9|A0A6G5A3G9_RHIMP	tr|L7MCC3|L7MCC3_RHIPC Putative metastriate insulin growth factor binding protein OS=Rhipicephalus pulchellus OX=72859 PE=2 SV=1;tr|A0A224Z492|A0A224Z492_9ACAR Metastriate insulin growth factor binding protein OS=Rhipicephalus zambeziensis OX=60191 PE=4 SV	6	3	3	21.2	11.044
L7MF28	Putative a2iv collagen (Fragment)	tr|L7MF28|L7MF28_RHIPC;tr|A0A131XLF4|A0A131XLF4_9ACAR;tr|A0A023GPD3|A0A023GPD3_AMBTT;tr|A0A6M2D1M4|A0A6M2D1M4_RHIMP;tr|A0A1E1XG90|A0A1E1XG90_9ACAR;tr|A0A224YVZ3|A0A224YVZ3_9ACAR;tr|A0A131YZ30|A0A131YZ30_RHIAP;tr|A0A6M2D516|A0A6M2D516_RHIMP;tr|A0A6P7WD49|A0A6P7WD49_IXOSC;tr|A0A1E1XIK3|A0A1E1XIK3_9ACAR;tr|A0A023FJY5|A0A023FJY5_AMBCJ;tr|A0A090XBP9|A0A090XBP9_IXORI;tr|A0A131XUN8|A0A131XUN8_IXORI;tr|V…	tr|L7MF28|L7MF28_RHIPC Putative a2iv collagen (Fragment) OS=Rhipicephalus pulchellus OX=72859 PE=2 SV=1;tr|A0A131XLF4|A0A131XLF4_9ACAR Putative collagen alpha-2iv chain (Fragment) OS=Hyalomma excavatum OX=257692 PE=2 SV=1	17	5	5	4.2	176.11
L7MGH0	CLIP domain-containing serine protease (Fragment)	tr|L7MGH0|L7MGH0_RHIPC;tr|A0A131YRB4|A0A131YRB4_RHIAP;tr|A0A6G5A758|A0A6G5A758_RHIMP;tr|A0A224YF36|A0A224YF36_9ACAR;tr|A0A4P9D2E3|A0A4P9D2E3_HAEFA;tr|A0A6G5A8K5|A0A6G5A8K5_RHIMP;tr|A0A1E1X8K7|A0A1E1X8K7_9ACAR;tr|B7PPZ6|B7PPZ6_IXOSC;tr|A0A6P7UT98|A0A6P7UT98_IXOSC;tr|A0A224YF44|A0A224YF44_9ACAR;tr|V5IFJ2|V5IFJ2_IXORI;tr|A0A0K8R7L0|A0A0K8R7L0_IXORI;tr|A0A147BVE9|A0A147BVE9_IXORI	tr|L7MGH0|L7MGH0_RHIPC CLIP domain-containing serine protease (Fragment) OS=Rhipicephalus pulchellus OX=72859 PE=2 SV=1;tr|A0A131YRB4|A0A131YRB4_RHIAP CLIP domain-containing serine protease OS=Rhipicephalus appendiculatus OX=34631 PE=3 SV=1;tr|A0A6G5A758|A	13	14	14	31.8	52.014
L7MHL4	Putative microtubule associated complex (Fragment)	tr|L7MHL4|L7MHL4_RHIPC	tr|L7MHL4|L7MHL4_RHIPC Putative microtubule associated complex (Fragment) OS=Rhipicephalus pulchellus OX=72859 PE=2 SV=1	1	26	1	41.2	83.946
L7MJ02	Putative tick salivary serpin (Fragment)	tr|L7MJ02|L7MJ02_RHIPC	tr|L7MJ02|L7MJ02_RHIPC Putative tick salivary serpin (Fragment) OS=Rhipicephalus pulchellus OX=72859 PE=2 SV=1	1	7	1	29.4	37.358
L7MJ72	Putative ribonuclease (Fragment)	tr|L7MJ72|L7MJ72_RHIPC;tr|A0A6M2D6H7|A0A6M2D6H7_RHIMP;tr|A0A224YQM9|A0A224YQM9_9ACAR;tr|A0A131YXL7|A0A131YXL7_RHIAP	tr|L7MJ72|L7MJ72_RHIPC Putative ribonuclease (Fragment) OS=Rhipicephalus pulchellus OX=72859 PE=2 SV=1;tr|A0A6M2D6H7|A0A6M2D6H7_RHIMP Putative ribonuclease OS=Rhipicephalus microplus OX=6941 PE=4 SV=1;tr|A0A224YQM9|A0A224YQM9_9ACAR Ribonuclease OS=Rhipicep	4	2	2	9.6	22.868
L7MKW4	Uncharacterized protein (Fragment)	tr|L7MKW4|L7MKW4_RHIPC	tr|L7MKW4|L7MKW4_RHIPC Uncharacterized protein (Fragment) OS=Rhipicephalus pulchellus OX=72859 PE=2 SV=1	1	16	1	22.8	97.382
L7MLE2	Putative tick thioester protein (Fragment)	tr|L7MLE2|L7MLE2_RHIPC	tr|L7MLE2|L7MLE2_RHIPC Putative tick thioester protein (Fragment) OS=Rhipicephalus pulchellus OX=72859 PE=2 SV=1	1	15	1	20.9	117.42
L7MM71	Putative group ii salivary lipocalin (Fragment)	tr|L7MM71|L7MM71_RHIPC	tr|L7MM71|L7MM71_RHIPC Putative group ii salivary lipocalin (Fragment) OS=Rhipicephalus pulchellus OX=72859 PE=2 SV=1	1	2	0	12.1	19.66
L7MMT8	Putative tick thioester protein (Fragment)	tr|L7MMT8|L7MMT8_RHIPC;tr|L7MMY3|L7MMY3_RHIPC	tr|L7MMT8|L7MMT8_RHIPC Putative tick thioester protein (Fragment) OS=Rhipicephalus pulchellus OX=72859 PE=2 SV=1;tr|L7MMY3|L7MMY3_RHIPC Putative tick thioester protein (Fragment) OS=Rhipicephalus pulchellus OX=72859 PE=2 SV=1	2	12	2	12.7	167.75
Q19V51	Hemelipoglycoprotein	tr|Q19V51|Q19V51_DERVA;tr|Q2HZ27|Q2HZ27_DERVA;tr|A0A023G1D7|A0A023G1D7_AMBPA;tr|A0A023G2N9|A0A023G2N9_AMBPA;tr|F0J8W4|F0J8W4_AMBVA;tr|A0A023FLT6|A0A023FLT6_AMBCJ	tr|Q19V51|Q19V51_DERVA Hemelipoglycoprotein OS=Dermacentor variabilis OX=34621 PE=2 SV=1	6	32	2	19.6	177.65
Q8I7W8	Factor D-like protein	tr|Q8I7W8|Q8I7W8_DERAN	tr|Q8I7W8|Q8I7W8_DERAN Factor D-like protein OS=Dermacentor andersoni OX=34620 PE=2 SV=1	1	9	0	30.1	40.981
