# Supplementary material for: Proteomic analysis of extracellular vesicles from tick hemolymph and uptake of extracellular vesicles by salivary glands and ovary cells
Source: Parasit Vectors. 2023 Apr 13;16:125. doi: 10.1186/s13071-023-05753-w (PMC10100430; doi:10.1186/s13071-023-05753-w)
Supplement: Supplementary file 13 — Additional file 13: Table S9. KEGG pathway analysis of proteins identified from Rhipicephalus haemaphysaloides hemolymph. [file 13071_2023_5753_MOESM13_ESM.xlsx]

## Sheet: map2query
Additional file 13: Table S9. KEGG pathway analysis of proteins identified from R. haemaphysaloides hemolymph.
Level1	Level2	Map_ID	Map_Name	Seqs	Seqs_Num	URL
Cellular Processes	Transport and catabolism	ko04142	Lysosome	A0A5F9CDD1 A0A131ZBW8 A0A131YM23 A0A131Z0M2 A0A131ZBI6 A0A224YUR7 A0A0S2ZXI8 A0A224YC57 A0A224YTB6 A0A224Y2S3 A0A224YN00 A0A224YSV1 A0A6G5A5A5 A0A6M2D100 A0A034WWR7 B7QNL3 F0J9M1 A0A023GPH4 A0A023GLR0 A0A1E1X9Y4 A0A6M2CGX0 A0A6M2D6Y7 A0A6M2CTI3 A0A6M2CHE0 A0A6M2CIK3 A0A6M2CH68 A0A6M2CIS3 A0A6M2CIC5 L7M9N4 L7LXZ6 L7M250 L7M4Z6 L7M9R8 L7M136 A0A131YW13 A0A131YNV4 A0A131Z382 A0A0S2ZX71 A0A131XQS9 A0…	42	http://www.kegg.jp/kegg-bin/show_pathway?ko04142+K12382+K12373+K12309+K12311+K12373+K14410+K01363+K01363+K01204+K01379+K01158+K01206+K13443+K06129+K01206+K01379+K01444+K12373+K12309+K01206+K01206+K01205+K12373+K01195+K12382+K01201+K12316+K01201+K01369+K12373+K06564+K01192+K12382+K12309+K06564+K01206+K13443+K01365+K12382+K12311+K01363+K12373
Metabolism	Glycan biosynthesis and metabolism	ko00511	Other glycan degradation	A0A131ZBW8 A0A131YM23 A0A131Z0M2 A0A131ZBI6 A0A224YSV1 A0A034WWR7 F0J9M1 A0A023GPH4 A0A023GLR0 A0A1E1X9Y4 A0A6M2CGX0 A0A6M2CTI3 A0A6M2CH68 A0A6M2CIC5 L7LXZ6 L7M4Z6 L7M136 A0A131YNV4 A0A6M2CIZ8 A0A131XIX2	20	http://www.kegg.jp/kegg-bin/show_pathway?ko00511+K12373+K12309+K12311+K12373+K01206+K01206+K01444+K12373+K12309+K01206+K01206+K12373+K01201+K01201+K12373+K01192+K12309+K01206+K12311+K12373
Cellular Processes	Cellular community - eukaryotes	ko04510	Focal adhesion	P29751 A0A5F9DSU4 G1T2J0 A0A5F9D4S1 G1SL06 A0A131Z172 A0A131YV23 A0A131Z9H5 A0A224Z539 A0A224YUP2 A0A023FX30 A0A1E1X380 A0A1E1XFE3 L7MF28 A0A6P7V6A8 A0A6P7VKK4 A0A023FNU1 A0A1E1XN61 A0A131YFQ8	19	http://www.kegg.jp/kegg-bin/show_pathway?ko04510+K05692+K04437+K02105+K05699+K05692+K05635+K04437+K05636+K06240+K06237+K05692+K06240+K05637+K06237+K06240+K05637+K05699+K05635+K06240
Environmental Information Processing	Signal transduction	ko04151	PI3K-Akt signaling pathway	G1T7R2 A0A131Z172 A0A131Z9H5 A0A224Z539 A0A224YUP2 A0A1E1X380 A0A1E1XFE3 L7MF28 A0A2K9UVU7 A0A6P7V6A8 A0A6P7VKK4 A0A1E1XN61 A0A131YFQ8 A0A131XJS0	14	http://www.kegg.jp/kegg-bin/show_pathway?ko04151+K06630+K05635+K05636+K06240+K06237+K06240+K05637+K06237+K04079+K06240+K05637+K05635+K06240+K16197
Metabolism	Carbohydrate metabolism	ko00010	Glycolysis / Gluconeogenesis	P11974 P46406 P00883 A0A5F9DJ33 G1TX67 A0A5F9CZL7 G1SYJ4 A0A5F9DPL1 A0A131Z570 A0A224YTY7 A0A0A7DS56	11	http://www.kegg.jp/kegg-bin/show_pathway?ko00010+K00873+K00134+K01623+K00873+K00016+K01810+K01689+K00016+K00927+K00134+K00873
Metabolism	Carbohydrate metabolism	ko00520	Amino sugar and nucleotide sugar metabolism	A0A5F9C4F4 A0A5F9CZL7 A0A131ZBW8 A0A131ZBI6 A0A131ZBI7 A0A023GPH4 A0A7D5U1E4 A0A6M2CTI3 L7LXZ6 A0A224YJQ1 A0A131XIX2	11	http://www.kegg.jp/kegg-bin/show_pathway?ko00520+K00963+K01810+K12373+K12373+K01183+K12373+K01183+K12373+K12373+K01183+K12373
Metabolism	Glycan biosynthesis and metabolism	ko00531	Glycosaminoglycan degradation	A0A131ZBW8 A0A131YM23 A0A131ZBI6 A0A023GPH4 A0A023GLR0 A0A6M2D6Y7 A0A6M2CTI3 A0A6M2CHE0 L7LXZ6 L7M136 A0A131XIX2	11	http://www.kegg.jp/kegg-bin/show_pathway?ko00531+K12373+K12309+K12373+K12373+K12309+K01205+K12373+K01195+K12373+K12309+K12373
Environmental Information Processing	Signaling molecules and interaction	ko04512	ECM-receptor interaction	A0A131Z172 A0A131Z9H5 A0A224Z539 A0A224YUP2 A0A1E1X380 A0A1E1XFE3 L7MF28 A0A6P7V6A8 A0A6P7VKK4 A0A1E1XN61 A0A131YFQ8	11	http://www.kegg.jp/kegg-bin/show_pathway?ko04512+K05635+K05636+K06240+K06237+K06240+K05637+K06237+K06240+K05637+K05635+K06240
Metabolism	Lipid metabolism	ko00600	Sphingolipid metabolism	A0A5F9CDD1 A0A131YM23 A0A023GLR0 A0A6M2CIK3 A0A6M2CH68 A0A6M2CIC5 L7M9R8 L7M136 A0A131XQS9	9	http://www.kegg.jp/kegg-bin/show_pathway?ko00600+K12382+K12309+K12309+K12382+K01201+K01201+K12382+K12309+K12382
Metabolism	Glycan biosynthesis and metabolism	ko00604	Glycosphingolipid biosynthesis - ganglio series	A0A131ZBW8 A0A131YM23 A0A131ZBI6 A0A023GPH4 A0A023GLR0 A0A6M2CTI3 L7LXZ6 L7M136 A0A131XIX2	9	http://www.kegg.jp/kegg-bin/show_pathway?ko00604+K12373+K12309+K12373+K12373+K12309+K12373+K12373+K12309+K12373
Cellular Processes	Cell growth and death	ko04210	Apoptosis	P29751 G1SL06 A0A0S2ZXI8 A0A224YC57 A0A224Y2S3 A0A023FX30 B7QNL3 A0A0S2ZX71 A0A6M2CGM4	9	http://www.kegg.jp/kegg-bin/show_pathway?ko04210+K05692+K05692+K01363+K01363+K01379+K05692+K01379+K01365+K01363
Genetic Information Processing	Translation	ko03010	Ribosome	A0A5F9DQC8 G1U0Z0 B7NZF8 B7NZB5 B7PQC5 B6E215 A0A4D5S0R5 B7SP52	8	http://www.kegg.jp/kegg-bin/show_pathway?ko03010+K02927+K02993+K02880+K02912+K02942+K02941+K02880+K02962
Genetic Information Processing	Folding, sorting and degradation	ko04141	Protein processing in endoplasmic reticulum	A0A5F9DIX7 G1U7L4 A0A5F9DTR8 B7PYG7 A0A224YPA7 G3MGL5 A0A2K9UVU7 A0A224Z4Y6	8	http://www.kegg.jp/kegg-bin/show_pathway?ko04141+K14026+K09490+K03283+K03283+K03283+K13525+K04079+K09580
Cellular Processes	Cell motility	ko04810	Regulation of actin cytoskeleton	P29751 A0A5F9CLL8 A0A5F9D4S1 G1SL06 A0A023FX30 L7M6A6 A0A023FNU1 A0A224YJZ5	8	http://www.kegg.jp/kegg-bin/show_pathway?ko04810+K05692+K05762+K05699+K05692+K05692+K05759+K05699+K05765
Metabolism	Glycan biosynthesis and metabolism	ko00603	Glycosphingolipid biosynthesis - globo and isoglobo series	A0A131ZBW8 A0A131ZBI6 A0A224YTB6 A0A023GPH4 A0A6M2CTI3 L7LXZ6 A0A131XIX2	7	http://www.kegg.jp/kegg-bin/show_pathway?ko00603+K12373+K12373+K01204+K12373+K12373+K12373+K12373
Metabolism	Global and overview maps	ko01240	Biosynthesis of cofactors	P11974 A0A5F9DJ33 A0A5F9C4F4 A0A6G4ZY55 A0A6M2CHE0 A0A0A7DS56 A0A131XHW4	7	http://www.kegg.jp/kegg-bin/show_pathway?ko01240+K00873+K00873+K00963+K00940+K01195+K00873+K01307
Environmental Information Processing	Signal transduction	ko04066	HIF-1 signaling pathway	P46406 P00883 G1TX67 G1SYJ4 A0A5F9DPL1 A0A131Z570 A0A224YTY7	7	http://www.kegg.jp/kegg-bin/show_pathway?ko04066+K00134+K01623+K00016+K01689+K00016+K00927+K00134
Cellular Processes	Cellular community - eukaryotes	ko04520	Adherens junction	P29751 A0A5F9CPW4 G1T2J0 A0A5F9D4S1 G1SL06 A0A023FX30 A0A023FNU1	7	http://www.kegg.jp/kegg-bin/show_pathway?ko04520+K05692+K05694+K02105+K05699+K05692+K05692+K05699
Cellular Processes	Cellular community - eukaryotes	ko04530	Tight junction	P29751 A0A5F9CLL8 A0A5F9D774 A0A5F9D4S1 G1SL06 A0A023FX30 A0A023FNU1	7	http://www.kegg.jp/kegg-bin/show_pathway?ko04530+K05692+K05762+K12751+K05699+K05692+K05692+K05699
Metabolism	Glycan biosynthesis and metabolism	ko00513	Various types of N-glycan biosynthesis	A0A131ZBW8 A0A131ZBI6 A0A023GPH4 A0A6M2CTI3 L7LXZ6 A0A131XIX2	6	http://www.kegg.jp/kegg-bin/show_pathway?ko00513+K12373+K12373+K12373+K12373+K12373+K12373
Environmental Information Processing	Signal transduction	ko04015	Rap1 signaling pathway	P29751 A0A5F9CIE1 G1T2J0 G1SL06 A0A023FX30 L7M6A6	6	http://www.kegg.jp/kegg-bin/show_pathway?ko04015+K05692+K02183+K02105+K05692+K05692+K05759
Cellular Processes	Transport and catabolism	ko04140	Autophagy - animal	A0A0S2ZXI8 A0A224YC57 A0A224Y2S3 B7QNL3 A0A0S2ZX71 A0A6M2CGM4	6	http://www.kegg.jp/kegg-bin/show_pathway?ko04140+K01363+K01363+K01379+K01379+K01365+K01363
Environmental Information Processing	Signal transduction	ko04390	Hippo signaling pathway	P29751 G1T2J0 G1T7R2 G1SL06 A0A023FX30 A0A131XJS0	6	http://www.kegg.jp/kegg-bin/show_pathway?ko04390+K05692+K02105+K06630+K05692+K05692+K16197
Environmental Information Processing	Signal transduction	ko04391	Hippo signaling pathway - fly	P29751 G1T7R2 G1SL06 A0A023FX30 A0A131XGX9 A0A131XJS0	6	http://www.kegg.jp/kegg-bin/show_pathway?ko04391+K05692+K06630+K05692+K05692+K02306+K16197
Metabolism	Carbohydrate metabolism	ko00052	Galactose metabolism	A0A5F9C4F4 A0A131YM23 A0A023GLR0 A0A6M2CIS3 L7M136	5	http://www.kegg.jp/kegg-bin/show_pathway?ko00052+K00963+K12309+K12309+K12316+K12309
Metabolism	Metabolism of other amino acids	ko00480	Glutathione metabolism	A0A5F9CQ70 B7NZR0 G1T7Z0 A0A131YFB2 A0A034WXL7	5	http://www.kegg.jp/kegg-bin/show_pathway?ko00480+K11188+K00036+K00033+K00432+K00432
Metabolism	Carbohydrate metabolism	ko00500	Starch and sucrose metabolism	A0A5F9C4F4 A0A5F9DFU6 A0A5F9CZL7 A0A6M2CIS3 A0A6M2CIQ7	5	http://www.kegg.jp/kegg-bin/show_pathway?ko00500+K00963+K00688+K01810+K12316+K01176
Metabolism	Lipid metabolism	ko00590	Arachidonic acid metabolism	G1U2X0 A0A131YFB2 A0A224YJ26 A0A034WXL7 L7ME81	5	http://www.kegg.jp/kegg-bin/show_pathway?ko00590+K00079+K00432+K01047+K00432+K01047
Metabolism	Carbohydrate metabolism	ko00620	Pyruvate metabolism	P11974 A0A5F9DJ33 G1TX67 A0A5F9DPL1 A0A0A7DS56	5	http://www.kegg.jp/kegg-bin/show_pathway?ko00620+K00873+K00873+K00016+K00016+K00873
Environmental Information Processing	Signal transduction	ko04010	MAPK signaling pathway	A0A5F9DSU4 A0A5F9DTR8 A0A131YV23 B7PYG7 A0A224YPA7	5	http://www.kegg.jp/kegg-bin/show_pathway?ko04010+K04437+K03283+K04437+K03283+K03283
Cellular Processes	Transport and catabolism	ko04144	Endocytosis	A0A5F9DTR8 B7PYG7 A0A224YPA7 L7M250 A0A131YW13	5	http://www.kegg.jp/kegg-bin/show_pathway?ko04144+K03283+K03283+K03283+K06564+K06564
Cellular Processes	Transport and catabolism	ko04145	Phagosome	P29751 G1SL06 A0A023FX30 A0A1E1XB07 A0A0S2ZX71	5	http://www.kegg.jp/kegg-bin/show_pathway?ko04145+K05692+K05692+K05692+K07375+K01365
Metabolism	Carbohydrate metabolism	ko00030	Pentose phosphate pathway	P00883 B7NZR0 A0A5F9CZL7 G1T7Z0	4	http://www.kegg.jp/kegg-bin/show_pathway?ko00030+K01623+K00036+K01810+K00033
Metabolism	Nucleotide metabolism	ko00230	Purine metabolism	P11974 A0A5F9DJ33 A0A6G4ZY55 A0A0A7DS56	4	http://www.kegg.jp/kegg-bin/show_pathway?ko00230+K00873+K00873+K00940+K00873
Metabolism	Lipid metabolism	ko00564	Glycerophospholipid metabolism	A0A224YJ26 A0A6M2D100 A0A6M2CHD4 L7ME81	4	http://www.kegg.jp/kegg-bin/show_pathway?ko00564+K01047+K06129+K01049+K01047
Metabolism	Energy metabolism	ko00710	Carbon fixation in photosynthetic organisms	P46406 P00883 A0A131Z570 A0A224YTY7	4	http://www.kegg.jp/kegg-bin/show_pathway?ko00710+K00134+K01623+K00927+K00134
Genetic Information Processing	Translation	ko03013	Nucleocytoplasmic transport	A0A5F9CXZ4 A0A5F9C599 A0A224YXN0 A0A1E1XHQ1	4	http://www.kegg.jp/kegg-bin/show_pathway?ko03013+K03231+K20222+K03231+K03231
Genetic Information Processing	Folding, sorting and degradation	ko03018	RNA degradation	G1T3Y8 G1U195 G1SYJ4 G1SRF7	4	http://www.kegg.jp/kegg-bin/show_pathway?ko03018+K04077+K12572+K01689+K04043
Genetic Information Processing	Transcription	ko03040	Spliceosome	A0A5F9D938 A0A5F9DTR8 B7PYG7 A0A224YPA7	4	http://www.kegg.jp/kegg-bin/show_pathway?ko03040+K12741+K03283+K03283+K03283
Cellular Processes	Cell growth and death	ko04217	Necroptosis	A0A5F9DFU6 A0A5F9DN85 A0A172WBZ9 A0A2K9UVU7	4	http://www.kegg.jp/kegg-bin/show_pathway?ko04217+K00688+K11251+K00522+K04079
Environmental Information Processing	Signal transduction	ko04013	MAPK signaling pathway - fly	L7M6A6 A0A131XG54 A0A131XJS0	3	http://www.kegg.jp/kegg-bin/show_pathway?ko04013+K05759+K20230+K16197
Environmental Information Processing	Signal transduction	ko04014	Ras signaling pathway	A0A5F9CIE1 A0A224YJ26 L7ME81	3	http://www.kegg.jp/kegg-bin/show_pathway?ko04014+K02183+K01047+K01047
Environmental Information Processing	Signal transduction	ko04022	cGMP-PKG signaling pathway	A0A5F9CIE1 G1TX83 A0A131Z6U4	3	http://www.kegg.jp/kegg-bin/show_pathway?ko04022+K02183+K09565+K17751
Cellular Processes	Cell growth and death	ko04114	Oocyte meiosis	A0A5F9CIE1 G1T7R2 A0A131XJS0	3	http://www.kegg.jp/kegg-bin/show_pathway?ko04114+K02183+K06630+K16197
Metabolism	Carbohydrate metabolism	ko00040	Pentose and glucuronate interconversions	A0A5F9C4F4 A0A6M2CHE0	2	http://www.kegg.jp/kegg-bin/show_pathway?ko00040+K00963+K01195
Metabolism	Amino acid metabolism	ko00270	Cysteine and methionine metabolism	G1TX67 A0A5F9DPL1	2	http://www.kegg.jp/kegg-bin/show_pathway?ko00270+K00016+K00016
Metabolism	Lipid metabolism	ko00565	Ether lipid metabolism	A0A224YJ26 L7ME81	2	http://www.kegg.jp/kegg-bin/show_pathway?ko00565+K01047+K01047
Metabolism	Lipid metabolism	ko00591	Linoleic acid metabolism	A0A224YJ26 L7ME81	2	http://www.kegg.jp/kegg-bin/show_pathway?ko00591+K01047+K01047
Metabolism	Lipid metabolism	ko00592	alpha-Linolenic acid metabolism	A0A224YJ26 L7ME81	2	http://www.kegg.jp/kegg-bin/show_pathway?ko00592+K01047+K01047
Metabolism	Carbohydrate metabolism	ko00640	Propanoate metabolism	G1TX67 A0A5F9DPL1	2	http://www.kegg.jp/kegg-bin/show_pathway?ko00640+K00016+K00016
Metabolism	Energy metabolism	ko00680	Methane metabolism	P00883 G1SYJ4	2	http://www.kegg.jp/kegg-bin/show_pathway?ko00680+K01623+K01689
Metabolism	Metabolism of cofactors and vitamins	ko00790	Folate biosynthesis	G1U2X0 A0A131XHW4	2	http://www.kegg.jp/kegg-bin/show_pathway?ko00790+K00079+K01307
Metabolism	Xenobiotics biodegradation and metabolism	ko00983	Drug metabolism - other enzymes	A0A6G4ZY55 A0A6M2CHE0	2	http://www.kegg.jp/kegg-bin/show_pathway?ko00983+K00940+K01195
Genetic Information Processing	Folding, sorting and degradation	ko03050	Proteasome	G1SHV9 L7M5R1	2	http://www.kegg.jp/kegg-bin/show_pathway?ko03050+K02735+K02729
Environmental Information Processing	Signal transduction	ko04016	MAPK signaling pathway - plant	A0A5F9CIE1 A0A6G4ZY55	2	http://www.kegg.jp/kegg-bin/show_pathway?ko04016+K02183+K00940
Environmental Information Processing	Signal transduction	ko04020	Calcium signaling pathway	A0A5F9CIE1 G1TX83	2	http://www.kegg.jp/kegg-bin/show_pathway?ko04020+K02183+K09565
Environmental Information Processing	Signal transduction	ko04071	Sphingolipid signaling pathway	A0A224Y2S3 B7QNL3	2	http://www.kegg.jp/kegg-bin/show_pathway?ko04071+K01379+K01379
Environmental Information Processing	Signal transduction	ko04072	Phospholipase D signaling pathway	A0A131Z2T5 L7LV89	2	http://www.kegg.jp/kegg-bin/show_pathway?ko04072+K04605+K04605
Environmental Information Processing	Signaling molecules and interaction	ko04080	Neuroactive ligand-receptor interaction	A0A131Z2T5 L7LV89	2	http://www.kegg.jp/kegg-bin/show_pathway?ko04080+K04605+K04605
Cellular Processes	Cell growth and death	ko04110	Cell cycle	G1T7R2 A0A131XJS0	2	http://www.kegg.jp/kegg-bin/show_pathway?ko04110+K06630+K16197
Genetic Information Processing	Folding, sorting and degradation	ko04120	Ubiquitin mediated proteolysis	A0A5F9DQC8 B7PR84	2	http://www.kegg.jp/kegg-bin/show_pathway?ko04120+K02927+K03178
Cellular Processes	Transport and catabolism	ko04146	Peroxisome	A0A224Z9G9 A0A131YK94	2	http://www.kegg.jp/kegg-bin/show_pathway?ko04146+K04565+K04565
Environmental Information Processing	Signal transduction	ko04310	Wnt signaling pathway	G1T2J0 A0A131XGX9	2	http://www.kegg.jp/kegg-bin/show_pathway?ko04310+K02105+K02306
Metabolism	Carbohydrate metabolism	ko00020	Citrate cycle (TCA cycle)	Q0QF14	1	http://www.kegg.jp/kegg-bin/show_pathway?ko00020+K00234
Metabolism	Carbohydrate metabolism	ko00051	Fructose and mannose metabolism	P00883	1	http://www.kegg.jp/kegg-bin/show_pathway?ko00051+K01623
Metabolism	Carbohydrate metabolism	ko00053	Ascorbate and aldarate metabolism	A0A6M2CHE0	1	http://www.kegg.jp/kegg-bin/show_pathway?ko00053+K01195
Metabolism	Energy metabolism	ko00190	Oxidative phosphorylation	Q0QF14	1	http://www.kegg.jp/kegg-bin/show_pathway?ko00190+K00234
Metabolism	Nucleotide metabolism	ko00240	Pyrimidine metabolism	A0A6G4ZY55	1	http://www.kegg.jp/kegg-bin/show_pathway?ko00240+K00940
Metabolism	Glycan biosynthesis and metabolism	ko00541	O-Antigen nucleotide sugar biosynthesis	A0A5F9C4F4	1	http://www.kegg.jp/kegg-bin/show_pathway?ko00541+K00963
Metabolism	Metabolism of cofactors and vitamins	ko00740	Riboflavin metabolism	A0A224YUR7	1	http://www.kegg.jp/kegg-bin/show_pathway?ko00740+K14410
Metabolism	Metabolism of cofactors and vitamins	ko00860	Porphyrin and chlorophyll metabolism	A0A6M2CHE0	1	http://www.kegg.jp/kegg-bin/show_pathway?ko00860+K01195
Metabolism	Biosynthesis of other secondary metabolites	ko00940	Phenylpropanoid biosynthesis	A0A5F9CQ70	1	http://www.kegg.jp/kegg-bin/show_pathway?ko00940+K11188
Metabolism	Biosynthesis of other secondary metabolites	ko00944	Flavone and flavonol biosynthesis	A0A6M2CHE0	1	http://www.kegg.jp/kegg-bin/show_pathway?ko00944+K01195
Genetic Information Processing	Translation	ko00970	Aminoacyl-tRNA biosynthesis	L7LYR0	1	http://www.kegg.jp/kegg-bin/show_pathway?ko00970+K01872
Metabolism	Xenobiotics biodegradation and metabolism	ko00980	Metabolism of xenobiotics by cytochrome P450	G1U2X0	1	http://www.kegg.jp/kegg-bin/show_pathway?ko00980+K00079
Cellular Processes	Cellular community - prokaryotes	ko02026	Biofilm formation - Escherichia coli	A0A5F9DFU6	1	http://www.kegg.jp/kegg-bin/show_pathway?ko02026+K00688
Genetic Information Processing	Folding, sorting and degradation	ko03060	Protein export	G1U7L4	1	http://www.kegg.jp/kegg-bin/show_pathway?ko03060+K09490
Environmental Information Processing	Signal transduction	ko04011	MAPK signaling pathway - yeast	G1T7R2	1	http://www.kegg.jp/kegg-bin/show_pathway?ko04011+K06630
Environmental Information Processing	Signal transduction	ko04024	cAMP signaling pathway	A0A5F9CIE1	1	http://www.kegg.jp/kegg-bin/show_pathway?ko04024+K02183
Environmental Information Processing	Signaling molecules and interaction	ko04060	Cytokine-cytokine receptor interaction	B7PME5	1	http://www.kegg.jp/kegg-bin/show_pathway?ko04060+K05497
Environmental Information Processing	Signal transduction	ko04070	Phosphatidylinositol signaling system	A0A5F9CIE1	1	http://www.kegg.jp/kegg-bin/show_pathway?ko04070+K02183
Cellular Processes	Transport and catabolism	ko04137	Mitophagy - animal	A0A5F9DQC8	1	http://www.kegg.jp/kegg-bin/show_pathway?ko04137+K02927
Cellular Processes	Transport and catabolism	ko04139	Mitophagy - yeast	V5H9P2	1	http://www.kegg.jp/kegg-bin/show_pathway?ko04139+K08955
Environmental Information Processing	Signal transduction	ko04152	AMPK signaling pathway	A0A131Z5S6	1	http://www.kegg.jp/kegg-bin/show_pathway?ko04152+K03234
Cellular Processes	Cell growth and death	ko04216	Ferroptosis	A0A172WBZ9	1	http://www.kegg.jp/kegg-bin/show_pathway?ko04216+K00522
Cellular Processes	Cell growth and death	ko04218	Cellular senescence	A0A5F9CIE1	1	http://www.kegg.jp/kegg-bin/show_pathway?ko04218+K02183
Environmental Information Processing	Signal transduction	ko04350	TGF-beta signaling pathway	A0A147BBM2	1	http://www.kegg.jp/kegg-bin/show_pathway?ko04350+K06766
Environmental Information Processing	Signal transduction	ko04371	Apelin signaling pathway	A0A5F9CIE1	1	http://www.kegg.jp/kegg-bin/show_pathway?ko04371+K02183
Environmental Information Processing	Signaling molecules and interaction	ko04514	Cell adhesion molecules	A0A147BBM2	1	http://www.kegg.jp/kegg-bin/show_pathway?ko04514+K06766
Cellular Processes	Cellular community - eukaryotes	ko04540	Gap junction	A0A1E1XB07	1	http://www.kegg.jp/kegg-bin/show_pathway?ko04540+K07375
Cellular Processes	Cellular community - eukaryotes	ko04550	Signaling pathways regulating pluripotency of stem cells	G1T2J0	1	http://www.kegg.jp/kegg-bin/show_pathway?ko04550+K02105
Environmental Information Processing	Signal transduction	ko04668	TNF signaling pathway	A0A1E1X743	1	http://www.kegg.jp/kegg-bin/show_pathway?ko04668+K07763
