# Supplementary material for: Proteomic analysis of extracellular vesicles from tick hemolymph and uptake of extracellular vesicles by salivary glands and ovary cells
Source: Parasit Vectors. 2023 Apr 13;16:125. doi: 10.1186/s13071-023-05753-w (PMC10100430; doi:10.1186/s13071-023-05753-w)
Supplement: Supplementary file 14 — Additional file 14: Table S10. Unique and shared proteins identified between the tick hemolymph and EVs. [file 13071_2023_5753_MOESM14_ESM.xlsx]

## Sheet: Supplementary Table S10
Additional file 14: Table S10. Unique and shared proteins identified between the tick hemolymph and EVs.
	RhHE uniqe	RhHE RhHEEVs	RhHE RhHEEVs HaHEEVs	RhHE HaHEEVs	RhHEEVs uniqe	RhHEEVs HaHEEVs	HaHEEVs unique
1	B7PKZ1	A0A023G0E1	B8K174	O77791	G1TIS5	G8ZF12	P01847
2	A0A5F9C3B5	A0A023GDS5	A0A5F9CE05	A0A5F9CYD1	Q86G63	P60710	A0A6P9FPN2
3	A0A131ZAE8	A0A034WTS6	A0A023GME3	A0A1E1XHQ1	A0A023FGQ4	F0J8L8	Q09JV8
4	A0A5F9DFU6	A0A034WXH1	A0A034WXH7	A0A131XCN2	E2J6X0	A0A6G5A282	A0A224YR26
5	P00883	A0A034WXL7	A0A034WXN6	A0A131XLV9	A0A6M2CRC6	G3MTE8	L7MHF3
6	A2NTT2	A0A034WZ42	A0A131YJS1	A0A131Z5S6	A0A1E1XUI0	A0A6M2CRZ3	A0A1E1XLN4
7	P01840	A0A0A7MGQ1	A0A131YP26	A0A131Z6U4	F0J955	A0A0S1EUX7	G3MQB4
8	G8ZF10	A0A131YFQ8	A0A131YSR5	A0A131YLK2	A0A1E1WYZ1	A0A131XM65	A0A6M2E3Y1
9	A0A5F9D774	A0A131YHC3	A0A131Z678	A0A131YMN4	A0A0K8RPP2	A0A131XNY6	A0A023FF65
10	P11974	A0A131YI46	A0A131ZDX3	A0A131YV69	A0A0C9SBR5	A0A131YI62	A0A2R5LE50
11	P24480	A0A224Y8B2	A0A1E1XFE3	A0A224YQJ0	A0A131XCH2	A0A131YN02	A0A131Z6C5
12	P29751	A0A131Z9H5	A0A224YJB7	A0A131Z258	G3MPJ3	A0A131YPI6	V5IG24
13	P46406	A0A131YWH0	A0A224YUL1	A0A131ZCD0	A0A023GP67	A0A1K0GV16	A0A293LQ50
14	P50117	A0A131YWM0	A0A224YYX5	A0A224YHD4	A0A0K8R5S7	G1TMN0	A0A131XFV4
15	P51662	A0A131YWP6	A0A5C0ZTD3	A0A224YSR0	A0A0K8R7B1		A0A1E1WZ03
16	A0A5F9CIE1	A0A131YX75	A0A5C0ZU70	A0A6P7VSH5	V5IJ43		A0A131YEG4
17	A0A5F9DQC8	A0A131Z172	A0A6G5ACK4	B5ABL8	A0A0K8RR36		G3MNV3
18	A0A5F9CXZ4	A0A131Z3D1	L7LWI3	B7P403	Q7YW74		A0A293MQU1
19	G1SL06	A0A131ZBI6	L7M876	L7M8Y6	A0A6M2D057		A0A6G5A290
20	U3KMR2	A0A131ZBK6	L7MGH0	L7M990	A0A131XB18		A0A1Z5L1J3
21	A0A5F9CPW4	A0A224YXA7	L7MMT8	Q8I7W8	A0A224Z7D0		A0A023GF03
22	B7PR84	A0A1E1X380	Q19V51		A0A6G4ZYL0		L7MJ14
23	A0A4D5S0R5	A0A1E1XL53			A0A224YHJ1		E2J6Z4
24	G1SKI1	A0A1E1XMT8			A0A224YJ94		A0A0K8RMV5
25	A0A5F9CZL7	A0A224YDI0			A0A224Y1U7		A0A1E1X3F6
26	G1TX83	A0A224YDQ2			A0A224YM27		A0A1Z5L684
27	A0A023FEG8	A0A224YNP9			A0A131Z0W9		A0A6G5A133
28	B7PQC5	A0A224YT51			A0A224Z3N2		A0A293LJR6
29	L7MG70	A0A224YVA6			A0A131Z3M3		A0A293LEF3
30	A0A023FGF4	A0A224YZP2			A0A224Z2W7		L7M8F5
31	A0A023FGX1	A0A224Z9R0			A0A224Z438		A0A023FJS9
32	A0A224Z4V4	A0A346JM05			A0A147BFR4		B7QH73
33	B6E215	A0A346JM06			A0A6P7WII3		A0A6G4ZW43
34	A0A023FX30	A0A5C0ZWE6			A0A1E1X1V8		A0A131Z783
35	A0A131XJS0	A0A6G5ACM4			A0A1E1XRX9		A0A1Z5KYK0
36	B7SP52	A0A6G5AD58			A0A1E1XVS9		A0A023FL87
37	A0A0C9S258	A0A6G5AF62			A0A1Z5KXS2		V5HJU8
38	A0A2K9UVU7	A0A6M2CHD4			A0A224YQ43		V5I0W2
39	A0A0C9SCG6	A0A6M2CIZ8			A0A224YU33		A0A023FLW2
40	A0A131Z570	A0A6M2CJZ2			L7M921		L7M579
41	A0A023FWJ3	A0A6M2D6Z7			A0A293M4J3		A0A023FWI4
42	G3MGL5	A0A6M2D8K5			A0A293M4Q0		A0A0C9S5C2
43	A0A023FNU1	A0A7L7S552			G1U6R8		A0A6M2CY05
44	A0A023FQI7	E1CAX9			A0A5F9C2C1		A0A6G5A3Z9
45	A0A023FS61	L7LRG0			A0A5F9CQC0		A0A4D5RDE4
46	A0A6M2CPS2	L7M523			A0A5F9CBF0		A0A0C9S4K0
47	A0A224Y8K9	L7M075			A0A5F9CC91		A0A023FUX1
48	A0A023FUV2	L7M136			A0A6B0UCG0		A0A4D5S048
49	A0A023GKX1	L7M721			A0A6M2CFP6		A0A023FWV3
50	A0A023FY55	L7MHL4			A0A6G5A607		A0A023FWZ1
51	A0A023G0Y9				A0A6M2CJ96		E2J6X4
52	A0A6G5A6N3				A0A6M2CMA1		A0A023FXV5
53	A0A023GCA7				B7PY97		A0A224YP32
54	A0A023GJA3				A0A6P7UX90		A0A1Z5LEV0
55	A0A023GLQ0				L7LTU1		A0A6G5AH04
56	A0A023GLR0				F0J9E7		A0A023G0F9
57	A0A023GLZ9				G1U9I8		A0A131Z685
58	F0J9M1				G8ZF16		A0A6P7WIP6
59	G3ML50				L7M0G9		A0A6G4ZVF8
60	A0A023GPH4				L7M2C5		G3MTU5
61	A0A6G4ZVN8				L7MGZ3		A0A023GI38
62	A0A034WWP0				L7MK84		A0A224ZAD7
63	A0A034WWR7				Q45VP9		A0A023GMF0
64	A0A034WWU3						A0A023GMW5
65	A0A6M2DE43						L7LZ80
66	A0A6G5A5A5						A0A131YIB3
67	A0A034WXM6						A0A6G5A443
68	A0A034WXW3						L7M6Q8
69	A0A034WYX9						A0A2R5L9V8
70	A0A224YXN0						A0A6M2CJX2
71	A0A224YJZ5						A0A034WXJ2
72	A0A131Z2T5						Q9BNV9
73	A0A6G5A599						A0A131Z3E9
74	A0A090X7D6						G3MMU6
75	A0A0A7DS56						A0A172SP58
76	A0A0A7MBH9						A0A131Y333
77	A0A0E9Y2H7						A0A224YLZ2
78	A0A0K8R8L4						L7M7D6
79	B7PGQ7						A0A6M2D6C4
80	L7LVH9						A0A6M2CQZ8
81	A0A172WBZ9						A0A224YFT9
82	A0A0S2ZX71						A0A6G5AD36
83	A0A0S2ZXI8						A0A131XAV7
84	A0A0S3Q1T5						A0A6M2CZQ2
85	A0A131X9B2						A0A6M2CMH0
86	A0A131X9R9						A0A131XBU4
87	A0A6M2CQJ6						A0A131XCV8
88	L7M5N9						A0A131XDB6
89	A0A131XCV1						A0A131XDR4
90	L7M5R1						A0A131XDS2
91	A0A131XF49						A0A224YRR9
92	A0A131XG54						A0A6M2CKU9
93	A0A131XGW7						A0A131XEP6
94	A0A131XGX9						A0A131XEV0
95	A0A131XHW4						A0A6G5A7T5
96	A0A6G4ZX02						A0A1Z5L3Z6
97	A0A131XIN1						A0A131XFE0
98	A0A6G4ZY14						A0A131XFQ3
99	A0A131XIX2						A0A131XG08
100	L7M6A6						A0A131XG90
101	A0A131XKC1						A0A131XGE9
102	A0A224YTP5						A0A131Z9X2
103	A0A131XLE3						A0A131XGU9
104	A0A6M2D0T1						A0A6G5A0T0
105	A0A6G4ZX34						A0A224YA99
106	L7LYR0						A0A131XHF6
107	A0A131ZCI9						A0A131XII2
108	A0A131XPK7						A0A131XIQ2
109	A0A131XQ21						L7M1R6
110	A0A6G4ZY55						A0A131XIV8
111	A0A131XQ78						L7M7S5
112	A0A131XQQ4						A0A131XJB1
113	A0A131XQS9						A0A131XJD5
114	A0A224YQL8						A0A131XJG4
115	A0A6P7VGE6						A0A131XK31
116	V5H9P2						A0A6M2CVB3
117	A0A6P7V479						C6G1Y6
118	A0A6M2CIH5						A0A6G4ZWB7
119	A0A131YCN8						A0A131XL64
120	A0A131YW65						A0A131XLC5
121	A0A6G4ZXC8						A0A131XLE6
122	A0A6M2CHD5						A0A6M2D1M4
123	A0A224YS20						A0A224YEL3
124	A0A6M2CIS3						A0A131XLI3
125	A0A224YQR8						A0A131XLM6
126	A0A131YFB2						A0A224Z9S7
127	A0A131YFF5						A0A224YT80
128	A0A224YXI4						E2J6X9
129	A0A131YGP3						A0A131YLR4
130	A0A131YH55						A0A131XM62
131	L7M118						A0A131XMI0
132	A0A131YI17						A0A131XMJ2
133	A0A224Y2W7						A0A131Z6T6
134	A0A224Y7S0						A0A131XNK4
135	A0A224YSV1						A0A6G4ZZG7
136	A0A224Z572						A0A131XP77
137	A0A131YK94						A0A131XPE0
138	L7LQS4						A0A131XPI1
139	L7M5W5						A0A131XPK1
140	L7M4Z6						A0A131XPP2
141	A0A131YL61						A0A131XQJ9
142	A0A224YTB6						A0A131XQL4
143	A0A131YM23						A0A131XQS6
144	A0A131YM86						A0A131XQW3
145	A0A131YP00						A0A224Z9V2
146	A0A6M2CHE0						A0A131Z2D8
147	A0A224Y0R2						V5IKA5
148	A0A131YN66						V5I2M9
149	A0A131YNT0						A0A224YL20
150	A0A131YNV4						Q6B8D1
151	A0A131YNY0						A0A224ZBY8
152	A0A224Y3N0						A0A1E1X8Q1
153	L7LR32						A0A6M2CP60
154	L7MDL5						A0A131YL94
155	A0A131YQL0						A0A224Z393
156	A0A224YA76						A0A224YY47
157	A0A131YR38						A0A131YQT3
158	A0A131YRA3						A0A131YR43
159	A0A224YHU3						A0A131YR95
160	A0A224Z454						A0A131YRQ6
161	A0A224YPJ2						A0A131YS77
162	A0A131YU69						A0A224YSG5
163	A0A224YJ26						A0A131YTF3
164	A0A224Z3T8						A0A6M2CKV3
165	A0A131YV00						L7LSJ0
166	A0A131YV23						V5IGY8
167	A0A224Z1D8						A0A224YRV4
168	A0A131YVG4						A0A131YXW2
169	L7MI99						A0A131Z110
170	L7MJP4						A0A131Z1M2
171	A0A131YW13						A0A6G4ZY47
172	A0A131YW52						L7MB04
173	A0A224YY71						A0A6G4ZY42
174	A0A131YWD5						L7MBL5
175	A0A224YPA7						A0A224Z6S5
176	A0A1E1XKH7						A0A147BKS3
177	A0A131YXW9						A0A1E1WZ94
178	A0A6M2CLE7						A0A1E1X8K7
179	A0A224Z4Y6						A0A1E1XM68
180	A0A131YYX3						A0A1E1XMC1
181	A0A131YZ15						A0A1E1XRG6
182	A0A224YTY7						A0A1E1XRK0
183	A0A131Z0G6						A0A1E1XSE6
184	A0A131Z0M2						A0A1Z5LBE6
185	A0A224YBP5						A0A1Z5LG45
186	A0A224Y8K4						A0A224YT13
187	A0A131Z1V3						A0A224YJA5
188	A0A131Z253						A0A224YJT0
189	A0A224YAX8						A0A224YX25
190	A0A224YUP2						A0A293N5E1
191	A0A224YLD4						A0A2R5L9Y7
192	A0A131Z2R2						A0A4D5RAX4
193	L7MAE4						V5I2Y1
194	A0A131Z382						A0A5C0ZRA8
195	A0A131Z3S1						A0A5F9DJP2
196	A0A131Z3S7						A0A5F9DHY5
197	A0A6M2CV67						A0A5F9CI24
198	A0A224Z7V2						A0A5F9CTM9
199	F1DT07						A0A5F9DBF0
200	A0A1E1X743						A0A6B0UM84
201	U3PXI8						A0A6G4ZWF8
202	L7M926						A0A6G5A1S1
203	A0A224YJD4						A0A6G5AEV1
204	A0A131Z4V9						A0A6M2E4T0
205	A0A131Z514						A0A6M2E5D4
206	A0A1E1XM80						A0A6P7VBN2
207	A0A6M2CST0						A0A6P7VX66
208	A0A131Z6A2						A0MVX0
209	A0A224YJQ1						G1TEM7
210	A0A224YIJ9						G1U6Z2
211	A0A131Z7C6						G3MFY8
212	A0A131Z8N3						G3MIH3
213	A0A131ZCE3						L7M2B3
214	A0A131ZBI7						Q09JJ4
215	A0A6M2D3S3						Q64K92
216	A0A131ZBW8						V5HQV7
217	A0A131ZDR5
218	A0A147BBM2
219	B7QM15
220	B7P4D8
221	A0A1E1WY38
222	A0A1E1X4U0
223	A0A1E1X6N2
224	A0A1E1X761
225	A0A1E1X9Y4
226	A0A1E1XB07
227	A0A1E1XBG7
228	A0A1E1XG61
229	A0A1E1XGM4
230	A0A1E1XJX4
231	A0A1E1XMQ2
232	A0A1E1XN61
233	A0A1E1XSA1
234	A0A1E1XV93
235	A0A5F9D756
236	A0A1Y1BE34
237	E5D576
238	A0A224Y2S3
239	A0A224Y3H5
240	A0A224Y7T4
241	A0A224Y9I2
242	L7M3P7
243	A0A224YC57
244	A0A224YDI8
245	A0A224YEF7
246	A0A224YEU2
247	A0A224YH70
248	A0A224YHD1
249	A0A224YJG9
250	A0A224YKW7
251	A0A224YL87
252	A0A224YLB6
253	A0A224YLY0
254	A0A224YMA6
255	A0A224YMY8
256	A0A224YN00
257	A0A224YNP1
258	A0A224YNX3
259	A0A224YPI2
260	A0A224YRF8
261	A0A224YSU2
262	A0A224YTV8
263	A0A224YU32
264	A0A224YUW9
265	A0A224YUR7
266	A0A224YVD5
267	A0A224YW29
268	A0A6M2D100
269	A0A224Z0X3
270	A0A224Z291
271	A0A224Z2Z2
272	A0A224Z324
273	A0A224Z3H2
274	A0A224Z539
275	A0A224Z5S5
276	A0A224Z5Z0
277	A0A6G5A110
278	A0A224ZA45
279	L7LTW8
280	A0A224Z9G9
281	A0A224ZAI3
282	A0A224ZBH4
283	A0A346JM08
284	A0A4D5RFE2
285	B7PME5
286	B7QNL3
287	B7PLA9
288	A0A6P7UZ78
289	B7QA87
290	B7QBE5
291	A0A6B0VED2
292	A0A4D5S518
293	A0A5F9CDD1
294	A0A5F9D4S1
295	A0A5F9C4F4
296	A0A5F9CD98
297	A0A5F9DSU4
298	A0A5F9C599
299	A0A5F9C6T8
300	A0A5F9DTR8
301	B7NZF8
302	G1U7L4
303	A0A5F9C8B9
304	A0A5F9DIX7
305	G1TGK9
306	A0A5F9CTI9
307	A0A5F9CIV3
308	A0A5F9CJ43
309	A0A5F9DPE8
310	A0A5F9CLL8
311	A0A5F9CQ70
312	A0A5F9DQZ4
313	G1T7R2
314	G1TP00
315	A0A5F9D938
316	G1SL62
317	A0A5F9D217
318	G1SYJ4
319	A0A5F9DJ33
320	G1TX67
321	G1U0Z0
322	B7NZR0
323	A0A5F9DM92
324	A0A5F9DN85
325	A0A5F9DPL1
326	A0A6C0M8T6
327	A0A6G4ZVW1
328	A0A6G4ZYX8
329	A0A6M2D6Y9
330	A0A6M2CGM4
331	A0A6G5A3N5
332	A0A6G5A3Y1
333	L7M5V3
334	A0A6G5A4I4
335	A0A6G5A6S9
336	A0A6G5A7C3
337	A0A6M2D3L5
338	A0A6G5AAA4
339	A0A6G5AD35
340	A0A6G5AD43
341	A0A6M2CFV6
342	A0A6M2CGE8
343	A0A6M2CHY2
344	A0A6M2CGV7
345	A0A6M2CGX0
346	A0A6M2CH18
347	A0A6M2CH68
348	A0A6M2CHJ4
349	A0A6M2CIC5
350	A0A6M2CIE2
351	A0A6M2CIK3
352	A0A6M2CIQ7
353	A0A6M2CJB0
354	A0A6M2CTI3
355	A0A6M2CUV7
356	A0A6M2CZB3
357	A0A6M2D035
358	A0A6M2D0B4
359	A0A6M2D1K3
360	A0A6M2D2K7
361	A0A6M2D2U1
362	A0A6M2D3R0
363	A0A6M2D3W8
364	A0A6M2D5C8
365	A0A6M2D5G2
366	A0A6M2D6Y7
367	A0A6M2D7B2
368	A0A6M2D7W3
369	A0A6M2D8C6
370	A0A6M2E8P2
371	B7PTX9
372	B7PYG7
373	V5HPG6
374	A0A6P7V6A8
375	A0A6P7VAK7
376	A0A6P7VKK4
377	A0A6P7VST9
378	A0A6P7WB52
379	A0A7D5U1E4
380	A0A7L7SCS0
381	B7NZB5
382	C9W1B4
383	C9W1G0
384	C9W1Q4
385	G0WRZ9
386	G1SHV9
387	G1U155
388	G1SRF7
389	G1SU78
390	G1SVJ2
391	G1SXG6
392	G1T2J0
393	G1T2Q3
394	G1T3Y8
395	G1T4V7
396	G1T5D3
397	G1T7Z0
398	G1THZ6
399	G1TKE3
400	G1TMP9
401	G1U2X0
402	G1TX56
403	G1TRW8
404	G1U195
405	Q0QF14
406	G3MI64
407	L7LXZ6
408	L7LWM1
409	L7M096
410	L7LV89
411	L7ME81
412	L7LVF0
413	L7LVI4
414	L7LW75
415	L7LXU2
416	L7M045
417	L7M1J3
418	L7M250
419	L7M553
420	L7M653
421	L7M710
422	L7M8R2
423	L7M9B9
424	L7M9N4
425	L7M9R8
426	L7M9T6
427	L7MAK6
428	L7MBH0
429	L7MBJ0
430	L7MCC3
431	L7MF28
432	L7MJ02
433	L7MJ72
434	L7MKW4
435	L7MLE2
436	L7MM71
