# Supplementary material for: Proteomic analysis of extracellular vesicles from tick hemolymph and uptake of extracellular vesicles by salivary glands and ovary cells
Source: Parasit Vectors. 2023 Apr 13;16:125. doi: 10.1186/s13071-023-05753-w (PMC10100430; doi:10.1186/s13071-023-05753-w)
Supplement: Supplementary file 15 — Additional file 15: Table S11. Host proteins identified in hemolymph EVs. [file 13071_2023_5753_MOESM15_ESM.xls]

## Sheet: Sheet1
Additional file 15: Table S11. Host proteins identified in hemolymph EVs.
R. haemaphysaloides	Protein	Protein Name	FastaHeaders	Proteins	Peptides	RazorUniquePeptides	UniquePeptides	Coverage	MolWeight
1	G8ZF12	Alpha-globin 1	tr|G8ZF12|G8ZF12_RABIT Alpha-globin 1 OS=Oryctolagus cuniculus OX=9986 GN=HBA1 PE=3 SV=1;tr|G8ZF10|G8ZF10_RABIT Alpha-globin 1 OS=Oryctolagus cuniculus OX=9986 GN=HBA1 PE=3 SV=1;sp|P01948|HBA_RABIT Hemoglobin subunit alpha-1/2 OS=Oryctolagus cuniculus OX=9	8	5	5	1	65.5	15.602
2	B8K174	Hemoglobin, beta (Predicted)	tr|B8K174|B8K174_RABIT Hemoglobin, beta (Predicted) OS=Oryctolagus cuniculus OX=9986 GN=HBB PE=3 SV=1;sp|P02057|HBB_RABIT Hemoglobin subunit beta-1/2 OS=Oryctolagus cuniculus OX=9986 GN=HBB1 PE=1 SV=2	4	8	8	4	71.4	16.132
3	A0A5F9CE05	Albumin	tr|A0A5F9CE05|A0A5F9CE05_RABIT Albumin OS=Oryctolagus cuniculus OX=9986 GN=ALB PE=4 SV=1;tr|G1U9S2|G1U9S2_RABIT Albumin OS=Oryctolagus cuniculus OX=9986 GN=ALB PE=1 SV=1;sp|P49065|ALBU_RABIT Albumin OS=Oryctolagus cuniculus OX=9986 GN=ALB PE=1 SV=2	3	7	4	4	13.1	68.819
4	G1TIS5	Annexin	tr|G1TIS5|G1TIS5_RABIT Annexin OS=Oryctolagus cuniculus OX=9986 GN=ANXA1 PE=3 SV=2;sp|P51662|ANXA1_RABIT Annexin A1 OS=Oryctolagus cuniculus OX=9986 GN=ANXA1 PE=1 SV=1	2	1	1	1	4.5	37.431
5	A0A1K0GV16	Globin A1	tr|A0A1K0GV16|A0A1K0GV16_RABIT Globin A1 OS=Oryctolagus cuniculus OX=9986 GN=GLNA1 PE=3 SV=1;tr|A0A5F9D756|A0A5F9D756_RABIT Hemoglobin subunit gamma OS=Oryctolagus cuniculus OX=9986 PE=3 SV=1;tr|Q28698|Q28698_RABIT Deadenylyl-beta-globin (Fragment) OS=Oryc	7	6	2	2	52.4	16.141
6	G1U6R8	Uncharacterized protein	tr|G1U6R8|G1U6R8_RABIT Uncharacterized protein OS=Oryctolagus cuniculus OX=9986 PE=3 SV=2;tr|A0A5F9C8Z8|A0A5F9C8Z8_RABIT Uncharacterized protein OS=Oryctolagus cuniculus OX=9986 PE=3 SV=1;tr|A0A5F9D2M1|A0A5F9D2M1_RABIT Uncharacterized protein OS=Oryctolagu	9	1	1	1	1.7	143.93
7	A0A5F9C2C1	ArfGAP with RhoGAP domain, ankyrin repeat and PH domain 2	tr|A0A5F9C2C1|A0A5F9C2C1_RABIT ArfGAP with RhoGAP domain, ankyrin repeat and PH domain 2 OS=Oryctolagus cuniculus OX=9986 GN=ARAP2 PE=4 SV=1;tr|G1T9Z6|G1T9Z6_RABIT ArfGAP with RhoGAP domain, ankyrin repeat and PH domain 2 OS=Oryctolagus cuniculus OX=9986 G	2	1	1	1	1	98.997
8	A0A5F9CQC0	Alpha-2-macroglobulin	tr|A0A5F9CQC0|A0A5F9CQC0_RABIT Alpha-2-macroglobulin OS=Oryctolagus cuniculus OX=9986 GN=A2M PE=3 SV=1;tr|A0A5F9CAH6|A0A5F9CAH6_RABIT Alpha-2-macroglobulin OS=Oryctolagus cuniculus OX=9986 GN=A2M PE=3 SV=1;tr|G1SQ70|G1SQ70_RABIT Alpha-2-macroglobulin OS=Or	5	9	9	9	10.3	161.38
9	A0A5F9CBF0	Solute carrier family 4 member 1 (Diego blood group)	tr|A0A5F9CBF0|A0A5F9CBF0_RABIT Solute carrier family 4 member 1 (Diego blood group) OS=Oryctolagus cuniculus OX=9986 GN=SLC4A1 PE=3 SV=1;tr|G1SLY0|G1SLY0_RABIT Anion exchange protein OS=Oryctolagus cuniculus OX=9986 GN=SLC4A1 PE=3 SV=2;tr|A0A5F9CLR7|A0A5F9	3	3	3	3	6.6	60.674
10	A0A5F9CC91	Acetoacetyl-CoA synthetase	tr|A0A5F9CC91|A0A5F9CC91_RABIT Acetoacetyl-CoA synthetase OS=Oryctolagus cuniculus OX=9986 GN=AACS PE=3 SV=1;tr|A0A5F9DW43|A0A5F9DW43_RABIT Acetoacetyl-CoA synthetase OS=Oryctolagus cuniculus OX=9986 GN=AACS PE=3 SV=1;tr|A0A5F9DEV0|A0A5F9DEV0_RABIT Acetoac	4	1	1	1	3.2	68.342
11	G1TMN0	Histone H2A	tr|G1TMN0|G1TMN0_RABIT Histone H2A OS=Oryctolagus cuniculus OX=9986 GN=H2AC7 PE=3 SV=1;tr|A0A5F9DN85|A0A5F9DN85_RABIT Histone H2A OS=Oryctolagus cuniculus OX=9986 PE=3 SV=1;tr|G1TUJ8|G1TUJ8_RABIT Histone H2A OS=Oryctolagus cuniculus OX=9986 PE=3 SV=1;tr|G1	62	3	3	2	43.8	14.135
12	G1U9I8	Cytokeratin-1	tr|G1U9I8|G1U9I8_RABIT Cytokeratin-1 OS=Oryctolagus cuniculus OX=9986 GN=KRT1 PE=3 SV=3	1	10	1	1	11.9	63.596
13	G8ZF16	Alpha-globin 1	tr|G8ZF16|G8ZF16_RABIT Alpha-globin 1 OS=Oryctolagus cuniculus OX=9986 GN=HBA1 PE=3 SV=1;tr|G8ZF20|G8ZF20_RABIT Alpha-globin 1 OS=Oryctolagus cuniculus OX=9986 GN=HBA1 PE=3 SV=1;tr|G8ZF28|G8ZF28_RABIT Alpha-globin 1 OS=Oryctolagus cuniculus OX=9986 GN=HBA1	20	5	2	1	65.5	15.483
H. asiaticum	Protein	Protein Name	FastaHeaders	Proteins	Peptides	RazorUniquePeptides	UniquePeptides	Coverage	MolWeight
1	O77791	Protein S100-A12	sp|O77791|S10AC_RABIT Protein S100-A12 OS=Oryctolagus cuniculus OX=9986 GN=S100A12 PE=1 SV=4;tr|A0A0A0MQQ2|A0A0A0MQQ2_RABIT Protein S100 OS=Oryctolagus cuniculus OX=9986 GN=S100A12 PE=3 SV=2	2	2	2	2	21.7	10.668
2	P01847	Ig lambda chain C region	sp|P01847|LAC_RABIT Ig lambda chain C region OS=Oryctolagus cuniculus OX=9986 PE=1 SV=2;tr|G1T804|G1T804_RABIT Uncharacterized protein OS=Oryctolagus cuniculus OX=9986 PE=4 SV=2	2	1	1	1	17.1	11.484
3	G8ZF12	Alpha-globin 1	tr|G8ZF12|G8ZF12_RABIT Alpha-globin 1 OS=Oryctolagus cuniculus OX=9986 GN=HBA1 PE=3 SV=1;tr|G8ZF10|G8ZF10_RABIT Alpha-globin 1 OS=Oryctolagus cuniculus OX=9986 GN=HBA1 PE=3 SV=1;sp|P01948|HBA_RABIT Hemoglobin subunit alpha-1/2 OS=Oryctolagus cuniculus OX=9	8	5	5	1	65.5	15.602
4	B8K174	Hemoglobin, beta (Predicted)	tr|B8K174|B8K174_RABIT Hemoglobin, beta (Predicted) OS=Oryctolagus cuniculus OX=9986 GN=HBB PE=3 SV=1;sp|P02057|HBB_RABIT Hemoglobin subunit beta-1/2 OS=Oryctolagus cuniculus OX=9986 GN=HBB1 PE=1 SV=2	4	8	8	4	71.4	16.132
5	A0A5F9CYD1	Uncharacterized protein	tr|A0A5F9CYD1|A0A5F9CYD1_RABIT Uncharacterized protein OS=Oryctolagus cuniculus OX=9986 PE=3 SV=1;tr|A0A5F9CXN7|A0A5F9CXN7_RABIT Uncharacterized protein OS=Oryctolagus cuniculus OX=9986 PE=3 SV=1;tr|A0A5F9DTL0|A0A5F9DTL0_RABIT Uncharacterized protein OS=Or	5	2	2	2	5.6	71.135
6	A0A5F9CE05	Albumin	tr|A0A5F9CE05|A0A5F9CE05_RABIT Albumin OS=Oryctolagus cuniculus OX=9986 GN=ALB PE=4 SV=1;tr|G1U9S2|G1U9S2_RABIT Albumin OS=Oryctolagus cuniculus OX=9986 GN=ALB PE=1 SV=1;sp|P49065|ALBU_RABIT Albumin OS=Oryctolagus cuniculus OX=9986 GN=ALB PE=1 SV=2	3	7	4	4	13.1	68.819
7	E2J6Z4	Ribosomal protein S7 (Fragment)	tr|E2J6Z4|E2J6Z4_9ACAR Ribosomal protein S7 (Fragment) OS=Hyalomma rufipes OX=72862 PE=2 SV=1;tr|A0A5F9C5J1|A0A5F9C5J1_RABIT Ribosomal protein S5 OS=Oryctolagus cuniculus OX=9986 GN=RPS5 PE=3 SV=1;tr|U3KMN4|U3KMN4_RABIT Ribosomal protein S5 OS=Oryctolagus	30	1	1	1	11.9	13.896
8	A0A1K0GV16	Globin A1	tr|A0A1K0GV16|A0A1K0GV16_RABIT Globin A1 OS=Oryctolagus cuniculus OX=9986 GN=GLNA1 PE=3 SV=1;tr|A0A5F9D756|A0A5F9D756_RABIT Hemoglobin subunit gamma OS=Oryctolagus cuniculus OX=9986 PE=3 SV=1;tr|Q28698|Q28698_RABIT Deadenylyl-beta-globin (Fragment) OS=Oryc	7	6	2	2	52.4	16.141
9	A0A5F9DJP2	Catalase	tr|A0A5F9DJP2|A0A5F9DJP2_RABIT Catalase OS=Oryctolagus cuniculus OX=9986 GN=CAT PE=3 SV=1;tr|A0A5F9DJP6|A0A5F9DJP6_RABIT Catalase OS=Oryctolagus cuniculus OX=9986 GN=CAT PE=3 SV=1;tr|G1T6W7|G1T6W7_RABIT Catalase OS=Oryctolagus cuniculus OX=9986 GN=CAT PE=3	4	1	1	1	3.1	57.289
10	A0A5F9DHY5	SEC31 homolog A, COPII coat complex component	tr|A0A5F9DHY5|A0A5F9DHY5_RABIT SEC31 homolog A, COPII coat complex component OS=Oryctolagus cuniculus OX=9986 GN=SEC31A PE=3 SV=1;tr|A0A5F9CU02|A0A5F9CU02_RABIT SEC31 homolog A, COPII coat complex component OS=Oryctolagus cuniculus OX=9986 GN=SEC31A PE=3 S	7	1	1	1	1.1	124.61
11	A0A5F9CI24	Galectin 3 binding protein	tr|A0A5F9CI24|A0A5F9CI24_RABIT Galectin 3 binding protein OS=Oryctolagus cuniculus OX=9986 GN=LGALS3BP PE=4 SV=1;tr|A0A5F9DBH7|A0A5F9DBH7_RABIT Galectin 3 binding protein OS=Oryctolagus cuniculus OX=9986 GN=LGALS3BP PE=4 SV=1;tr|G1TFU9|G1TFU9_RABIT Galecti	3	1	1	1	5.9	41.163
12	A0A5F9CTM9	Uncharacterized protein	tr|A0A5F9CTM9|A0A5F9CTM9_RABIT Uncharacterized protein OS=Oryctolagus cuniculus OX=9986 PE=4 SV=1;tr|G1U7K4|G1U7K4_RABIT Uncharacterized protein OS=Oryctolagus cuniculus OX=9986 PE=4 SV=2	2	1	1	1	0.9	207.3
13	A0A5F9DBF0	G protein subunit alpha i1	tr|A0A5F9DBF0|A0A5F9DBF0_RABIT G protein subunit alpha i1 OS=Oryctolagus cuniculus OX=9986 GN=GNAI1 PE=4 SV=1;tr|G1SEJ8|G1SEJ8_RABIT G protein subunit alpha i1 OS=Oryctolagus cuniculus OX=9986 GN=GNAI1 PE=3 SV=2	2	2	1	1	18.2	16.676
14	G1TMN0	Histone H2A	tr|G1TMN0|G1TMN0_RABIT Histone H2A OS=Oryctolagus cuniculus OX=9986 GN=H2AC7 PE=3 SV=1;tr|A0A5F9DN85|A0A5F9DN85_RABIT Histone H2A OS=Oryctolagus cuniculus OX=9986 PE=3 SV=1;tr|G1TUJ8|G1TUJ8_RABIT Histone H2A OS=Oryctolagus cuniculus OX=9986 PE=3 SV=1;tr|G1	62	3	3	2	43.8	14.135
15	G1TEM7	Annexin	tr|G1TEM7|G1TEM7_RABIT Annexin OS=Oryctolagus cuniculus OX=9986 GN=ANXA3 PE=3 SV=2	1	1	1	1	5.9	36.173
16	G1U6Z2	MOB kinase activator 3C	tr|G1U6Z2|G1U6Z2_RABIT MOB kinase activator 3C OS=Oryctolagus cuniculus OX=9986 GN=MOB3C PE=4 SV=2	1	1	1	1	5.1	25.608
